# Supplementary material for: Mutations in the circadian cycle drive adaptive plasticity in cyanobacteria
Source: Proc Natl Acad Sci U S A. 2025 Sep 3;122(36):e2506928122. doi: 10.1073/pnas.2506928122 (PMC12435244; doi:10.1073/pnas.2506928122)
Supplement: Supplementary file 2 — Dataset S01 (XLSX) [file pnas.2506928122.sd01.xlsx]

## Sheet: Dataset S1A 
Predicted mutations
seq id	position	mutation	3mut	AMC18E	C11-1248	C11-1	C11-2	C11-3	C11-4	C11-824	C11-M	C13-0	C13-13	C13-14	C13-1	C13-2	C13-M	Frozen	Live	PCC6301-1994	PCC6301-1994_trim	PCC6301-2013	PCC6301-FDC	PCC6311	PCC6707	PCC6908_bis	PCC6908	PCC7943	UTEX2973	annotation	gene	description
NC_007595	1	Δ46366 bp																											1		[SYNPCC7942_RS13330]–[SYNPCC7942_RS13330]	57 genes
NC_007595	7194	T→G																				10.3%	6.3%						Δ	D19A (GAC→GCC)	SYNPCC7942_RS13375 ←	serine acetyltransferase
NC_007595	11557	G→C																											Δ	R93P (CGT→CCT)	SYNPCC7942_RS13410 →	catalase family peroxidase
NC_007595	24589:1	(AGCGTCCATTGCTCTCCCT)1→2																										1	Δ	intergenic (‑429/‑282)	SYNPCC7942_RS13485 ← / → SYNPCC7942_RS13490	HEAT repeat domain‑containing protein/DUF3854 domain‑containing protein
NC_007595	33481	C→G																					5.7%						Δ	D3E (GAC→GAG)	SYNPCC7942_RS13515 →	hypothetical protein
NC_007595	34949	A→C																					5.9%						Δ	T50P (ACA→CCA)	SYNPCC7942_RS13530 →	hypothetical protein
NC_007595	34978	G→A																					6.6%						Δ	Q59Q (CAG→CAA)	SYNPCC7942_RS13530 →	hypothetical protein
NC_007595	35001	T→C																				6.8%							Δ	L67P (CTC→CCC)	SYNPCC7942_RS13530 →	hypothetical protein
NC_007595	35005	T→A																				6.6%	8.0%						Δ	N68K (AAT→AAA)	SYNPCC7942_RS13530 →	hypothetical protein
NC_007595	41549	T→G																					10.8%						Δ	T80P (ACC→CCC)	SYNPCC7942_RS13560 ←	HAMP domain‑containing histidine kinase
seq id	position	mutation	3mut	AMC18E	C11-1248	C11-1	C11-2	C11-3	C11-4	C11-824	C11-M	C13-0	C13-13	C13-14	C13-1	C13-2	C13-M	Frozen	Live	PCC6301-1994	PCC6301-1994_trim	PCC6301-2013	PCC6301-FDC	PCC6311	PCC6707	PCC6908_bis	PCC6908	PCC7943	UTEX2973	annotation	gene	description
NC_007595	43626	T→G					12.0%																						Δ	V110G (GTC→GGC)	SYNPCC7942_RS13575 →	winged helix‑turn‑helix transcriptional regulator
NC_007604	3028	C→G																				10.4%								A284G (GCC→GGC)	SYNPCC7942_RS00015 →	phosphoribosylformylglycinamidine synthase subunit PurL
NC_007604	3038	T→G																				18.4%								G287G (GGT→GGG)	SYNPCC7942_RS00015 →	phosphoribosylformylglycinamidine synthase subunit PurL
NC_007604	3044	C→G																		6.2%										G289G (GGC→GGG)	SYNPCC7942_RS00015 →	phosphoribosylformylglycinamidine synthase subunit PurL
NC_007604	3046	T→G																					6.7%							V290G (GTT→GGT)	SYNPCC7942_RS00015 →	phosphoribosylformylglycinamidine synthase subunit PurL
NC_007604	3049	A→G																		9.3%										E291G (GAG→GGG)	SYNPCC7942_RS00015 →	phosphoribosylformylglycinamidine synthase subunit PurL
NC_007604	3061	A→G																				16.1%								D295G (GAC→GGC)	SYNPCC7942_RS00015 →	phosphoribosylformylglycinamidine synthase subunit PurL
NC_007604	3091	T→G																		11.5%		11.2%								V305G (GTG→GGG)	SYNPCC7942_RS00015 →	phosphoribosylformylglycinamidine synthase subunit PurL
NC_007604	1037	A→C																		8.5%										V170G (GTG→GGG)	SYNPCC7942_RS00050 ←	DedA family protein
NC_007604	2106	C→A																		7.6%										Q191K (CAA→AAA)	SYNPCC7942_RS00105 →	hypothetical protein
seq id	position	mutation	3mut	AMC18E	C11-1248	C11-1	C11-2	C11-3	C11-4	C11-824	C11-M	C13-0	C13-13	C13-14	C13-1	C13-2	C13-M	Frozen	Live	PCC6301-1994	PCC6301-1994_trim	PCC6301-2013	PCC6301-FDC	PCC6311	PCC6707	PCC6908_bis	PCC6908	PCC7943	UTEX2973	annotation	gene	description
NC_007604	21104	C→A																		19.1%										intergenic (+12/+30)	SYNPCC7942_RS00105 → / ← SYNPCC7942_RS00110	hypothetical protein/cobalt‑precorrin‑6A reductase
NC_007604	21211	C→T																				10.1%								E222K (GAA→AAA)	SYNPCC7942_RS00110 ←	cobalt‑precorrin‑6A reductase
NC_007604	21214	T→C																					6.8%							I221V (ATC→GTC)	SYNPCC7942_RS00110 ←	cobalt‑precorrin‑6A reductase
NC_007604	21217	T→C																		17.6%		15.5%	14.0%							M220V (ATG→GTG)	SYNPCC7942_RS00110 ←	cobalt‑precorrin‑6A reductase
NC_007604	21219	A→C																					5.3%							V219G (GTG→GGG)	SYNPCC7942_RS00110 ←	cobalt‑precorrin‑6A reductase
NC_007604	2122	C→A																				6.0%								V219L (GTG→TTG)	SYNPCC7942_RS00110 ←	cobalt‑precorrin‑6A reductase
NC_007604	21223	T→A																				13.1%	13.5%							I218F (ATT→TTT)	SYNPCC7942_RS00110 ←	cobalt‑precorrin‑6A reductase
NC_007604	21227	T→G																		7.8%		12.5%	12.5%							L216L (CTA→CTC)	SYNPCC7942_RS00110 ←	cobalt‑precorrin‑6A reductase
NC_007604	21234	A→C																		12.4%		10.8%	9.8%							L214W (TTG→TGG) ‡	SYNPCC7942_RS00110 ←	cobalt‑precorrin‑6A reductase
NC_007604	21235	A→C																		14.6%		12.7%	9.6%							L214V (TTG→GTG) ‡	SYNPCC7942_RS00110 ←	cobalt‑precorrin‑6A reductase
seq id	position	mutation	3mut	AMC18E	C11-1248	C11-1	C11-2	C11-3	C11-4	C11-824	C11-M	C13-0	C13-13	C13-14	C13-1	C13-2	C13-M	Frozen	Live	PCC6301-1994	PCC6301-1994_trim	PCC6301-2013	PCC6301-FDC	PCC6311	PCC6707	PCC6908_bis	PCC6908	PCC7943	UTEX2973	annotation	gene	description
NC_007604	21237	T→C																		9.3%		12.3%	12.0%							E213G (GAG→GGG)	SYNPCC7942_RS00110 ←	cobalt‑precorrin‑6A reductase
NC_007604	21239	G→C																		8.2%		8.9%	12.2%							R212R (CGC→CGG)	SYNPCC7942_RS00110 ←	cobalt‑precorrin‑6A reductase
NC_007604	21242	T→G																		7.2%		7.3%	7.1%							A211A (GCA→GCC)	SYNPCC7942_RS00110 ←	cobalt‑precorrin‑6A reductase
NC_007604	21251	A→T																		20.6%										L208L (CTT→CTA)	SYNPCC7942_RS00110 ←	cobalt‑precorrin‑6A reductase
NC_007604	21253	G→T																		17.0%		15.3%	16.2%							L208I (CTT→ATT)	SYNPCC7942_RS00110 ←	cobalt‑precorrin‑6A reductase
NC_007604	2126	T→G																		6.9%		6.2%	7.6%							A205A (GCA→GCC)	SYNPCC7942_RS00110 ←	cobalt‑precorrin‑6A reductase
NC_007604	21265	T→C																		6.9%		6.1%								I204V (ATC→GTC)	SYNPCC7942_RS00110 ←	cobalt‑precorrin‑6A reductase
NC_007604	26378	T→G														5.4%														G321G (GGT→GGG)	SYNPCC7942_RS00130 →	alpha/beta fold hydrolase
NC_007604	26534	G→T																				9.7%								L373F (TTG→TTT)	SYNPCC7942_RS00130 →	alpha/beta fold hydrolase
NC_007604	26546	A→G																		25.0%										G377G (GGA→GGG)	SYNPCC7942_RS00130 →	alpha/beta fold hydrolase
seq id	position	mutation	3mut	AMC18E	C11-1248	C11-1	C11-2	C11-3	C11-4	C11-824	C11-M	C13-0	C13-13	C13-14	C13-1	C13-2	C13-M	Frozen	Live	PCC6301-1994	PCC6301-1994_trim	PCC6301-2013	PCC6301-FDC	PCC6311	PCC6707	PCC6908_bis	PCC6908	PCC7943	UTEX2973	annotation	gene	description
NC_007604	26645	A→T																		9.6%										L410F (TTA→TTT)	SYNPCC7942_RS00130 →	alpha/beta fold hydrolase
NC_007604	28876	A→G																					5.2%							R231R (CGA→CGG)	SYNPCC7942_RS00140 →	8‑amino‑7‑oxononanoate synthase
NC_007604	28894	C→G																				10.9%	12.1%							G237G (GGC→GGG)	SYNPCC7942_RS00140 →	8‑amino‑7‑oxononanoate synthase
NC_007604	28895	A→C																		16.8%		15.4%	16.0%							T238P (ACC→CCC) ‡	SYNPCC7942_RS00140 →	8‑amino‑7‑oxononanoate synthase
NC_007604	28897	C→T																		15.8%		15.3%	13.8%							T238T (ACC→ACT) ‡	SYNPCC7942_RS00140 →	8‑amino‑7‑oxononanoate synthase
NC_007604	28901	G→T																				10.8%								G240C (GGC→TGC)	SYNPCC7942_RS00140 →	8‑amino‑7‑oxononanoate synthase
NC_007604	28903	C→G																		6.3%		7.0%	6.9%							G240G (GGC→GGG)	SYNPCC7942_RS00140 →	8‑amino‑7‑oxononanoate synthase
NC_007604	28909	C→T																				5.9%								A242A (GCC→GCT)	SYNPCC7942_RS00140 →	8‑amino‑7‑oxononanoate synthase
NC_007604	28915	A→G																		16.3%		15.3%	19.6%							G244G (GGA→GGG)	SYNPCC7942_RS00140 →	8‑amino‑7‑oxononanoate synthase
NC_007604	28917	C→G																				6.2%								S245W (TCG→TGG)	SYNPCC7942_RS00140 →	8‑amino‑7‑oxononanoate synthase
seq id	position	mutation	3mut	AMC18E	C11-1248	C11-1	C11-2	C11-3	C11-4	C11-824	C11-M	C13-0	C13-13	C13-14	C13-1	C13-2	C13-M	Frozen	Live	PCC6301-1994	PCC6301-1994_trim	PCC6301-2013	PCC6301-FDC	PCC6311	PCC6707	PCC6908_bis	PCC6908	PCC7943	UTEX2973	annotation	gene	description
NC_007604	28921	A→G																				5.2%	8.6%							A246A (GCA→GCG)	SYNPCC7942_RS00140 →	8‑amino‑7‑oxononanoate synthase
NC_007604	28924	A→G																		18.5%		19.6%	23.7%							G247G (GGA→GGG)	SYNPCC7942_RS00140 →	8‑amino‑7‑oxononanoate synthase
NC_007604	28926	C→T																		28.6%			32.5%							A248V (GCT→GTT)	SYNPCC7942_RS00140 →	8‑amino‑7‑oxononanoate synthase
NC_007604	28938	C→G																				15.8%	18.2%							A252G (GCT→GGT)	SYNPCC7942_RS00140 →	8‑amino‑7‑oxononanoate synthase
NC_007604	28945	A→G																				7.6%	10.7%							R254R (CGA→CGG)	SYNPCC7942_RS00140 →	8‑amino‑7‑oxononanoate synthase
NC_007604	2895	T→C																				6.1%								L256P (CTC→CCC)	SYNPCC7942_RS00140 →	8‑amino‑7‑oxononanoate synthase
NC_007604	28956	A→G																					15.1%							D258G (GAT→GGT)	SYNPCC7942_RS00140 →	8‑amino‑7‑oxononanoate synthase
NC_007604	28959	A→T																		12.2%		12.7%	12.7%							Y259F (TAC→TTC) ‡	SYNPCC7942_RS00140 →	8‑amino‑7‑oxononanoate synthase
NC_007604	2896	C→T																		5.9%			5.3%							Y259Y (TAC→TAT) ‡	SYNPCC7942_RS00140 →	8‑amino‑7‑oxononanoate synthase
NC_007604	2897	A→C																		29.5%		27.9%	33.2%							T263P (ACC→CCC)	SYNPCC7942_RS00140 →	8‑amino‑7‑oxononanoate synthase
seq id	position	mutation	3mut	AMC18E	C11-1248	C11-1	C11-2	C11-3	C11-4	C11-824	C11-M	C13-0	C13-13	C13-14	C13-1	C13-2	C13-M	Frozen	Live	PCC6301-1994	PCC6301-1994_trim	PCC6301-2013	PCC6301-FDC	PCC6311	PCC6707	PCC6908_bis	PCC6908	PCC7943	UTEX2973	annotation	gene	description
NC_007604	28977	C→G																		12.5%		8.4%	9.7%							P265R (CCG→CGG)	SYNPCC7942_RS00140 →	8‑amino‑7‑oxononanoate synthase
NC_007604	28982	C→G																		11.3%		10.0%	12.1%							L267V (CTG→GTG)	SYNPCC7942_RS00140 →	8‑amino‑7‑oxononanoate synthase
NC_007604	28985	A→G																				11.4%								I268V (ATT→GTT)	SYNPCC7942_RS00140 →	8‑amino‑7‑oxononanoate synthase
NC_007604	2928	T→G												6.9%																V366G (GTC→GGC)	SYNPCC7942_RS00140 →	8‑amino‑7‑oxononanoate synthase
NC_007604	30292	T→C																					5.3%							L94P (CTC→CCC)	SYNPCC7942_RS00150 →	methyltransferase domain‑containing protein
NC_007604	32581	A→C																					6.6%							D373A (GAC→GCC)	SYNPCC7942_RS00160 →	adenosylmethionine‑‑8‑amino‑7‑oxononanoate transaminase
NC_007604	32586	A→T																		17.4%										I375F (ATT→TTT)	SYNPCC7942_RS00160 →	adenosylmethionine‑‑8‑amino‑7‑oxononanoate transaminase
NC_007604	32624	A→T																		13.6%										G387G (GGA→GGT)	SYNPCC7942_RS00160 →	adenosylmethionine‑‑8‑amino‑7‑oxononanoate transaminase
NC_007604	32629	T→C																		5.6%		6.3%								L389P (CTC→CCC)	SYNPCC7942_RS00160 →	adenosylmethionine‑‑8‑amino‑7‑oxononanoate transaminase
NC_007604	32636	T→C																		12.0%										R391R (CGT→CGC)	SYNPCC7942_RS00160 →	adenosylmethionine‑‑8‑amino‑7‑oxononanoate transaminase
seq id	position	mutation	3mut	AMC18E	C11-1248	C11-1	C11-2	C11-3	C11-4	C11-824	C11-M	C13-0	C13-13	C13-14	C13-1	C13-2	C13-M	Frozen	Live	PCC6301-1994	PCC6301-1994_trim	PCC6301-2013	PCC6301-FDC	PCC6311	PCC6707	PCC6908_bis	PCC6908	PCC7943	UTEX2973	annotation	gene	description
NC_007604	32639	A→C																				5.2%								P392P (CCA→CCC)	SYNPCC7942_RS00160 →	adenosylmethionine‑‑8‑amino‑7‑oxononanoate transaminase
NC_007604	32656	A→T																		7.1%										Y398F (TAT→TTT)	SYNPCC7942_RS00160 →	adenosylmethionine‑‑8‑amino‑7‑oxononanoate transaminase
NC_007604	39593	T→G																				6.7%								S51R (AGT→AGG)	SYNPCC7942_RS00205 →	transporter
NC_007604	42617	G→A																										1		G375S (GGC→AGC)	SYNPCC7942_RS00220 →	FAD‑dependent oxidoreductase
NC_007604	48044	T→G																				5.3%								G510G (GGT→GGG)	SYNPCC7942_RS00235 →	tetratricopeptide repeat protein
NC_007604	48887	T→C																								6.6%				intergenic (+6/+40)	SYNPCC7942_RS00235 → / ← SYNPCC7942_RS00240	tetratricopeptide repeat protein/prepilin‑type N‑terminal cleavage/methylation domain‑containing protein
NC_007604	49253:1	+AACGAT				1	1	1	1		1	1	1	1	1	1	1													coding (109/435 nt)	SYNPCC7942_RS00240 ←	prepilin‑type N‑terminal cleavage/methylation domain‑containing protein
NC_007604	49254	(GAT)3→2								51.0%								6.9%	1											coding (106‑108/435 nt)	SYNPCC7942_RS00240 ←	prepilin‑type N‑terminal cleavage/methylation domain‑containing protein
NC_007604	49261	A→T																	8.1%											V34D (GTC→GAC)	SYNPCC7942_RS00240 ←	prepilin‑type N‑terminal cleavage/methylation domain‑containing protein
NC_007604	49285	C→A																	6.7%											G26V (GGT→GTT)	SYNPCC7942_RS00240 ←	prepilin‑type N‑terminal cleavage/methylation domain‑containing protein
seq id	position	mutation	3mut	AMC18E	C11-1248	C11-1	C11-2	C11-3	C11-4	C11-824	C11-M	C13-0	C13-13	C13-14	C13-1	C13-2	C13-M	Frozen	Live	PCC6301-1994	PCC6301-1994_trim	PCC6301-2013	PCC6301-FDC	PCC6311	PCC6707	PCC6908_bis	PCC6908	PCC7943	UTEX2973	annotation	gene	description
NC_007604	49333	A→G								47.4%																				L10P (CTG→CCG)	SYNPCC7942_RS00240 ←	prepilin‑type N‑terminal cleavage/methylation domain‑containing protein
NC_007604	4983	T→G		1																1	1	1	1	1	1	1	1		1	D52A (GAT→GCT)	SYNPCC7942_RS00245 ←	prepilin‑type N‑terminal cleavage/methylation domain‑containing protein
NC_007604	51609	C→G																						15.2%						P514A (CCA→GCA)	SYNPCC7942_RS00250 →	glycosyltransferase
NC_007604	59802	G→C																				6.8%								A168G (GCC→GGC)	SYNPCC7942_RS00285 ←	class I SAM‑dependent methyltransferase
NC_007604	62263	T→C																				5.3%								G70G (GGA→GGG)	SYNPCC7942_RS00305 ←	CDP‑glucose 46‑dehydratase
NC_007604	68385	G→C																												S187W (TCG→TGG)	SYNPCC7942_RS00335 ←	ABC transporter ATP‑binding protein
NC_007604	69264	A→C																				5.7%	13.4%							R62R (CGA→CGC)	SYNPCC7942_RS00340 →	hypothetical protein
NC_007604	69275	A→T																		18.4%										D66V (GAT→GTT)	SYNPCC7942_RS00340 →	hypothetical protein
NC_007604	69294	A→C																		9.6%		11.4%	13.2%							A72A (GCA→GCC)	SYNPCC7942_RS00340 →	hypothetical protein
NC_007604	70982	G→A																										1		A53V (GCT→GTT)	SYNPCC7942_RS00350 ←	DegT/DnrJ/EryC1/StrS family aminotransferase
seq id	position	mutation	3mut	AMC18E	C11-1248	C11-1	C11-2	C11-3	C11-4	C11-824	C11-M	C13-0	C13-13	C13-14	C13-1	C13-2	C13-M	Frozen	Live	PCC6301-1994	PCC6301-1994_trim	PCC6301-2013	PCC6301-FDC	PCC6311	PCC6707	PCC6908_bis	PCC6908	PCC7943	UTEX2973	annotation	gene	description
NC_007604	71937	C→A																				7.1%								L8F (TTG→TTT)	SYNPCC7942_RS00355 ←	DUF1997 domain‑containing protein
NC_007604	71971	C→A																		8.2%										intergenic (‑11/+29)	SYNPCC7942_RS00355 ← / ← SYNPCC7942_RS00360	DUF1997 domain‑containing protein/4‑hydroxy‑3‑methylbut‑2‑enyl diphosphate reductase
NC_007604	72034	A→C																				6.5%	8.5%							V388G (GTG→GGG)	SYNPCC7942_RS00360 ←	4‑hydroxy‑3‑methylbut‑2‑enyl diphosphate reductase
NC_007604	78587	T→G																				19.8%								V95V (GTA→GTC)	SYNPCC7942_RS00395 ←	FtsX‑like permease family protein
NC_007604	78593	A→G																		6.3%		6.1%								T93T (ACT→ACC)	SYNPCC7942_RS00395 ←	FtsX‑like permease family protein
NC_007604	78606	A→C																		14.3%										V89G (GTG→GGG)	SYNPCC7942_RS00395 ←	FtsX‑like permease family protein
NC_007604	78628	T→G																		18.5%		17.9%								T82P (ACC→CCC)	SYNPCC7942_RS00395 ←	FtsX‑like permease family protein
NC_007604	78699	A→C																				11.3%								L58W (TTG→TGG)	SYNPCC7942_RS00395 ←	FtsX‑like permease family protein
NC_007604	81364	A→G																		6.0%										T50A (ACT→GCT)	SYNPCC7942_RS00415 →	hypothetical protein
NC_007604	83618	T→G				5.1%							5.0%																	G446G (GGA→GGC)	SYNPCC7942_RS00425 ←	glycogen debranching protein GlgX
seq id	position	mutation	3mut	AMC18E	C11-1248	C11-1	C11-2	C11-3	C11-4	C11-824	C11-M	C13-0	C13-13	C13-14	C13-1	C13-2	C13-M	Frozen	Live	PCC6301-1994	PCC6301-1994_trim	PCC6301-2013	PCC6301-FDC	PCC6311	PCC6707	PCC6908_bis	PCC6908	PCC7943	UTEX2973	annotation	gene	description
NC_007604	88407	C→G																				7.3%								R70P (CGC→CCC)	SYNPCC7942_RS00450 ←	carboxymethylenebutenolidase
NC_007604	88774	G→C																				7.7%								A14P (GCG→CCG)	SYNPCC7942_RS00455 →	GntR family transcriptional regulator
NC_007604	88785	G→A																		8.6%			7.7%							Q17Q (CAG→CAA)	SYNPCC7942_RS00455 →	GntR family transcriptional regulator
NC_007604	88807	G→C																				9.0%								A25P (GCG→CCG)	SYNPCC7942_RS00455 →	GntR family transcriptional regulator
NC_007604	88823	A→C																		8.4%										Q30P (CAG→CCG)	SYNPCC7942_RS00455 →	GntR family transcriptional regulator
NC_007604	89147	T→G																		7.0%										V138G (GTC→GGC)	SYNPCC7942_RS00455 →	GntR family transcriptional regulator
NC_007604	89178	A→G																				5.9%								G148G (GGA→GGG)	SYNPCC7942_RS00455 →	GntR family transcriptional regulator
NC_007604	89186	A→G																				25.9%	29.3%							E151G (GAG→GGG)	SYNPCC7942_RS00455 →	GntR family transcriptional regulator
NC_007604	89234	T→G																		10.4%		12.6%	6.1%							V167G (GTG→GGG)	SYNPCC7942_RS00455 →	GntR family transcriptional regulator
NC_007604	89237	T→G																				11.4%								V168G (GTT→GGT)	SYNPCC7942_RS00455 →	GntR family transcriptional regulator
seq id	position	mutation	3mut	AMC18E	C11-1248	C11-1	C11-2	C11-3	C11-4	C11-824	C11-M	C13-0	C13-13	C13-14	C13-1	C13-2	C13-M	Frozen	Live	PCC6301-1994	PCC6301-1994_trim	PCC6301-2013	PCC6301-FDC	PCC6311	PCC6707	PCC6908_bis	PCC6908	PCC7943	UTEX2973	annotation	gene	description
NC_007604	8926	A→C																		6.1%										I176L (ATC→CTC)	SYNPCC7942_RS00455 →	GntR family transcriptional regulator
NC_007604	89277	C→A																				6.8%								D181E (GAC→GAA)	SYNPCC7942_RS00455 →	GntR family transcriptional regulator
NC_007604	92711	A→G				1	1	1	1		1		1	1	1	1	1													L210P (CTC→CCC)	SYNPCC7942_RS00480 ←	response regulator transcription factor
NC_007604	9276	C→T																		1	1		1							D194N (GAT→AAT)	SYNPCC7942_RS00480 ←	response regulator transcription factor
NC_007604	92834	C→T																								1	1			C169Y (TGC→TAC)	SYNPCC7942_RS00480 ←	response regulator transcription factor
NC_007604	92906	G→A			1	1	1	1	1	1	1	1	1	1	1	1	1	13.4%	1											P145L (CCC→CTC)	SYNPCC7942_RS00480 ←	response regulator transcription factor
NC_007604	9294	C→T																											1	E134K (GAA→AAA)	SYNPCC7942_RS00480 ←	response regulator transcription factor
NC_007604	92978	T→C	1	1	1	1	1	1	1	1	1	1	1	1	1	1	1	1	1	1	1	1	1	1	1	1	1	1	1	Q121R (CAG→CGG)	SYNPCC7942_RS00480 ←	response regulator transcription factor
NC_007604	93447	Δ8 bp																											1	intergenic (‑108/+87)	SYNPCC7942_RS00480 ← / ← SYNPCC7942_RS00485	response regulator transcription factor/hypothetical protein
NC_007604	95301	C→G																				5.3%								G956R (GGC→CGC)	SYNPCC7942_RS00495 ←	cobaltochelatase subunit CobN
seq id	position	mutation	3mut	AMC18E	C11-1248	C11-1	C11-2	C11-3	C11-4	C11-824	C11-M	C13-0	C13-13	C13-14	C13-1	C13-2	C13-M	Frozen	Live	PCC6301-1994	PCC6301-1994_trim	PCC6301-2013	PCC6301-FDC	PCC6311	PCC6707	PCC6908_bis	PCC6908	PCC7943	UTEX2973	annotation	gene	description
NC_007604	98613	T→G																												K492Q (AAG→CAG)	SYNPCC7942_RS00500 ←	pyruvate kinase
NC_007604	98705	C→G																												G461A (GGC→GCC)	SYNPCC7942_RS00500 ←	pyruvate kinase
NC_007604	98781	C→A															6.5%													A436S (GCC→TCC)	SYNPCC7942_RS00500 ←	pyruvate kinase
NC_007604	106264	C→A																		5.6%										L38F (TTG→TTT)	SYNPCC7942_RS00535 ←	NAD+ synthase
NC_007604	108187	T→C																					5.4%							E66G (GAG→GGG)	SYNPCC7942_RS00545 ←	DUF697 domain‑containing protein
NC_007604	108283	A→C				9.5%			8.2%		5.3%	6.3%			6.0%					12.6%										V34G (GTG→GGG)	SYNPCC7942_RS00545 ←	DUF697 domain‑containing protein
NC_007604	112928	T→G																				7.5%								F415V (TTT→GTT)	SYNPCC7942_RS00570 →	deoxyribodipyrimidine photo‑lyase 8‑HDF type
NC_007604	116941	C→T																				9.8%								intergenic (+219/‑2)	SYNPCC7942_RS13660 → / → SYNPCC7942_RS00590	hypothetical protein/Asp‑tRNA(Asn)/Glu‑tRNA(Gln) amidotransferase subunit GatB
NC_007604	116957	T→C																		5.3%		7.5%								A5A (GCT→GCC)	SYNPCC7942_RS00590 →	Asp‑tRNA(Asn)/Glu‑tRNA(Gln) amidotransferase subunit GatB
NC_007604	11698	C→A																				5.9%								A13E (GCA→GAA)	SYNPCC7942_RS00590 →	Asp‑tRNA(Asn)/Glu‑tRNA(Gln) amidotransferase subunit GatB
seq id	position	mutation	3mut	AMC18E	C11-1248	C11-1	C11-2	C11-3	C11-4	C11-824	C11-M	C13-0	C13-13	C13-14	C13-1	C13-2	C13-M	Frozen	Live	PCC6301-1994	PCC6301-1994_trim	PCC6301-2013	PCC6301-FDC	PCC6311	PCC6707	PCC6908_bis	PCC6908	PCC7943	UTEX2973	annotation	gene	description
NC_007604	116999	A→C																		5.6%		8.3%								T19T (ACA→ACC)	SYNPCC7942_RS00590 →	Asp‑tRNA(Asn)/Glu‑tRNA(Gln) amidotransferase subunit GatB
NC_007604	117001	A→C																		14.1%		17.7%	13.2%							H20P (CAC→CCC)	SYNPCC7942_RS00590 →	Asp‑tRNA(Asn)/Glu‑tRNA(Gln) amidotransferase subunit GatB
NC_007604	117004	T→C																				24.2%	20.3%							V21A (GTC→GCC)	SYNPCC7942_RS00590 →	Asp‑tRNA(Asn)/Glu‑tRNA(Gln) amidotransferase subunit GatB
NC_007604	11701	T→C																		6.9%		7.6%	8.6%							L23P (CTC→CCC)	SYNPCC7942_RS00590 →	Asp‑tRNA(Asn)/Glu‑tRNA(Gln) amidotransferase subunit GatB
NC_007604	118272	G→A																									5.5%			E444K (GAA→AAA)	SYNPCC7942_RS00590 →	Asp‑tRNA(Asn)/Glu‑tRNA(Gln) amidotransferase subunit GatB
NC_007604	120132	G→T													5.5%															Q370K (CAA→AAA)	SYNPCC7942_RS00610 ←	hypothetical protein
NC_007604	120882	C→A																				7.1%								A120S (GCT→TCT)	SYNPCC7942_RS00610 ←	hypothetical protein
NC_007604	120921	C→A																		11.0%										V107L (GTG→TTG)	SYNPCC7942_RS00610 ←	hypothetical protein
NC_007604	12665	C→T																										1		R87R (CGC→CGT)	SYNPCC7942_RS00645 →	global nitrogen regulator NtcA
NC_007604	127295	A→C																		6.3%		7.6%								T49P (ACC→CCC)	SYNPCC7942_RS00650 →	DUF3084 domain‑containing protein
seq id	position	mutation	3mut	AMC18E	C11-1248	C11-1	C11-2	C11-3	C11-4	C11-824	C11-M	C13-0	C13-13	C13-14	C13-1	C13-2	C13-M	Frozen	Live	PCC6301-1994	PCC6301-1994_trim	PCC6301-2013	PCC6301-FDC	PCC6311	PCC6707	PCC6908_bis	PCC6908	PCC7943	UTEX2973	annotation	gene	description
NC_007604	134073	T→G																		12.3%										S53R (AGT→AGG)	SYNPCC7942_RS00675 →	hypothetical protein
NC_007604	134105	A→G																		15.3%		15.4%								D64G (GAT→GGT)	SYNPCC7942_RS00675 →	hypothetical protein
NC_007604	134211	C→T																				5.1%								S99S (AGC→AGT)	SYNPCC7942_RS00675 →	hypothetical protein
NC_007604	134571	C→G											7.2%																	G219G (GGC→GGG)	SYNPCC7942_RS00675 →	hypothetical protein
NC_007604	136165	C→A																					6.2%							E163* (GAG→TAG)	SYNPCC7942_RS00685 ←	methyltransferase domain‑containing protein
NC_007604	136203	T→G																				9.0%								H150P (CAC→CCC)	SYNPCC7942_RS00685 ←	methyltransferase domain‑containing protein
NC_007604	136251	A→C											8.5%																	V134G (GTC→GGC)	SYNPCC7942_RS00685 ←	methyltransferase domain‑containing protein
NC_007604	142059	A→C					14.2%							15.0%																T598P (ACC→CCC)	SYNPCC7942_RS00705 →	biosynthetic‑type acetolactate synthase large subunit
NC_007604	145842	A→T																		17.5%										Y48N (TAC→AAC)	SYNPCC7942_RS00725 ←	alpha‑ketoacid dehydrogenase subunit beta
NC_007604	145853	A→G																		11.1%		12.0%								L44P (CTC→CCC)	SYNPCC7942_RS00725 ←	alpha‑ketoacid dehydrogenase subunit beta
seq id	position	mutation	3mut	AMC18E	C11-1248	C11-1	C11-2	C11-3	C11-4	C11-824	C11-M	C13-0	C13-13	C13-14	C13-1	C13-2	C13-M	Frozen	Live	PCC6301-1994	PCC6301-1994_trim	PCC6301-2013	PCC6301-FDC	PCC6311	PCC6707	PCC6908_bis	PCC6908	PCC7943	UTEX2973	annotation	gene	description
NC_007604	154436	T→G																		9.7%		9.7%	8.7%						?	V637G (GTG→GGG)	SYNPCC7942_RS00765 →	response regulator
NC_007604	159223	A→T	1		1	1	1	1	1	1	1	1	1	1	1	1	1	44.3%	1											L113* (TTG→TAG)	SYNPCC7942_RS00795 ←	hypothetical protein
NC_007604	161276	A→T																		6.5%		6.3%								G119G (GGT→GGA)	SYNPCC7942_RS00805 ←	M67 family metallopeptidase
NC_007604	16722	G→C																		6.7%		5.1%	6.2%							A52A (GCG→GCC)	SYNPCC7942_RS00855 →	hypothetical protein
NC_007604	167242	G→C																		6.6%		5.4%								A60P (GCC→CCC)	SYNPCC7942_RS00855 →	hypothetical protein
NC_007604	167248	A→C																		7.1%			8.2%							T62P (ACC→CCC)	SYNPCC7942_RS00855 →	hypothetical protein
NC_007604	167266	C→A																		8.4%										Q68K (CAA→AAA)	SYNPCC7942_RS00855 →	hypothetical protein
NC_007604	167328	G→T																				6.7%								Q88H (CAG→CAT)	SYNPCC7942_RS00855 →	hypothetical protein
NC_007604	167346	A→C																				16.9%								K94N (AAA→AAC)	SYNPCC7942_RS00855 →	hypothetical protein
NC_007604	16759	G→T																					7.7%							D176Y (GAT→TAT)	SYNPCC7942_RS00855 →	hypothetical protein
seq id	position	mutation	3mut	AMC18E	C11-1248	C11-1	C11-2	C11-3	C11-4	C11-824	C11-M	C13-0	C13-13	C13-14	C13-1	C13-2	C13-M	Frozen	Live	PCC6301-1994	PCC6301-1994_trim	PCC6301-2013	PCC6301-FDC	PCC6311	PCC6707	PCC6908_bis	PCC6908	PCC7943	UTEX2973	annotation	gene	description
NC_007604	167697	T→A																		5.9%										N211K (AAT→AAA)	SYNPCC7942_RS00855 →	hypothetical protein
NC_007604	167701	G→T																		12.5%										V213F (GTC→TTC)	SYNPCC7942_RS00855 →	hypothetical protein
NC_007604	168999	T→G																		19.2%		19.7%								V275G (GTG→GGG)	SYNPCC7942_RS00860 →	glutamine synthetase
NC_007604	169037	A→C																												T288P (ACC→CCC)	SYNPCC7942_RS00860 →	glutamine synthetase
NC_007604	182652	T→C																		10.2%			9.8%							H11H (CAT→CAC)	SYNPCC7942_RS00940 →	gamma‑glutamyltranspeptidase
NC_007604	182666	C→G																		7.2%										A16G (GCG→GGG)	SYNPCC7942_RS00940 →	gamma‑glutamyltranspeptidase
NC_007604	182676	A→G																				7.5%								L19L (CTA→CTG)	SYNPCC7942_RS00940 →	gamma‑glutamyltranspeptidase
NC_007604	182678	T→G																		5.6%		8.4%	6.2%							V20G (GTG→GGG)	SYNPCC7942_RS00940 →	gamma‑glutamyltranspeptidase
NC_007604	182743	A→C																		17.3%		19.6%	15.2%							T42P (ACC→CCC)	SYNPCC7942_RS00940 →	gamma‑glutamyltranspeptidase
NC_007604	182758	A→C																				18.1%	15.4%							T47P (ACC→CCC)	SYNPCC7942_RS00940 →	gamma‑glutamyltranspeptidase
seq id	position	mutation	3mut	AMC18E	C11-1248	C11-1	C11-2	C11-3	C11-4	C11-824	C11-M	C13-0	C13-13	C13-14	C13-1	C13-2	C13-M	Frozen	Live	PCC6301-1994	PCC6301-1994_trim	PCC6301-2013	PCC6301-FDC	PCC6311	PCC6707	PCC6908_bis	PCC6908	PCC7943	UTEX2973	annotation	gene	description
NC_007604	182769	T→G																				6.9%								A50A (GCT→GCG)	SYNPCC7942_RS00940 →	gamma‑glutamyltranspeptidase
NC_007604	182778	C→T																		16.6%										G53G (GGC→GGT)	SYNPCC7942_RS00940 →	gamma‑glutamyltranspeptidase
NC_007604	182786	T→C																		10.8%		11.5%								L56P (CTC→CCC)	SYNPCC7942_RS00940 →	gamma‑glutamyltranspeptidase
NC_007604	182791	G→C																					17.8%							A58P (GCC→CCC)	SYNPCC7942_RS00940 →	gamma‑glutamyltranspeptidase
NC_007604	182796	G→C																		14.6%										Q59H (CAG→CAC)	SYNPCC7942_RS00940 →	gamma‑glutamyltranspeptidase
NC_007604	182807	G→C																		12.8%										S63T (AGC→ACC)	SYNPCC7942_RS00940 →	gamma‑glutamyltranspeptidase
NC_007604	186271	A→C												7.0%																H197P (CAC→CCC)	SYNPCC7942_RS00955 →	EAL domain‑containing protein
NC_007604	189616	T→G																		19.7%		17.8%	17.0%							H261P (CAC→CCC)	SYNPCC7942_RS00965 ←	cobalt‑precorrin‑5B (C(1))‑methyltransferase
NC_007604	189623	T→G																				22.1%								T259P (ACC→CCC)	SYNPCC7942_RS00965 ←	cobalt‑precorrin‑5B (C(1))‑methyltransferase
NC_007604	194803	T→G																		10.3%										K238N (AAA→AAC)	SYNPCC7942_RS00985 ←	DNA polymerase I
seq id	position	mutation	3mut	AMC18E	C11-1248	C11-1	C11-2	C11-3	C11-4	C11-824	C11-M	C13-0	C13-13	C13-14	C13-1	C13-2	C13-M	Frozen	Live	PCC6301-1994	PCC6301-1994_trim	PCC6301-2013	PCC6301-FDC	PCC6311	PCC6707	PCC6908_bis	PCC6908	PCC7943	UTEX2973	annotation	gene	description
NC_007604	194806	G→T																					12.1%							I237I (ATC→ATA)	SYNPCC7942_RS00985 ←	DNA polymerase I
NC_007604	194816	A→C																		18.0%										L234R (CTG→CGG)	SYNPCC7942_RS00985 ←	DNA polymerase I
NC_007604	194821	G→T																		15.8%										D232E (GAC→GAA)	SYNPCC7942_RS00985 ←	DNA polymerase I
NC_007604	195597	T→C																					23.5%							intergenic (‑81/‑33)	SYNPCC7942_RS00985 ← / → SYNPCC7942_RS00990	DNA polymerase I/pentapeptide repeat‑containing protein
NC_007604	199231	A→G																		5.1%		6.5%	6.6%							L400P (CTC→CCC)	SYNPCC7942_RS01005 ←	NAD(P)/FAD‑dependent oxidoreductase
NC_007604	199444	A→C																				7.5%								V329G (GTG→GGG)	SYNPCC7942_RS01005 ←	NAD(P)/FAD‑dependent oxidoreductase
NC_007604	199457	C→G																		13.9%										G325R (GGA→CGA)	SYNPCC7942_RS01005 ←	NAD(P)/FAD‑dependent oxidoreductase
NC_007604	20764	A→T																		21.5%										L93F (TTA→TTT)	SYNPCC7942_RS01045 →	nicotinate phosphoribosyltransferase
NC_007604	207646	A→T																				21.7%								L95F (TTA→TTT)	SYNPCC7942_RS01045 →	nicotinate phosphoribosyltransferase
NC_007604	20774	A→C																				7.1%								T127P (ACT→CCT)	SYNPCC7942_RS01045 →	nicotinate phosphoribosyltransferase
seq id	position	mutation	3mut	AMC18E	C11-1248	C11-1	C11-2	C11-3	C11-4	C11-824	C11-M	C13-0	C13-13	C13-14	C13-1	C13-2	C13-M	Frozen	Live	PCC6301-1994	PCC6301-1994_trim	PCC6301-2013	PCC6301-FDC	PCC6311	PCC6707	PCC6908_bis	PCC6908	PCC7943	UTEX2973	annotation	gene	description
NC_007604	214096	T→C																				7.2%	9.7%							G396G (GGT→GGC)	SYNPCC7942_RS01070 →	cobyric acid synthase CobQ
NC_007604	214942	C→A																				5.4%							?	R158R (CGG→AGG)	SYNPCC7942_RS01075 →	chorismate synthase
NC_007604	214963	C→G																					7.3%						?	Q165E (CAG→GAG)	SYNPCC7942_RS01075 →	chorismate synthase
NC_007604	215027	A→G																		6.7%		5.1%	6.0%							E186G (GAG→GGG)	SYNPCC7942_RS01075 →	chorismate synthase
NC_007604	215037	A→C																					5.0%							A189A (GCA→GCC)	SYNPCC7942_RS01075 →	chorismate synthase
NC_007604	215051	A→C																		5.1%										D194A (GAC→GCC)	SYNPCC7942_RS01075 →	chorismate synthase
NC_007604	215067	C→G																		13.6%		13.3%								I199M (ATC→ATG)	SYNPCC7942_RS01075 →	chorismate synthase
NC_007604	215076	A→G																		11.9%		11.2%	11.4%							E202E (GAA→GAG)	SYNPCC7942_RS01075 →	chorismate synthase
NC_007604	215106	C→G																				5.3%	5.3%							C212W (TGC→TGG)	SYNPCC7942_RS01075 →	chorismate synthase
NC_007604	215108	T→G																				6.6%								V213G (GTG→GGG)	SYNPCC7942_RS01075 →	chorismate synthase
seq id	position	mutation	3mut	AMC18E	C11-1248	C11-1	C11-2	C11-3	C11-4	C11-824	C11-M	C13-0	C13-13	C13-14	C13-1	C13-2	C13-M	Frozen	Live	PCC6301-1994	PCC6301-1994_trim	PCC6301-2013	PCC6301-FDC	PCC6311	PCC6707	PCC6908_bis	PCC6908	PCC7943	UTEX2973	annotation	gene	description
NC_007604	215151	C→A																					9.7%							D227E (GAC→GAA)	SYNPCC7942_RS01075 →	chorismate synthase
NC_007604	217548	A→G																				9.1%								L89P (CTC→CCC)	SYNPCC7942_RS01090 ←	hypothetical protein
NC_007604	222384	T→C																				15.5%								L296P (CTC→CCC)	SYNPCC7942_RS01125 →	glucokinase
NC_007604	222398	A→C																					6.0%							T301P (ACT→CCT)	SYNPCC7942_RS01125 →	glucokinase
NC_007604	22244	C→G																					14.8%							L315V (CTG→GTG)	SYNPCC7942_RS01125 →	glucokinase
NC_007604	231252	A→C												7.8%																T31P (ACC→CCC)	SYNPCC7942_RS01195 →	cyclic nucleotide‑binding domain‑containing protein
NC_007604	233519	A→C		1																										L269W (TTG→TGG)	SYNPCC7942_RS01210 ←	hypothetical protein
NC_007604	253149	C→G															6.8%													R83G (CGA→GGA)	SYNPCC7942_RS01305 →	amidohydrolase
NC_007604	253768	G→T																		10.7%										C289F (TGC→TTC)	SYNPCC7942_RS01305 →	amidohydrolase
NC_007604	253774	G→A																		5.4%										S291N (AGT→AAT)	SYNPCC7942_RS01305 →	amidohydrolase
seq id	position	mutation	3mut	AMC18E	C11-1248	C11-1	C11-2	C11-3	C11-4	C11-824	C11-M	C13-0	C13-13	C13-14	C13-1	C13-2	C13-M	Frozen	Live	PCC6301-1994	PCC6301-1994_trim	PCC6301-2013	PCC6301-FDC	PCC6311	PCC6707	PCC6908_bis	PCC6908	PCC7943	UTEX2973	annotation	gene	description
NC_007604	253781	T→G																		10.2%		10.6%	9.1%							G293G (GGT→GGG)	SYNPCC7942_RS01305 →	amidohydrolase
NC_007604	253788	T→C																		6.1%										Y296H (TAC→CAC)	SYNPCC7942_RS01305 →	amidohydrolase
NC_007604	253799	C→A																		5.8%										N299K (AAC→AAA)	SYNPCC7942_RS01305 →	amidohydrolase
NC_007604	253814	T→C																		5.4%										Y304Y (TAT→TAC)	SYNPCC7942_RS01305 →	amidohydrolase
NC_007604	253817	A→C																				6.0%								P305P (CCA→CCC)	SYNPCC7942_RS01305 →	amidohydrolase
NC_007604	253822	T→G																		6.5%		7.1%	7.7%							V307G (GTG→GGG)	SYNPCC7942_RS01305 →	amidohydrolase
NC_007604	253826	C→A																		9.6%		9.9%	12.1%							I308I (ATC→ATA)	SYNPCC7942_RS01305 →	amidohydrolase
NC_007604	253857	A→G																		10.7%			11.0%							S319G (AGC→GGC) ‡	SYNPCC7942_RS01305 →	amidohydrolase
NC_007604	253859	C→G																		5.4%		5.1%	6.1%							S319R (AGC→AGG) ‡	SYNPCC7942_RS01305 →	amidohydrolase
NC_007604	253861	T→G																		11.6%		12.2%	9.9%							V320G (GTG→GGG)	SYNPCC7942_RS01305 →	amidohydrolase
seq id	position	mutation	3mut	AMC18E	C11-1248	C11-1	C11-2	C11-3	C11-4	C11-824	C11-M	C13-0	C13-13	C13-14	C13-1	C13-2	C13-M	Frozen	Live	PCC6301-1994	PCC6301-1994_trim	PCC6301-2013	PCC6301-FDC	PCC6311	PCC6707	PCC6908_bis	PCC6908	PCC7943	UTEX2973	annotation	gene	description
NC_007604	253873	T→G																		5.3%										V324G (GTC→GGC)	SYNPCC7942_RS01305 →	amidohydrolase
NC_007604	253878	G→A																				5.4%	5.1%							E326K (GAA→AAA)	SYNPCC7942_RS01305 →	amidohydrolase
NC_007604	255463	C→A																					7.2%							intergenic (+129/‑11)	SYNPCC7942_RS01315 → / → SYNPCC7942_RS01320	glyoxalase/hypothetical protein
NC_007604	255497	C→A																					21.5%							G8G (GGC→GGA)	SYNPCC7942_RS01320 →	hypothetical protein
NC_007604	256284	G→A																		1	1	1	1	1	1					R718C (CGT→TGT)	SYNPCC7942_RS01325 ←	ATP‑dependent Clp protease ATP‑binding subunit
NC_007604	258186	C→T																				1								A84T (GCC→ACC)	SYNPCC7942_RS01325 ←	ATP‑dependent Clp protease ATP‑binding subunit
NC_007604	258865	C→A																												W105L (TGG→TTG)	SYNPCC7942_RS01330 ←	ribosomal‑protein‑alanine N‑acetyltransferase
NC_007604	259984	C→G																				8.2%	7.2%						?	V253V (GTC→GTG)	SYNPCC7942_RS01335 →	diaminopimelate decarboxylase
NC_007604	260047	T→G																				6.1%								G274G (GGT→GGG)	SYNPCC7942_RS01335 →	diaminopimelate decarboxylase
NC_007604	260048	C→T																		8.9%										L275L (CTG→TTG)	SYNPCC7942_RS01335 →	diaminopimelate decarboxylase
seq id	position	mutation	3mut	AMC18E	C11-1248	C11-1	C11-2	C11-3	C11-4	C11-824	C11-M	C13-0	C13-13	C13-14	C13-1	C13-2	C13-M	Frozen	Live	PCC6301-1994	PCC6301-1994_trim	PCC6301-2013	PCC6301-FDC	PCC6311	PCC6707	PCC6908_bis	PCC6908	PCC7943	UTEX2973	annotation	gene	description
NC_007604	260063	A→C																		9.0%		9.7%	11.3%							T280P (ACC→CCC)	SYNPCC7942_RS01335 →	diaminopimelate decarboxylase
NC_007604	260067	A→G																		6.3%		6.3%								E281G (GAG→GGG)	SYNPCC7942_RS01335 →	diaminopimelate decarboxylase
NC_007604	26007	C→G																		11.0%										S282W (TCG→TGG)	SYNPCC7942_RS01335 →	diaminopimelate decarboxylase
NC_007604	260093	G→A																		6.8%										E290K (GAA→AAA)	SYNPCC7942_RS01335 →	diaminopimelate decarboxylase
NC_007604	260096	T→G																				14.9%								W291G (TGG→GGG)	SYNPCC7942_RS01335 →	diaminopimelate decarboxylase
NC_007604	260102	C→G																		10.1%		9.8%	8.6%							R293G (CGG→GGG)	SYNPCC7942_RS01335 →	diaminopimelate decarboxylase
NC_007604	260106	A→G																					12.7%							Q294R (CAG→CGG)	SYNPCC7942_RS01335 →	diaminopimelate decarboxylase
NC_007604	260109	T→G																		23.2%		26.9%	26.0%							V295G (GTG→GGG)	SYNPCC7942_RS01335 →	diaminopimelate decarboxylase
NC_007604	260111	A→G																		11.9%		11.0%	10.6%							S296G (AGC→GGC) ‡	SYNPCC7942_RS01335 →	diaminopimelate decarboxylase
NC_007604	260113	C→G																		10.8%		9.4%	8.7%							S296R (AGC→AGG) ‡	SYNPCC7942_RS01335 →	diaminopimelate decarboxylase
seq id	position	mutation	3mut	AMC18E	C11-1248	C11-1	C11-2	C11-3	C11-4	C11-824	C11-M	C13-0	C13-13	C13-14	C13-1	C13-2	C13-M	Frozen	Live	PCC6301-1994	PCC6301-1994_trim	PCC6301-2013	PCC6301-FDC	PCC6311	PCC6707	PCC6908_bis	PCC6908	PCC7943	UTEX2973	annotation	gene	description
NC_007604	260118	G→A																		6.5%										S298N (AGT→AAT)	SYNPCC7942_RS01335 →	diaminopimelate decarboxylase
NC_007604	26012	C→T																		7.6%		7.3%	6.4%							L299L (CTG→TTG)	SYNPCC7942_RS01335 →	diaminopimelate decarboxylase
NC_007604	260124	T→G																		8.2%		10.0%	10.7%							V300G (GTC→GGC)	SYNPCC7942_RS01335 →	diaminopimelate decarboxylase
NC_007604	260128	A→G																				5.0%								A301A (GCA→GCG)	SYNPCC7942_RS01335 →	diaminopimelate decarboxylase
NC_007604	260252	A→C																				6.0%								T343P (ACT→CCT)	SYNPCC7942_RS01335 →	diaminopimelate decarboxylase
NC_007604	2603	A→C																				11.7%							?	T359P (ACC→CCC)	SYNPCC7942_RS01335 →	diaminopimelate decarboxylase
NC_007604	26736	C→A							5.3%						5.6%															Q66K (CAA→AAA)	SYNPCC7942_RS01380 →	uroporphyrinogen‑III C‑methyltransferase
NC_007604	27243	T→G																				9.1%							?	H368P (CAC→CCC)	ligA ←	NAD‑dependent DNA ligase LigA
NC_007604	276124	A→C																		10.2%										F304V (TTT→GTT)	SYNPCC7942_RS01425 ←	competence/damage‑inducible protein A
NC_007604	276167	A→C																				14.0%								G289G (GGT→GGG)	SYNPCC7942_RS01425 ←	competence/damage‑inducible protein A
seq id	position	mutation	3mut	AMC18E	C11-1248	C11-1	C11-2	C11-3	C11-4	C11-824	C11-M	C13-0	C13-13	C13-14	C13-1	C13-2	C13-M	Frozen	Live	PCC6301-1994	PCC6301-1994_trim	PCC6301-2013	PCC6301-FDC	PCC6311	PCC6707	PCC6908_bis	PCC6908	PCC7943	UTEX2973	annotation	gene	description
NC_007604	291236	T→G																		9.0%		6.4%	8.0%							intergenic (+9/‑181)	SYNPCC7942_RS01500 → / → SYNPCC7942_RS01505	photosystem II manganese‑stabilizing polypeptide/sulfate adenylyltransferase
NC_007604	291263	A→T																					5.1%							intergenic (+36/‑154)	SYNPCC7942_RS01500 → / → SYNPCC7942_RS01505	photosystem II manganese‑stabilizing polypeptide/sulfate adenylyltransferase
NC_007604	291267	G→A																		8.0%										intergenic (+40/‑150)	SYNPCC7942_RS01500 → / → SYNPCC7942_RS01505	photosystem II manganese‑stabilizing polypeptide/sulfate adenylyltransferase
NC_007604	291272	T→A																				5.5%								intergenic (+45/‑145)	SYNPCC7942_RS01500 → / → SYNPCC7942_RS01505	photosystem II manganese‑stabilizing polypeptide/sulfate adenylyltransferase
NC_007604	292004	T→G											6.5%																	G196G (GGT→GGG)	SYNPCC7942_RS01505 →	sulfate adenylyltransferase
NC_007604	295389	T→G																		9.5%										V173G (GTC→GGC)	SYNPCC7942_RS01515 →	ATP‑dependent metallopeptidase FtsH/Yme1/Tma family protein
NC_007604	296341	T→G																		14.3%										G490G (GGT→GGG)	SYNPCC7942_RS01515 →	ATP‑dependent metallopeptidase FtsH/Yme1/Tma family protein
NC_007604	296352	T→G																				11.9%								V494G (GTG→GGG)	SYNPCC7942_RS01515 →	ATP‑dependent metallopeptidase FtsH/Yme1/Tma family protein
NC_007604	296409	T→G																		8.2%										V513G (GTG→GGG)	SYNPCC7942_RS01515 →	ATP‑dependent metallopeptidase FtsH/Yme1/Tma family protein
NC_007604	300933	T→C																					6.0%							D172G (GAC→GGC)	SYNPCC7942_RS01540 ←	transporter
seq id	position	mutation	3mut	AMC18E	C11-1248	C11-1	C11-2	C11-3	C11-4	C11-824	C11-M	C13-0	C13-13	C13-14	C13-1	C13-2	C13-M	Frozen	Live	PCC6301-1994	PCC6301-1994_trim	PCC6301-2013	PCC6301-FDC	PCC6311	PCC6707	PCC6908_bis	PCC6908	PCC7943	UTEX2973	annotation	gene	description
NC_007604	300947	A→C																					11.3%							G167G (GGT→GGG)	SYNPCC7942_RS01540 ←	transporter
NC_007604	300957	T→C																					6.1%							E164G (GAG→GGG)	SYNPCC7942_RS01540 ←	transporter
NC_007604	302536	C→G																												R310G (CGA→GGA)	SYNPCC7942_RS01545 →	potassium channel protein
NC_007604	312829	C→A																		5.6%										L68L (CTG→CTT)	SYNPCC7942_RS01600 ←	succinate dehydrogenase cytochrome b subunit
NC_007604	312884	A→C																		5.2%										V50G (GTC→GGC)	SYNPCC7942_RS01600 ←	succinate dehydrogenase cytochrome b subunit
NC_007604	314308	A→C																		8.6%										W23G (TGG→GGG)	SYNPCC7942_RS01605 ←	adenylosuccinate lyase
NC_007604	316475	T→G																		7.9%										V105G (GTC→GGC)	SYNPCC7942_RS01625 →	TlyA family RNA methyltransferase
NC_007604	318374	G→T																												R38S (CGC→AGC)	SYNPCC7942_RS01635 ←	P‑II family nitrogen regulator
NC_007604	319098	T→C											8.3%																	T318A (ACT→GCT)	SYNPCC7942_RS01640 ←	cytochrome c biogenesis protein
NC_007604	319111	A→C											6.2%																	G313G (GGT→GGG)	SYNPCC7942_RS01640 ←	cytochrome c biogenesis protein
seq id	position	mutation	3mut	AMC18E	C11-1248	C11-1	C11-2	C11-3	C11-4	C11-824	C11-M	C13-0	C13-13	C13-14	C13-1	C13-2	C13-M	Frozen	Live	PCC6301-1994	PCC6301-1994_trim	PCC6301-2013	PCC6301-FDC	PCC6311	PCC6707	PCC6908_bis	PCC6908	PCC7943	UTEX2973	annotation	gene	description
NC_007604	321063	T→G																		8.3%										T316P (ACG→CCG)	SYNPCC7942_RS01650 ←	FtsW/RodA/SpoVE family cell cycle protein
NC_007604	321221	T→G								9.4%																			?	Y263S (TAC→TCC)	SYNPCC7942_RS01650 ←	FtsW/RodA/SpoVE family cell cycle protein
NC_007604	326330:1	+T			1	1	1	1	1		1	1	1	1	1	1	1													coding (170/1197 nt)	SYNPCC7942_RS01675 →	class I SAM‑dependent methyltransferase
NC_007604	331254	A→C								45.9%																				E126A (GAA→GCA)	SYNPCC7942_RS01710 →	F0F1 ATP synthase subunit alpha
NC_007604	331374	A→G																												E166G (GAG→GGG)	SYNPCC7942_RS01710 →	F0F1 ATP synthase subunit alpha
NC_007604	331632	G→A		1																1	1	1	1	1	1	1	1	1	1	C252Y (TGC→TAC)	SYNPCC7942_RS01710 →	F0F1 ATP synthase subunit alpha
NC_007604	331632	G→T								42.8%																				C252F (TGC→TTC)	SYNPCC7942_RS01710 →	F0F1 ATP synthase subunit alpha
NC_007604	333387	C→G					8.1%				8.3%																			G310G (GGC→GGG)	SYNPCC7942_RS01715 →	F0F1 ATP synthase subunit gamma
NC_007604	336718	G→T					5.5%																							C22F (TGT→TTT)	SYNPCC7942_RS01750 →	photosystem II protein Psb27
NC_007604	33846	C→A																		6.3%									?	intergenic (‑9/+76)	SYNPCC7942_RS01755 ← / ← SYNPCC7942_RS01760	peptidase M23/biotin‑‑[acetyl‑CoA‑carboxylase] ligase
seq id	position	mutation	3mut	AMC18E	C11-1248	C11-1	C11-2	C11-3	C11-4	C11-824	C11-M	C13-0	C13-13	C13-14	C13-1	C13-2	C13-M	Frozen	Live	PCC6301-1994	PCC6301-1994_trim	PCC6301-2013	PCC6301-FDC	PCC6311	PCC6707	PCC6908_bis	PCC6908	PCC7943	UTEX2973	annotation	gene	description
NC_007604	34598	G→T																									6.5%			A171S (GCG→TCG)	SYNPCC7942_RS01795 →	bile acid:sodium symporter family protein
NC_007604	348484	A→C												5.4%															?	G129G (GGT→GGG)	SYNPCC7942_RS01805 ←	30S ribosome‑binding factor RbfA
NC_007604	349955	C→A																		8.2%										W5L (TGG→TTG)	SYNPCC7942_RS01815 ←	hypothetical protein
																														G442* (GGA→TGA)	SYNPCC7942_RS01820 ←	putative bicarbonate transporter IctB family
NC_007604	354003	T→C																					12.1%							R99R (CGA→CGG)	SYNPCC7942_RS01835 ←	hypothetical protein
NC_007604	354024	C→A																					7.7%							L92F (TTG→TTT)	SYNPCC7942_RS01835 ←	hypothetical protein
NC_007604	354076	T→G																					7.9%							Q75P (CAG→CCG)	SYNPCC7942_RS01835 ←	hypothetical protein
NC_007604	354422	G→C																												intergenic (‑123/‑110)	SYNPCC7942_RS01835 ← / → SYNPCC7942_RS01840	hypothetical protein/hypothetical protein
NC_007604	354701	T→G															8.1%													F57C (TTC→TGC)	SYNPCC7942_RS01840 →	hypothetical protein
NC_007604	35504	A→C																		15.9%										S53R (AGT→CGT)	SYNPCC7942_RS01845 →	DUF3177 family protein
NC_007604	355096	G→T																				7.3%								L71L (CTG→CTT)	SYNPCC7942_RS01845 →	DUF3177 family protein
seq id	position	mutation	3mut	AMC18E	C11-1248	C11-1	C11-2	C11-3	C11-4	C11-824	C11-M	C13-0	C13-13	C13-14	C13-1	C13-2	C13-M	Frozen	Live	PCC6301-1994	PCC6301-1994_trim	PCC6301-2013	PCC6301-FDC	PCC6311	PCC6707	PCC6908_bis	PCC6908	PCC7943	UTEX2973	annotation	gene	description
NC_007604	355141	C→T																					5.0%							F86F (TTC→TTT)	SYNPCC7942_RS01845 →	DUF3177 family protein
NC_007604	357564	C→A													6.3%															Q6K (CAA→AAA)	SYNPCC7942_RS01865 →	cyclic nucleotide‑binding domain‑containing protein
NC_007604	363481	C→G					6.8%																							R445R (CGC→CGG)	SYNPCC7942_RS01880 →	FAD‑dependent oxidoreductase
NC_007604	36664	A→G																					5.1%							T196T (ACA→ACG)	SYNPCC7942_RS13670 →	hypothetical protein
NC_007604	36669	A→C																		8.0%										Y213S (TAT→TCT)	SYNPCC7942_RS13670 →	hypothetical protein
NC_007604	371986	C→A																		5.2%										C74F (TGC→TTC)	SYNPCC7942_RS01920 ←	hypothetical protein
NC_007604	37842	A→C																		5.1%										V50G (GTC→GGC)	SYNPCC7942_RS01965 ←	geranylgeranyl reductase
NC_007604	3831	C→G					5.4%																							A119P (GCC→CCC)	SYNPCC7942_RS01990 ←	chromate efflux transporter
NC_007604	383215	G→C																		9.0%										G80G (GGC→GGG)	SYNPCC7942_RS01990 ←	chromate efflux transporter
NC_007604	383909	T→G																				5.4%								Q406P (CAG→CCG)	SYNPCC7942_RS01995 ←	alpha/beta hydrolase
seq id	position	mutation	3mut	AMC18E	C11-1248	C11-1	C11-2	C11-3	C11-4	C11-824	C11-M	C13-0	C13-13	C13-14	C13-1	C13-2	C13-M	Frozen	Live	PCC6301-1994	PCC6301-1994_trim	PCC6301-2013	PCC6301-FDC	PCC6311	PCC6707	PCC6908_bis	PCC6908	PCC7943	UTEX2973	annotation	gene	description
NC_007604	38394	T→G																		6.4%										S396R (AGC→CGC)	SYNPCC7942_RS01995 ←	alpha/beta hydrolase
NC_007604	38397	C→A																		9.2%										V386L (GTG→TTG)	SYNPCC7942_RS01995 ←	alpha/beta hydrolase
NC_007604	383973	T→G																		10.7%		5.6%								I385L (ATT→CTT)	SYNPCC7942_RS01995 ←	alpha/beta hydrolase
NC_007604	384039	A→G																		7.1%		5.6%	5.9%							S363P (TCC→CCC)	SYNPCC7942_RS01995 ←	alpha/beta hydrolase
NC_007604	384041	A→G																		9.6%		7.8%								L362P (CTC→CCC)	SYNPCC7942_RS01995 ←	alpha/beta hydrolase
NC_007604	384098	A→G																		12.2%		10.8%								L343P (CTC→CCC)	SYNPCC7942_RS01995 ←	alpha/beta hydrolase
NC_007604	386029	T→G																					6.3%							Y167S (TAC→TCC)	SYNPCC7942_RS02000 ←	murein transglycosylase
NC_007604	386045	T→G																		6.6%			7.5%							T162P (ACC→CCC)	SYNPCC7942_RS02000 ←	murein transglycosylase
NC_007604	386068	A→C																		6.4%		5.6%	7.6%							V154G (GTG→GGG)	SYNPCC7942_RS02000 ←	murein transglycosylase
NC_007604	388901	A→C																		8.0%										K136N (AAA→AAC)	SYNPCC7942_RS02015 →	hypothetical protein
seq id	position	mutation	3mut	AMC18E	C11-1248	C11-1	C11-2	C11-3	C11-4	C11-824	C11-M	C13-0	C13-13	C13-14	C13-1	C13-2	C13-M	Frozen	Live	PCC6301-1994	PCC6301-1994_trim	PCC6301-2013	PCC6301-FDC	PCC6311	PCC6707	PCC6908_bis	PCC6908	PCC7943	UTEX2973	annotation	gene	description
NC_007604	391139	C→A																									8.0%			P396H (CCT→CAT)	SYNPCC7942_RS02020 →	bifunctional phosphoribosylaminoimidazolecarboxamide formyltransferase/IMP cyclohydrolase PurH
NC_007604	391971	A→C																		12.0%										H147P (CAC→CCC)	SYNPCC7942_RS02025 →	flagellar biosynthesis protein FlgM
NC_007604	392017	G→T																				8.6%								L162L (CTG→CTT)	SYNPCC7942_RS02025 →	flagellar biosynthesis protein FlgM
NC_007604	392104	A→C																		5.9%										A191A (GCA→GCC)	SYNPCC7942_RS02025 →	flagellar biosynthesis protein FlgM
NC_007604	39453	A→C																					9.2%							F6V (TTT→GTT)	SYNPCC7942_RS02035 ←	hypothetical protein
NC_007604	396545	A→C											6.4%																	intergenic (‑814/+327)	SYNPCC7942_RS02045 ← / ← SYNPCC7942_RS02050	diacylglycerol kinase family protein/rRNA maturation RNase YbeY
NC_007604	404538	G→T																16.1%												G175W (GGG→TGG)	SYNPCC7942_RS02115 →	hypothetical protein
NC_007604	409621	T→G																					7.8%							S95R (AGT→CGT)	SYNPCC7942_RS02140 ←	biotin synthase
NC_007604	409697	A→G																					7.4%							T69T (ACT→ACC)	SYNPCC7942_RS02140 ←	biotin synthase
NC_007604	4097	G→T																					9.8%							N68K (AAC→AAA)	SYNPCC7942_RS02140 ←	biotin synthase
seq id	position	mutation	3mut	AMC18E	C11-1248	C11-1	C11-2	C11-3	C11-4	C11-824	C11-M	C13-0	C13-13	C13-14	C13-1	C13-2	C13-M	Frozen	Live	PCC6301-1994	PCC6301-1994_trim	PCC6301-2013	PCC6301-FDC	PCC6311	PCC6707	PCC6908_bis	PCC6908	PCC7943	UTEX2973	annotation	gene	description
NC_007604	409707	T→G																				10.8%								H66P (CAC→CCC)	SYNPCC7942_RS02140 ←	biotin synthase
NC_007604	415499	G→T																		9.2%										intergenic (‑58/+36)	SYNPCC7942_RS02170 ← / ← SYNPCC7942_RS02175	DUF760 domain‑containing protein/SMC‑Scp complex subunit ScpB
NC_007604	415559	A→G																				5.5%								A176A (GCT→GCC)	SYNPCC7942_RS02175 ←	SMC‑Scp complex subunit ScpB
NC_007604	422591	C→G					8.1%																							R15R (CGC→CGG)	SYNPCC7942_RS02205 →	D‑alanyl‑D‑alanine dipeptidase
NC_007604	422831	52 bp x 2											70.7%																	duplication	SYNPCC7942_RS02205 →	D‑alanyl‑D‑alanine dipeptidase
NC_007604	429518	A→T																												L349Q (CTG→CAG)	SYNPCC7942_RS02250 ←	N‑acetylglucosamine‑6‑phosphate deacetylase
NC_007604	429595	G→T													15.2%															G323G (GGC→GGA)	SYNPCC7942_RS02250 ←	N‑acetylglucosamine‑6‑phosphate deacetylase
NC_007604	432343	T→G				5.7%																								Y296D (TAC→GAC)	SYNPCC7942_RS02260 →	ammonium transporter
NC_007604	440045	C→G																					7.3%							intergenic (‑84/+5)	SYNPCC7942_RS02295 ← / ← SYNPCC7942_RS02300	serine‑‑tRNA ligase/NifU family protein
NC_007604	440056	G→A																		7.4%		5.4%								V80V (GTC→GTT)	SYNPCC7942_RS02300 ←	NifU family protein
seq id	position	mutation	3mut	AMC18E	C11-1248	C11-1	C11-2	C11-3	C11-4	C11-824	C11-M	C13-0	C13-13	C13-14	C13-1	C13-2	C13-M	Frozen	Live	PCC6301-1994	PCC6301-1994_trim	PCC6301-2013	PCC6301-FDC	PCC6311	PCC6707	PCC6908_bis	PCC6908	PCC7943	UTEX2973	annotation	gene	description
NC_007604	44012	A→G																					5.2%							L59P (CTG→CCG)	SYNPCC7942_RS02300 ←	NifU family protein
NC_007604	440162	A→G																					5.8%							L45P (CTC→CCC)	SYNPCC7942_RS02300 ←	NifU family protein
NC_007604	440225	A→G																				5.7%	7.4%							L24P (CTC→CCC)	SYNPCC7942_RS02300 ←	NifU family protein
NC_007604	440312	C→A																					5.0%							intergenic (‑17/‑358)	SYNPCC7942_RS02300 ← / → SYNPCC7942_RS02305	NifU family protein/esterase
NC_007604	441275	Δ127 bp										?																			[SYNPCC7942_RS02305]–[SYNPCC7942_RS02310]	[SYNPCC7942_RS02305] [SYNPCC7942_RS02310]
NC_007604	4414	A→T		1	?							?								1	1	1	1	1	1	1	1		1	L146* (TTG→TAG)	SYNPCC7942_RS02310 ←	DUF3155 domain‑containing protein
NC_007604	441428	C→A				1	1	1	1		1		1	1	1	1	1													E137* (GAA→TAA)	SYNPCC7942_RS02310 ←	DUF3155 domain‑containing protein
NC_007604	441446	C→A								47.7%																				E131* (GAA→TAA)	SYNPCC7942_RS02310 ←	DUF3155 domain‑containing protein
NC_007604	441449	C→A								42.4%																				E130* (GAG→TAG)	SYNPCC7942_RS02310 ←	DUF3155 domain‑containing protein
NC_007604	441452:1	+A																												coding (385/480 nt)	SYNPCC7942_RS02310 ←	DUF3155 domain‑containing protein
seq id	position	mutation	3mut	AMC18E	C11-1248	C11-1	C11-2	C11-3	C11-4	C11-824	C11-M	C13-0	C13-13	C13-14	C13-1	C13-2	C13-M	Frozen	Live	PCC6301-1994	PCC6301-1994_trim	PCC6301-2013	PCC6301-FDC	PCC6311	PCC6707	PCC6908_bis	PCC6908	PCC7943	UTEX2973	annotation	gene	description
NC_007604	441633	G→T										6.7%																		D68E (GAC→GAA)	SYNPCC7942_RS02310 ←	DUF3155 domain‑containing protein
NC_007604	442371	A→G																									12.5%			E117G (GAA→GGA)	SYNPCC7942_RS02315 →	GAF domain‑containing sensor histidine kinase
NC_007604	450865	A→C												5.2%																F6V (TTC→GTC)	SYNPCC7942_RS02365 ←	YbaB/EbfC family nucleoid‑associated protein
NC_007604	452675	Δ511 bp		1																										coding (838‑1348/2250 nt)	SYNPCC7942_RS02375 →	glycosyltransferase
NC_007604	454739	C→A																				5.5%								L33F (TTG→TTT)	SYNPCC7942_RS02380 ←	matrixin family metalloprotease
NC_007604	459625	T→G																					5.0%							V177G (GTC→GGC)	SYNPCC7942_RS02415 →	alkene reductase
NC_007604	460264	G→T																				34.3%								intergenic (+62/+185)	SYNPCC7942_RS02415 → / ← petN	alkene reductase/cytochrome b6‑f complex subunit PetN
NC_007604	460267	C→T																		7.8%										intergenic (+65/+182)	SYNPCC7942_RS02415 → / ← petN	alkene reductase/cytochrome b6‑f complex subunit PetN
NC_007604	460276	C→G																		7.4%										intergenic (+74/+173)	SYNPCC7942_RS02415 → / ← petN	alkene reductase/cytochrome b6‑f complex subunit PetN
NC_007604	460292	A→G																					8.9%							intergenic (+90/+157)	SYNPCC7942_RS02415 → / ← petN	alkene reductase/cytochrome b6‑f complex subunit PetN
seq id	position	mutation	3mut	AMC18E	C11-1248	C11-1	C11-2	C11-3	C11-4	C11-824	C11-M	C13-0	C13-13	C13-14	C13-1	C13-2	C13-M	Frozen	Live	PCC6301-1994	PCC6301-1994_trim	PCC6301-2013	PCC6301-FDC	PCC6311	PCC6707	PCC6908_bis	PCC6908	PCC7943	UTEX2973	annotation	gene	description
NC_007604	460314	G→C																		9.9%			7.0%							intergenic (+112/+135)	SYNPCC7942_RS02415 → / ← petN	alkene reductase/cytochrome b6‑f complex subunit PetN
NC_007604	460317	A→G																		7.0%										intergenic (+115/+132)	SYNPCC7942_RS02415 → / ← petN	alkene reductase/cytochrome b6‑f complex subunit PetN
NC_007604	460337	G→C																		11.3%		11.5%	9.4%							intergenic (+135/+112)	SYNPCC7942_RS02415 → / ← petN	alkene reductase/cytochrome b6‑f complex subunit PetN
NC_007604	460342	T→A																				6.5%								intergenic (+140/+107)	SYNPCC7942_RS02415 → / ← petN	alkene reductase/cytochrome b6‑f complex subunit PetN
NC_007604	460352	T→G																		16.5%		17.2%	16.5%							intergenic (+150/+97)	SYNPCC7942_RS02415 → / ← petN	alkene reductase/cytochrome b6‑f complex subunit PetN
NC_007604	460354	A→G																				13.4%								intergenic (+152/+95)	SYNPCC7942_RS02415 → / ← petN	alkene reductase/cytochrome b6‑f complex subunit PetN
NC_007604	460364	C→A																		7.2%			7.2%							intergenic (+162/+85)	SYNPCC7942_RS02415 → / ← petN	alkene reductase/cytochrome b6‑f complex subunit PetN
NC_007604	462862	G→T					5.2%		6.0%																					A296A (GCC→GCA)	SYNPCC7942_RS02440 ←	elongation factor 4
NC_007604	472635	T→C																				6.1%							?	L106P (CTC→CCC)	SYNPCC7942_RS02475 →	dihydroorotase
NC_007604	472653	A→C																					8.7%						?	Q112P (CAG→CCG)	SYNPCC7942_RS02475 →	dihydroorotase
seq id	position	mutation	3mut	AMC18E	C11-1248	C11-1	C11-2	C11-3	C11-4	C11-824	C11-M	C13-0	C13-13	C13-14	C13-1	C13-2	C13-M	Frozen	Live	PCC6301-1994	PCC6301-1994_trim	PCC6301-2013	PCC6301-FDC	PCC6311	PCC6707	PCC6908_bis	PCC6908	PCC7943	UTEX2973	annotation	gene	description
NC_007604	472658	A→T																					7.8%						?	N114Y (AAC→TAC)	SYNPCC7942_RS02475 →	dihydroorotase
NC_007604	472708	T→G																		14.7%										G130G (GGT→GGG)	SYNPCC7942_RS02475 →	dihydroorotase
NC_007604	472747	A→G																		7.4%			6.7%							G143G (GGA→GGG)	SYNPCC7942_RS02475 →	dihydroorotase
NC_007604	473755	T→G																		16.0%										T140P (ACC→CCC)	SYNPCC7942_RS02480 ←	signal peptidase I
NC_007604	473798	G→T																					7.9%							G125G (GGC→GGA)	SYNPCC7942_RS02480 ←	signal peptidase I
NC_007604	480134	G→T																				5.0%							?	Q231K (CAA→AAA)	SYNPCC7942_RS02505 ←	bifunctional riboflavin kinase/FAD synthetase
NC_007604	480202	A→G																		9.5%		11.9%								L208P (CTC→CCC)	SYNPCC7942_RS02505 ←	bifunctional riboflavin kinase/FAD synthetase
NC_007604	480595	A→G																				8.0%								L77P (CTG→CCG)	SYNPCC7942_RS02505 ←	bifunctional riboflavin kinase/FAD synthetase
NC_007604	480644	A→G																		5.1%										S61P (TCC→CCC)	SYNPCC7942_RS02505 ←	bifunctional riboflavin kinase/FAD synthetase
NC_007604	485341	G→T																		6.0%										G253C (GGT→TGT)	SYNPCC7942_RS02530 →	mannose‑1‑phosphate guanylyltransferase
seq id	position	mutation	3mut	AMC18E	C11-1248	C11-1	C11-2	C11-3	C11-4	C11-824	C11-M	C13-0	C13-13	C13-14	C13-1	C13-2	C13-M	Frozen	Live	PCC6301-1994	PCC6301-1994_trim	PCC6301-2013	PCC6301-FDC	PCC6311	PCC6707	PCC6908_bis	PCC6908	PCC7943	UTEX2973	annotation	gene	description
NC_007604	485392	A→G																				8.8%								I270V (ATT→GTT)	SYNPCC7942_RS02530 →	mannose‑1‑phosphate guanylyltransferase
NC_007604	485395	G→T																		5.3%										G271C (GGT→TGT)	SYNPCC7942_RS02530 →	mannose‑1‑phosphate guanylyltransferase
NC_007604	485423	T→G																		9.1%			12.4%							V280G (GTG→GGG)	SYNPCC7942_RS02530 →	mannose‑1‑phosphate guanylyltransferase
NC_007604	485439	C→G																					7.8%							G285G (GGC→GGG)	SYNPCC7942_RS02530 →	mannose‑1‑phosphate guanylyltransferase
NC_007604	4889	C→G																		12.6%										R195P (CGG→CCG)	SYNPCC7942_RS02545 ←	SDR family oxidoreductase
NC_007604	491589	C→G																					6.2%							S37T (AGC→ACC)	SYNPCC7942_RS02560 ←	glutamyl‑tRNA reductase
NC_007604	492434	A→T																		7.3%										V145E (GTA→GAA)	SYNPCC7942_RS02565 ←	class II fructose‑bisphosphatase
NC_007604	492439	G→T																		13.7%										G143G (GGC→GGA)	SYNPCC7942_RS02565 ←	class II fructose‑bisphosphatase
NC_007604	492445	G→T																				13.7%								A141A (GCC→GCA)	SYNPCC7942_RS02565 ←	class II fructose‑bisphosphatase
NC_007604	497341	C→A																				9.7%								W80L (TGG→TTG)	SYNPCC7942_RS02595 ←	c‑type cytochrome biogenesis protein CcsB
seq id	position	mutation	3mut	AMC18E	C11-1248	C11-1	C11-2	C11-3	C11-4	C11-824	C11-M	C13-0	C13-13	C13-14	C13-1	C13-2	C13-M	Frozen	Live	PCC6301-1994	PCC6301-1994_trim	PCC6301-2013	PCC6301-FDC	PCC6311	PCC6707	PCC6908_bis	PCC6908	PCC7943	UTEX2973	annotation	gene	description
NC_007604	49944	T→G																					7.1%							T64P (ACG→CCG)	SYNPCC7942_RS02605 ←	LPS export ABC transporter ATP‑binding protein
NC_007604	499464	C→T																					5.0%							E56K (GAA→AAA)	SYNPCC7942_RS02605 ←	LPS export ABC transporter ATP‑binding protein
NC_007604	499506	T→G																					11.9%							T42P (ACC→CCC)	SYNPCC7942_RS02605 ←	LPS export ABC transporter ATP‑binding protein
NC_007604	499551	G→T																					8.9%							Q27K (CAA→AAA)	SYNPCC7942_RS02605 ←	LPS export ABC transporter ATP‑binding protein
NC_007604	500394	A→G																		12.8%										S58P (TCC→CCC)	SYNPCC7942_RS02615 ←	DUF309 domain‑containing protein
NC_007604	501495	G→T																		10.6%										S130R (AGC→AGA)	SYNPCC7942_RS02620 ←	PDZ domain‑containing protein
NC_007604	504558	A→G																		10.5%			8.7%							T56A (ACC→GCC)	SYNPCC7942_RS02630 →	AI‑2E family transporter
NC_007604	504571	T→G																					10.7%							V60G (GTG→GGG)	SYNPCC7942_RS02630 →	AI‑2E family transporter
NC_007604	504573	A→G																		6.7%		5.6%								T61A (ACG→GCG)	SYNPCC7942_RS02630 →	AI‑2E family transporter
NC_007604	504605	G→T																		5.6%										L71F (TTG→TTT)	SYNPCC7942_RS02630 →	AI‑2E family transporter
seq id	position	mutation	3mut	AMC18E	C11-1248	C11-1	C11-2	C11-3	C11-4	C11-824	C11-M	C13-0	C13-13	C13-14	C13-1	C13-2	C13-M	Frozen	Live	PCC6301-1994	PCC6301-1994_trim	PCC6301-2013	PCC6301-FDC	PCC6311	PCC6707	PCC6908_bis	PCC6908	PCC7943	UTEX2973	annotation	gene	description
NC_007604	504838	A→C																												Q149P (CAA→CCA)	SYNPCC7942_RS02630 →	AI‑2E family transporter
NC_007604	508505	C→A										7.1%																		A67S (GCC→TCC)	SYNPCC7942_RS02660 ←	MAPEG family protein
NC_007604	50873	G→T																		5.4%										intergenic (‑27/+65)	SYNPCC7942_RS02660 ← / ← SYNPCC7942_RS02665	MAPEG family protein/hypothetical protein
NC_007604	514915	G→T							6.4%			7.4%																		C194F (TGC→TTC)	SYNPCC7942_RS02695 →	tRNA epoxyqueuosine(34) reductase QueG
NC_007604	519479	C→A																			6.6%									intergenic (‑146/‑313)	SYNPCC7942_RS02720 ← / → SYNPCC7942_RS02725	photosystem I iron‑sulfur center protein PsaC/acyl carrier protein
NC_007604	523696	A→C				5.5%																								L31L (CTA→CTC)	SYNPCC7942_RS02740 →	CPBP family intramembrane metalloprotease
NC_007604	527438	A→T																		6.3%		6.6%	7.0%							Y99F (TAC→TTC)	SYNPCC7942_RS02775 →	hypothetical protein
NC_007604	527472	G→T																				7.5%	5.4%							L110F (TTG→TTT)	SYNPCC7942_RS02775 →	hypothetical protein
NC_007604	527479	G→T																				5.3%								A113S (GCT→TCT)	SYNPCC7942_RS02775 →	hypothetical protein
NC_007604	527493	G→T																					6.2%							L117F (TTG→TTT)	SYNPCC7942_RS02775 →	hypothetical protein
seq id	position	mutation	3mut	AMC18E	C11-1248	C11-1	C11-2	C11-3	C11-4	C11-824	C11-M	C13-0	C13-13	C13-14	C13-1	C13-2	C13-M	Frozen	Live	PCC6301-1994	PCC6301-1994_trim	PCC6301-2013	PCC6301-FDC	PCC6311	PCC6707	PCC6908_bis	PCC6908	PCC7943	UTEX2973	annotation	gene	description
NC_007604	528007	A→T																					12.4%							L44L (CTA→CTT)	SYNPCC7942_RS02780 →	sodium:proton antiporter
NC_007604	528077	T→G																		12.4%										S68A (TCT→GCT)	SYNPCC7942_RS02780 →	sodium:proton antiporter
NC_007604	528081	A→T																					17.3%							Y69F (TAC→TTC)	SYNPCC7942_RS02780 →	sodium:proton antiporter
NC_007604	533913	G→T					9.6%								9.7%															C115F (TGC→TTC)	SYNPCC7942_RS02805 →	hypothetical protein
NC_007604	536306	T→G																				9.3%								T77P (ACC→CCC)	SYNPCC7942_RS02815 ←	efflux RND transporter periplasmic adaptor subunit
NC_007604	536431	G→C																				9.9%								S35W (TCG→TGG)	SYNPCC7942_RS02815 ←	efflux RND transporter periplasmic adaptor subunit
NC_007604	538838	(TGGC)3→2		1																										coding (379‑382/714 nt)	SYNPCC7942_RS02830 ←	response regulator transcription factor
NC_007604	539226	G→T					5.7%				8.1%	7.9%																		intergenic (‑7/‑188)	SYNPCC7942_RS02830 ← / → SYNPCC7942_RS02835	response regulator transcription factor/hypothetical protein
NC_007604	539244	G→T							6.8%																					intergenic (‑25/‑170)	SYNPCC7942_RS02830 ← / → SYNPCC7942_RS02835	response regulator transcription factor/hypothetical protein
NC_007604	541494	C→A																					7.4%							L162F (TTG→TTT)	SYNPCC7942_RS02850 ←	ABC transporter ATP‑binding protein
seq id	position	mutation	3mut	AMC18E	C11-1248	C11-1	C11-2	C11-3	C11-4	C11-824	C11-M	C13-0	C13-13	C13-14	C13-1	C13-2	C13-M	Frozen	Live	PCC6301-1994	PCC6301-1994_trim	PCC6301-2013	PCC6301-FDC	PCC6311	PCC6707	PCC6908_bis	PCC6908	PCC7943	UTEX2973	annotation	gene	description
NC_007604	541513	T→G																					18.2%							Q156P (CAG→CCG)	SYNPCC7942_RS02850 ←	ABC transporter ATP‑binding protein
NC_007604	541532	C→G																				10.7%								A150P (GCA→CCA)	SYNPCC7942_RS02850 ←	ABC transporter ATP‑binding protein
NC_007604	556997	T→G												9.9%		9.0%														intergenic (‑20/‑203)	SYNPCC7942_RS02930 ← / → SYNPCC7942_RS02935	hypothetical protein/thiazole synthase
NC_007604	573132	A→G	60.0%	?	?	?	?	?	?	?	?	?	?	?	?	?	?	?	?	?	?	?	?	?	?	?	?	?	?	noncoding (2511/2880 nt)	SYNPCC7942_RS03000 →	23S ribosomal RNA
NC_007604	573136	C→A	60.0%	?	?	?	?	?	?	?	?	?	?	?	?	?	?	?	?	?	?	?	?	?	?	?	?	?	?	noncoding (2515/2880 nt)	SYNPCC7942_RS03000 →	23S ribosomal RNA
NC_007604	573149	T→A	30.8%	?	?	?	?	?	?	?	?	?	?	?	?	?	?	?	?	?	?	?	?	?	?	?	?	?	?	noncoding (2528/2880 nt)	SYNPCC7942_RS03000 →	23S ribosomal RNA
NC_007604	57315	G→C	60.6%	?	?	?	?	?	?	?	?	?	?	?	?	?	?	?	?	?	?	?	?	?	?	?	?	?	?	noncoding (2529/2880 nt)	SYNPCC7942_RS03000 →	23S ribosomal RNA
NC_007604	579082	A→G																		7.1%										R37R (CGA→CGG)	SYNPCC7942_RS03030 →	TMEM165/GDT1 family protein
NC_007604	582457	A→C																		10.8%		8.1%								V142G (GTG→GGG)	SYNPCC7942_RS03045 ←	CocE/NonD family hydrolase
NC_007604	582462	A→C																				10.1%								G140G (GGT→GGG)	SYNPCC7942_RS03045 ←	CocE/NonD family hydrolase
seq id	position	mutation	3mut	AMC18E	C11-1248	C11-1	C11-2	C11-3	C11-4	C11-824	C11-M	C13-0	C13-13	C13-14	C13-1	C13-2	C13-M	Frozen	Live	PCC6301-1994	PCC6301-1994_trim	PCC6301-2013	PCC6301-FDC	PCC6311	PCC6707	PCC6908_bis	PCC6908	PCC7943	UTEX2973	annotation	gene	description
NC_007604	582465	A→C																				8.1%								S139R (AGT→AGG)	SYNPCC7942_RS03045 ←	CocE/NonD family hydrolase
NC_007604	588989	A→C																		15.2%										W358G (TGG→GGG)	SYNPCC7942_RS03080 ←	serine/threonine protein kinase
NC_007604	589984	G→T																					12.8%							A26E (GCA→GAA)	SYNPCC7942_RS03080 ←	serine/threonine protein kinase
NC_007604	589991	G→T																				23.5%	23.0%							Q24K (CAA→AAA)	SYNPCC7942_RS03080 ←	serine/threonine protein kinase
NC_007604	59057	T→C										1																		intergenic (‑180/+276)	SYNPCC7942_RS03085 ← / ← SYNPCC7942_RS03090	hypothetical protein/hypothetical protein
NC_007604	593704	T→G																		7.9%		8.8%								intergenic (+71/+7)	SYNPCC7942_RS03100 → / ← SYNPCC7942_RS03105	ribulose‑phosphate 3‑epimerase/hypothetical protein
NC_007604	594567	C→A													5.3%															W43L (TGG→TTG)	SYNPCC7942_RS03105 ←	hypothetical protein
NC_007604	595148	C→A																				7.2%							?	E74* (GAG→TAG)	SYNPCC7942_RS03110 ←	leucyl/phenylalanyl‑tRNA‑‑protein transferase
NC_007604	600897	C→G																				10.9%								G361G (GGC→GGG)	SYNPCC7942_RS03135 →	endonuclease MutS2
NC_007604	600915	T→G																				12.9%								G367G (GGT→GGG)	SYNPCC7942_RS03135 →	endonuclease MutS2
seq id	position	mutation	3mut	AMC18E	C11-1248	C11-1	C11-2	C11-3	C11-4	C11-824	C11-M	C13-0	C13-13	C13-14	C13-1	C13-2	C13-M	Frozen	Live	PCC6301-1994	PCC6301-1994_trim	PCC6301-2013	PCC6301-FDC	PCC6311	PCC6707	PCC6908_bis	PCC6908	PCC7943	UTEX2973	annotation	gene	description
NC_007604	608495	T→G				10.4%								10.0%		11.8%	5.4%													C226G (TGC→GGC)	SYNPCC7942_RS03170 →	adenosylhomocysteinase
NC_007604	61031	G→T																		7.1%										A149S (GCT→TCT)	SYNPCC7942_RS03180 →	DUF541 domain‑containing protein
NC_007604	617301	C→T				1					19.9%						8.0%													R295C (CGT→TGT)	SYNPCC7942_RS03205 →	AAA family ATPase
NC_007604	623229	A→C												7.0%									7.2%							T266T (ACA→ACC)	SYNPCC7942_RS03235 →	DUF3747 domain‑containing protein
NC_007604	623644	G→T																				1		1						intergenic (+70/+232)	SYNPCC7942_RS03235 → / ← SYNPCC7942_RS03240	DUF3747 domain‑containing protein/50S ribosomal protein L7/L12
NC_007604	634058	A→G											5.1%																	intergenic (+67/+31)	SYNPCC7942_RS03285 → / ← sdhA	ABC transporter ATP‑binding protein/fumarate reductase/succinate dehydrogenase flavoprotein subunit
NC_007604	636477	A→C									5.9%																			V65G (GTG→GGG)	SYNPCC7942_RS03295 ←	peroxiredoxin
NC_007604	641324	G→C																					5.8%						?	T43T (ACG→ACC)	SYNPCC7942_RS03320 →	LD‑transpeptidase
NC_007604	64134	G→C																				9.4%							?	A49P (GCA→CCA)	SYNPCC7942_RS03320 →	LD‑transpeptidase
NC_007604	641345	T→C																					21.7%						?	P50P (CCT→CCC)	SYNPCC7942_RS03320 →	LD‑transpeptidase
seq id	position	mutation	3mut	AMC18E	C11-1248	C11-1	C11-2	C11-3	C11-4	C11-824	C11-M	C13-0	C13-13	C13-14	C13-1	C13-2	C13-M	Frozen	Live	PCC6301-1994	PCC6301-1994_trim	PCC6301-2013	PCC6301-FDC	PCC6311	PCC6707	PCC6908_bis	PCC6908	PCC7943	UTEX2973	annotation	gene	description
NC_007604	641389	T→G																		5.5%									?	V65G (GTG→GGG)	SYNPCC7942_RS03320 →	LD‑transpeptidase
NC_007604	641395	T→G																		6.4%										V67G (GTC→GGC)	SYNPCC7942_RS03320 →	LD‑transpeptidase
NC_007604	643185	T→G																												E246A (GAA→GCA)	SYNPCC7942_RS03325 ←	RNA polymerase sigma factor RpoD
NC_007604	644131	G→T																												intergenic (‑210/+43)	SYNPCC7942_RS03325 ← / ← SYNPCC7942_RS03330	RNA polymerase sigma factor RpoD/GNAT family N‑acetyltransferase
NC_007604	64545	G→T													6.2%															R237L (CGC→CTC)	SYNPCC7942_RS03335 →	primosomal protein N'
NC_007604	646275	G→T																				17.0%								C512F (TGT→TTT)	SYNPCC7942_RS03335 →	primosomal protein N'
NC_007604	646278	G→C																				6.7%								R513P (CGC→CCC)	SYNPCC7942_RS03335 →	primosomal protein N'
NC_007604	64628	G→C																					5.5%							A514P (GCC→CCC)	SYNPCC7942_RS03335 →	primosomal protein N'
NC_007604	646289	A→C																		12.6%		9.8%	8.5%							T517P (ACG→CCG)	SYNPCC7942_RS03335 →	primosomal protein N'
NC_007604	646308	A→C																		12.7%		11.0%	14.1%							H523P (CAC→CCC)	SYNPCC7942_RS03335 →	primosomal protein N'
seq id	position	mutation	3mut	AMC18E	C11-1248	C11-1	C11-2	C11-3	C11-4	C11-824	C11-M	C13-0	C13-13	C13-14	C13-1	C13-2	C13-M	Frozen	Live	PCC6301-1994	PCC6301-1994_trim	PCC6301-2013	PCC6301-FDC	PCC6311	PCC6707	PCC6908_bis	PCC6908	PCC7943	UTEX2973	annotation	gene	description
NC_007604	646318	C→T																		5.2%									?	V526V (GTC→GTT)	SYNPCC7942_RS03335 →	primosomal protein N'
NC_007604	646321	G→C																		7.8%			6.5%						?	S527S (TCG→TCC)	SYNPCC7942_RS03335 →	primosomal protein N'
NC_007604	646323	T→C																		5.5%									?	L528P (CTC→CCC)	SYNPCC7942_RS03335 →	primosomal protein N'
NC_007604	646335	T→C																		22.3%		15.6%								L532P (CTC→CCC)	SYNPCC7942_RS03335 →	primosomal protein N'
NC_007604	646371	A→C																		12.3%		9.4%	12.5%						?	H544P (CAC→CCC)	SYNPCC7942_RS03335 →	primosomal protein N'
NC_007604	646729	T→G								7.0%																				G663G (GGT→GGG)	SYNPCC7942_RS03335 →	primosomal protein N'
NC_007604	646732	A→G																		5.6%		7.4%							?	R664R (CGA→CGG)	SYNPCC7942_RS03335 →	primosomal protein N'
NC_007604	646738	T→G																		8.4%										G666G (GGT→GGG)	SYNPCC7942_RS03335 →	primosomal protein N'
NC_007604	649893	C→A		1																1	1	1	1	1	1	1	1		1	L39F (TTG→TTT)	SYNPCC7942_RS03350 ←	photosystem I assembly protein Ycf4
NC_007604	655223	T→G									5.1%																			H46P (CAC→CCC)	SYNPCC7942_RS03375 ←	helicase
seq id	position	mutation	3mut	AMC18E	C11-1248	C11-1	C11-2	C11-3	C11-4	C11-824	C11-M	C13-0	C13-13	C13-14	C13-1	C13-2	C13-M	Frozen	Live	PCC6301-1994	PCC6301-1994_trim	PCC6301-2013	PCC6301-FDC	PCC6311	PCC6707	PCC6908_bis	PCC6908	PCC7943	UTEX2973	annotation	gene	description
NC_007604	655482	Δ1 bp																								5.2%				coding (66/837 nt)	SYNPCC7942_RS03380 →	prephenate/arogenate dehydrogenase
NC_007604	655527	G→C																								7.7%				E37D (GAG→GAC)	SYNPCC7942_RS03380 →	prephenate/arogenate dehydrogenase
NC_007604	657123	T→G																					12.8%							V311G (GTG→GGG)	SYNPCC7942_RS03385 →	hypothetical protein
NC_007604	657504	T→C																				5.0%								L438P (CTC→CCC)	SYNPCC7942_RS03385 →	hypothetical protein
NC_007604	660425	G→C					7.7%																							S483S (TCG→TCC)	SYNPCC7942_RS03395 →	adenylate/guanylate cyclase domain‑containing protein
NC_007604	660976	G→T																		8.4%										L34L (CTG→CTT)	SYNPCC7942_RS03400 →	mechanosensitive ion channel
NC_007604	660982	T→G																		24.5%										G36G (GGT→GGG)	SYNPCC7942_RS03400 →	mechanosensitive ion channel
NC_007604	660985	G→T																		19.6%										L37F (TTG→TTT)	SYNPCC7942_RS03400 →	mechanosensitive ion channel
NC_007604	661096	A→T																					11.1%							L74F (TTA→TTT)	SYNPCC7942_RS03400 →	mechanosensitive ion channel
NC_007604	661108	G→T																				7.0%								L78F (TTG→TTT)	SYNPCC7942_RS03400 →	mechanosensitive ion channel
seq id	position	mutation	3mut	AMC18E	C11-1248	C11-1	C11-2	C11-3	C11-4	C11-824	C11-M	C13-0	C13-13	C13-14	C13-1	C13-2	C13-M	Frozen	Live	PCC6301-1994	PCC6301-1994_trim	PCC6301-2013	PCC6301-FDC	PCC6311	PCC6707	PCC6908_bis	PCC6908	PCC7943	UTEX2973	annotation	gene	description
NC_007604	663397	T→G																		6.8%										V86G (GTG→GGG)	SYNPCC7942_RS03410 →	J domain‑containing protein
NC_007604	6634	T→G																		6.6%			8.3%							V87G (GTG→GGG)	SYNPCC7942_RS03410 →	J domain‑containing protein
NC_007604	663434	T→C																					27.6%						?	S98S (AGT→AGC)	SYNPCC7942_RS03410 →	J domain‑containing protein
NC_007604	663556	T→C																		5.1%		8.0%	8.4%							L139P (CTC→CCC)	SYNPCC7942_RS03410 →	J domain‑containing protein
NC_007604	663593	C→A																		12.7%										L151L (CTC→CTA)	SYNPCC7942_RS03410 →	J domain‑containing protein
NC_007604	663621	C→A																		9.7%		5.7%	5.7%							Q161K (CAA→AAA)	SYNPCC7942_RS03410 →	J domain‑containing protein
NC_007604	664308	A→T																				34.3%								intergenic (+12/‑217)	SYNPCC7942_RS03415 → / → SYNPCC7942_RS03425	hypothetical protein/3‑methyladenine DNA glycosylase
NC_007604	66432	C→A																				9.3%								intergenic (+24/‑205)	SYNPCC7942_RS03415 → / → SYNPCC7942_RS03425	hypothetical protein/3‑methyladenine DNA glycosylase
NC_007604	666444	A→G																					6.3%							I97V (ATC→GTC)	SYNPCC7942_RS03435 →	hypothetical protein
NC_007604	666803	T→C						1	1		66.1%		1	1	1	1	51.7%													intergenic (+150/‑66)	SYNPCC7942_RS03435 → / → SYNPCC7942_RS03440	hypothetical protein/RNA polymerase sigma factor RpoD/SigA family
seq id	position	mutation	3mut	AMC18E	C11-1248	C11-1	C11-2	C11-3	C11-4	C11-824	C11-M	C13-0	C13-13	C13-14	C13-1	C13-2	C13-M	Frozen	Live	PCC6301-1994	PCC6301-1994_trim	PCC6301-2013	PCC6301-FDC	PCC6311	PCC6707	PCC6908_bis	PCC6908	PCC7943	UTEX2973	annotation	gene	description
NC_007604	668677	T→G												20.6%																C277G (TGC→GGC)	SYNPCC7942_RS03445 →	A/G‑specific adenine glycosylase
NC_007604	673972	A→G																		1	1		1		1					D63G (GAC→GGC)	SYNPCC7942_RS03480 →	RNA‑binding protein
NC_007604	67765	A→C																					6.3%							T237P (ACC→CCC)	SYNPCC7942_RS03500 →	potassium channel protein
NC_007604	677693	T→G																					14.4%							V251G (GTG→GGG)	SYNPCC7942_RS03500 →	potassium channel protein
NC_007604	678692	T→G																				5.5%	5.9%							V223G (GTG→GGG)	SYNPCC7942_RS03505 →	3‑oxoacyl‑[acyl‑carrier‑protein] reductase
NC_007604	678694	A→G																		6.3%			9.4%							R224G (AGA→GGA)	SYNPCC7942_RS03505 →	3‑oxoacyl‑[acyl‑carrier‑protein] reductase
NC_007604	678766	A→G																					7.0%							M248V (ATG→GTG)	SYNPCC7942_RS03505 →	3‑oxoacyl‑[acyl‑carrier‑protein] reductase
NC_007604	682007	G→A																										1		A344T (GCA→ACA)	SYNPCC7942_RS03520 →	78‑didemethyl‑8‑hydroxy‑5‑deazariboflavin synthase subunit CofH
NC_007604	68397	A→C																		11.0%			8.5%							S83S (TCA→TCC)	SYNPCC7942_RS03530 →	winged helix‑turn‑helix transcriptional regulator
NC_007604	688505	C→A					8.1%																							V112V (GTG→GTT)	SYNPCC7942_RS03565 ←	transcriptional regulator NrdR
seq id	position	mutation	3mut	AMC18E	C11-1248	C11-1	C11-2	C11-3	C11-4	C11-824	C11-M	C13-0	C13-13	C13-14	C13-1	C13-2	C13-M	Frozen	Live	PCC6301-1994	PCC6301-1994_trim	PCC6301-2013	PCC6301-FDC	PCC6311	PCC6707	PCC6908_bis	PCC6908	PCC7943	UTEX2973	annotation	gene	description
NC_007604	689389	C→A																					8.5%							G454C (GGT→TGT)	SYNPCC7942_RS03575 ←	photosystem II chlorophyll‑binding protein CP47
NC_007604	689416	T→C																				9.0%								T445A (ACT→GCT)	SYNPCC7942_RS03575 ←	photosystem II chlorophyll‑binding protein CP47
NC_007604	694387	T→G																					6.6%							W106G (TGG→GGG)	SYNPCC7942_RS03605 →	DNA‑protecting protein DprA
NC_007604	701731	A→G																				8.1%								E43G (GAG→GGG)	carB →	carbamoyl‑phosphate synthase large subunit
NC_007604	701744	C→A																					9.4%							V47V (GTC→GTA)	carB →	carbamoyl‑phosphate synthase large subunit
NC_007604	701749	C→A																				6.6%								S49* (TCA→TAA)	carB →	carbamoyl‑phosphate synthase large subunit
NC_007604	709831	A→C																												intergenic (‑139/‑92)	SYNPCC7942_RS03665 ← / → SYNPCC7942_RS03670	tRNA‑Leu/UDP‑N‑acetylglucosamine 1‑carboxyvinyltransferase
NC_007604	719304	C→A										5.7%							23.3%											D213E (GAC→GAA)	SYNPCC7942_RS03750 →	DEAD/DEAH box helicase
NC_007604	726603	A→G																				6.4%								D377G (GAC→GGC)	SYNPCC7942_RS03780 →	phage terminase large subunit family protein
NC_007604	726639	C→G																					6.7%							A389G (GCC→GGC)	SYNPCC7942_RS03780 →	phage terminase large subunit family protein
seq id	position	mutation	3mut	AMC18E	C11-1248	C11-1	C11-2	C11-3	C11-4	C11-824	C11-M	C13-0	C13-13	C13-14	C13-1	C13-2	C13-M	Frozen	Live	PCC6301-1994	PCC6301-1994_trim	PCC6301-2013	PCC6301-FDC	PCC6311	PCC6707	PCC6908_bis	PCC6908	PCC7943	UTEX2973	annotation	gene	description
NC_007604	72719	G→A																										1		V573I (GTC→ATC)	SYNPCC7942_RS03780 →	phage terminase large subunit family protein
NC_007604	729646	T→G																				13.3%								V157G (GTG→GGG)	SYNPCC7942_RS03795 →	hypothetical protein
NC_007604	731122	G→C																					5.0%							G8G (GGG→GGC)	SYNPCC7942_RS03800 →	DUF2190 family protein
NC_007604	73431	A→G																		7.5%										E145G (GAG→GGG)	SYNPCC7942_RS03835 →	hypothetical protein
NC_007604	735221	A→C																		5.7%			10.2%							D170A (GAC→GCC)	SYNPCC7942_RS03840 →	phage tail protein
NC_007604	73729	T→G																		5.9%		9.0%								V384G (GTG→GGG)	SYNPCC7942_RS03850 →	DUF4815 domain‑containing protein
NC_007604	738325	T→G														6.9%	5.3%													V56G (GTG→GGG)	SYNPCC7942_RS03855 →	hypothetical protein
NC_007604	741212	A→C																		8.4%										D144A (GAC→GCC)	SYNPCC7942_RS03865 →	hypothetical protein
NC_007604	741248	A→C																					6.6%							N156T (AAC→ACC)	SYNPCC7942_RS03865 →	hypothetical protein
NC_007604	743746	T→G												9.8%																G3G (GGT→GGG)	SYNPCC7942_RS03885 →	phage tail tape measure protein
seq id	position	mutation	3mut	AMC18E	C11-1248	C11-1	C11-2	C11-3	C11-4	C11-824	C11-M	C13-0	C13-13	C13-14	C13-1	C13-2	C13-M	Frozen	Live	PCC6301-1994	PCC6301-1994_trim	PCC6301-2013	PCC6301-FDC	PCC6311	PCC6707	PCC6908_bis	PCC6908	PCC7943	UTEX2973	annotation	gene	description
NC_007604	746801	A→G																		5.4%										D71G (GAC→GGC)	SYNPCC7942_RS03890 →	phage tail protein
NC_007604	747317	A→G			?																	5.3%								E243G (GAG→GGG)	SYNPCC7942_RS03890 →	phage tail protein
NC_007604	747338	A→G			?															5.6%			5.6%							E250G (GAG→GGG)	SYNPCC7942_RS03890 →	phage tail protein
NC_007604	747362	A→G			?															6.7%		6.0%	5.5%							E258G (GAG→GGG)	SYNPCC7942_RS03890 →	phage tail protein
NC_007604	747377	T→C			?																	7.1%								I263T (ATC→ACC)	SYNPCC7942_RS03890 →	phage tail protein
NC_007604	747402	A→C			?															7.3%		10.4%	6.1%							A271A (GCA→GCC)	SYNPCC7942_RS03890 →	phage tail protein
NC_007604	74744	T→G																				7.2%	5.9%							V284G (GTG→GGG)	SYNPCC7942_RS03890 →	phage tail protein
NC_007604	747456	C→G																					5.6%							D289E (GAC→GAG)	SYNPCC7942_RS03890 →	phage tail protein
NC_007604	747458	T→G																				5.6%	5.3%							V290G (GTG→GGG)	SYNPCC7942_RS03890 →	phage tail protein
NC_007604	747469	C→G																		7.8%		7.6%	6.4%							R294G (CGG→GGG)	SYNPCC7942_RS03890 →	phage tail protein
seq id	position	mutation	3mut	AMC18E	C11-1248	C11-1	C11-2	C11-3	C11-4	C11-824	C11-M	C13-0	C13-13	C13-14	C13-1	C13-2	C13-M	Frozen	Live	PCC6301-1994	PCC6301-1994_trim	PCC6301-2013	PCC6301-FDC	PCC6311	PCC6707	PCC6908_bis	PCC6908	PCC7943	UTEX2973	annotation	gene	description
NC_007604	747488	A→C																					7.7%							D300A (GAC→GCC)	SYNPCC7942_RS03890 →	phage tail protein
NC_007604	747497	T→G																				8.1%								L303R (CTG→CGG)	SYNPCC7942_RS03890 →	phage tail protein
NC_007604	747511	T→G																		7.0%		9.4%								M1R (ATG→AGG) †	SYNPCC7942_RS03895 →	phage tail protein
NC_007604	753965	G→A		1																										M1V (GTG→GTA) †	SYNPCC7942_RS03935 →	hypothetical protein
NC_007604	754203:1	(AAGAAGGAGGTGTGAAACAGGAGAAA)1→2																								83.1%	1			coding (241/591 nt)	SYNPCC7942_RS03935 →	hypothetical protein
NC_007604	755733	C→G		1																										G93A (GGC→GCC)	SYNPCC7942_RS03945 ←	hypothetical protein
NC_007604	757312	T→G											11.4%			14.4%														T26P (ACC→CCC)	SYNPCC7942_RS03955 ←	helix‑turn‑helix transcriptional regulator
NC_007604	759772	Δ5764 bp																											1		[SYNPCC7942_RS03975]–[SYNPCC7942_RS04005]	[SYNPCC7942_RS03975] SYNPCC7942_RS03985 SYNPCC7942_RS03990 SYNPCC7942_RS03995 SYNPCC7942_RS04000 [SYNPCC7942_RS04005]
NC_007604	761245	C→T																		5.8%									Δ	A7V (GCT→GTT)	SYNPCC7942_RS03990 →	hypothetical protein
NC_007604	761874	A→C												5.3%		5.7%													Δ	T217P (ACC→CCC)	SYNPCC7942_RS03990 →	hypothetical protein
seq id	position	mutation	3mut	AMC18E	C11-1248	C11-1	C11-2	C11-3	C11-4	C11-824	C11-M	C13-0	C13-13	C13-14	C13-1	C13-2	C13-M	Frozen	Live	PCC6301-1994	PCC6301-1994_trim	PCC6301-2013	PCC6301-FDC	PCC6311	PCC6707	PCC6908_bis	PCC6908	PCC7943	UTEX2973	annotation	gene	description
NC_007604	762265	T→C											5.9%																Δ	V36A (GTC→GCC)	SYNPCC7942_RS03995 →	bifunctional metallophosphatase/5'‑nucleotidase
NC_007604	762316	T→G																		23.3%									Δ	V53G (GTT→GGT)	SYNPCC7942_RS03995 →	bifunctional metallophosphatase/5'‑nucleotidase
NC_007604	762415	T→G																				8.5%							Δ	V86G (GTC→GGC)	SYNPCC7942_RS03995 →	bifunctional metallophosphatase/5'‑nucleotidase
NC_007604	762448	T→G																					5.9%						Δ	V97G (GTT→GGT)	SYNPCC7942_RS03995 →	bifunctional metallophosphatase/5'‑nucleotidase
NC_007604	766493	T→G																					17.0%							V93G (GTT→GGT)	SYNPCC7942_RS04015 →	alpha/beta hydrolase
NC_007604	766502	T→G																					11.5%							V96G (GTA→GGA)	SYNPCC7942_RS04015 →	alpha/beta hydrolase
NC_007604	766515	G→T																				18.7%								L100F (TTG→TTT)	SYNPCC7942_RS04015 →	alpha/beta hydrolase
NC_007604	766569	C→G																		10.5%										G118G (GGC→GGG)	SYNPCC7942_RS04015 →	alpha/beta hydrolase
NC_007604	766627	C→T																		10.8%										R138W (CGG→TGG)	SYNPCC7942_RS04015 →	alpha/beta hydrolase
NC_007604	766632	C→G																		7.8%										G139G (GGC→GGG)	SYNPCC7942_RS04015 →	alpha/beta hydrolase
seq id	position	mutation	3mut	AMC18E	C11-1248	C11-1	C11-2	C11-3	C11-4	C11-824	C11-M	C13-0	C13-13	C13-14	C13-1	C13-2	C13-M	Frozen	Live	PCC6301-1994	PCC6301-1994_trim	PCC6301-2013	PCC6301-FDC	PCC6311	PCC6707	PCC6908_bis	PCC6908	PCC7943	UTEX2973	annotation	gene	description
NC_007604	770229	A→C																					5.7%							R62R (CGA→CGC)	SYNPCC7942_RS04040 →	HDIG domain‑containing protein
NC_007604	770381	T→G																		10.9%										L113R (CTG→CGG)	SYNPCC7942_RS04040 →	HDIG domain‑containing protein
NC_007604	776513	A→G																				22.9%								L3P (CTC→CCC)	SYNPCC7942_RS04050 ←	phosphoenolpyruvate synthase
NC_007604	776582	C→A																				12.5%								intergenic (‑62/+178)	SYNPCC7942_RS04050 ← / ← SYNPCC7942_RS04055	phosphoenolpyruvate synthase/ABC transporter ATP‑binding protein
NC_007604	776591	G→T																		6.7%										intergenic (‑71/+169)	SYNPCC7942_RS04050 ← / ← SYNPCC7942_RS04055	phosphoenolpyruvate synthase/ABC transporter ATP‑binding protein
NC_007604	778405	T→A																									8.5%			Q51L (CAA→CTA)	SYNPCC7942_RS04055 ←	ABC transporter ATP‑binding protein
NC_007604	778695	C→G					7.8%				5.5%				6.7%															R184P (CGC→CCC)	SYNPCC7942_RS04060 ←	ATP phosphoribosyltransferase
NC_007604	781438	C→G																		5.7%										A553G (GCG→GGG)	SYNPCC7942_RS04065 →	penicillin‑binding protein 1A
NC_007604	781553	T→G																		5.4%		7.1%	5.3%							S591R (AGT→AGG)	SYNPCC7942_RS04065 →	penicillin‑binding protein 1A
NC_007604	78158	T→G																		7.5%			8.3%							R600R (CGT→CGG)	SYNPCC7942_RS04065 →	penicillin‑binding protein 1A
seq id	position	mutation	3mut	AMC18E	C11-1248	C11-1	C11-2	C11-3	C11-4	C11-824	C11-M	C13-0	C13-13	C13-14	C13-1	C13-2	C13-M	Frozen	Live	PCC6301-1994	PCC6301-1994_trim	PCC6301-2013	PCC6301-FDC	PCC6311	PCC6707	PCC6908_bis	PCC6908	PCC7943	UTEX2973	annotation	gene	description
NC_007604	781607	T→G																		5.8%										A609A (GCT→GCG)	SYNPCC7942_RS04065 →	penicillin‑binding protein 1A
NC_007604	781615	A→G																		8.2%										E612G (GAG→GGG)	SYNPCC7942_RS04065 →	penicillin‑binding protein 1A
NC_007604	781618	T→G																					13.0%							L613W (TTG→TGG)	SYNPCC7942_RS04065 →	penicillin‑binding protein 1A
NC_007604	781624	A→C																		13.8%										D615A (GAC→GCC)	SYNPCC7942_RS04065 →	penicillin‑binding protein 1A
NC_007604	781633	G→T																		18.5%										S618I (AGT→ATT)	SYNPCC7942_RS04065 →	penicillin‑binding protein 1A
NC_007604	783094	C→A								6.1%																				Q30K (CAA→AAA)	SYNPCC7942_RS04075 →	purple acid phosphatase
NC_007604	783526	C→A																	14.5%											Q174K (CAA→AAA)	SYNPCC7942_RS04075 →	purple acid phosphatase
NC_007604	796647	T→G				6.1%										5.1%														T215P (ACC→CCC)	SYNPCC7942_RS04155 ←	ABC transporter permease
NC_007604	803666	A→C																				5.2%								P198P (CCA→CCC)	SYNPCC7942_RS04185 →	hypothetical protein
NC_007604	803673	G→T																					7.5%							A201S (GCG→TCG)	SYNPCC7942_RS04185 →	hypothetical protein
seq id	position	mutation	3mut	AMC18E	C11-1248	C11-1	C11-2	C11-3	C11-4	C11-824	C11-M	C13-0	C13-13	C13-14	C13-1	C13-2	C13-M	Frozen	Live	PCC6301-1994	PCC6301-1994_trim	PCC6301-2013	PCC6301-FDC	PCC6311	PCC6707	PCC6908_bis	PCC6908	PCC7943	UTEX2973	annotation	gene	description
NC_007604	809647	G→T																		8.2%										A95S (GCC→TCC)	SYNPCC7942_RS04215 →	ABC transporter ATP‑binding protein
NC_007604	810725	G→A																										1		A501V (GCG→GTG)	SYNPCC7942_RS04220 ←	EAL domain‑containing protein
NC_007604	814392	T→G																				6.5%								*145E (TAG→GAG)	SYNPCC7942_RS04240 →	hypothetical protein
NC_007604	816746	T→G														5.6%														V228G (GTG→GGG)	SYNPCC7942_RS04250 →	ABC transporter permease
NC_007604	817398	G→T																					19.5%							L76F (TTG→TTT)	SYNPCC7942_RS04255 →	AI‑2E family transporter
NC_007604	817435	A→G																		6.5%										T89A (ACG→GCG)	SYNPCC7942_RS04255 →	AI‑2E family transporter
NC_007604	817439	T→C																					10.1%							L90P (CTC→CCC)	SYNPCC7942_RS04255 →	AI‑2E family transporter
NC_007604	824982	C→A					7.4%																							R347R (CGC→CGA)	SYNPCC7942_RS04290 →	asparagine‑‑tRNA ligase
NC_007604	825254	T→G																				9.1%							?	V438G (GTG→GGG)	SYNPCC7942_RS04290 →	asparagine‑‑tRNA ligase
NC_007604	835019	G→A																										1		A152V (GCT→GTT)	SYNPCC7942_RS04345 ←	MSMEG_0572 family nitrogen starvation response protein
seq id	position	mutation	3mut	AMC18E	C11-1248	C11-1	C11-2	C11-3	C11-4	C11-824	C11-M	C13-0	C13-13	C13-14	C13-1	C13-2	C13-M	Frozen	Live	PCC6301-1994	PCC6301-1994_trim	PCC6301-2013	PCC6301-FDC	PCC6311	PCC6707	PCC6908_bis	PCC6908	PCC7943	UTEX2973	annotation	gene	description
NC_007604	835773	C→A					12.1%		11.0%				17.3%		11.2%															Q35K (CAA→AAA)	SYNPCC7942_RS04350 →	MSMEG_0569 family flavin‑dependent oxidoreductase
NC_007604	837035	C→A												5.5%		5.1%														intergenic (+24/+30)	SYNPCC7942_RS04350 → / ← SYNPCC7942_RS04355	MSMEG_0569 family flavin‑dependent oxidoreductase/glutathione‑disulfide reductase
NC_007604	839441	A→C																					5.9%							G123G (GGT→GGG)	SYNPCC7942_RS04365 ←	PHP domain‑containing protein
NC_007604	84105	A→G																				7.4%								L11P (CTC→CCC)	SYNPCC7942_RS04370 ←	D‑hexose‑6‑phosphate mutarotase
NC_007604	842767	G→T								5.9%																				Q861K (CAA→AAA)	SYNPCC7942_RS04380 ←	excinuclease ABC subunit UvrA
NC_007604	847813	T→G																		5.3%		7.7%								V194G (GTG→GGG)	SYNPCC7942_RS04395 →	phosphoribosylformylglycinamidine cyclo‑ligase
NC_007604	847848	C→A																				11.6%								Q206K (CAA→AAA)	SYNPCC7942_RS04395 →	phosphoribosylformylglycinamidine cyclo‑ligase
NC_007604	84789	A→C																		8.2%		11.2%								T220P (ACT→CCT)	SYNPCC7942_RS04395 →	phosphoribosylformylglycinamidine cyclo‑ligase
NC_007604	847892	T→C																		19.7%			19.4%							T220T (ACT→ACC)	SYNPCC7942_RS04395 →	phosphoribosylformylglycinamidine cyclo‑ligase
NC_007604	848647	T→A											8.0%																	C81S (TGT→AGT)	SYNPCC7942_RS13715 →	transposase
seq id	position	mutation	3mut	AMC18E	C11-1248	C11-1	C11-2	C11-3	C11-4	C11-824	C11-M	C13-0	C13-13	C13-14	C13-1	C13-2	C13-M	Frozen	Live	PCC6301-1994	PCC6301-1994_trim	PCC6301-2013	PCC6301-FDC	PCC6311	PCC6707	PCC6908_bis	PCC6908	PCC7943	UTEX2973	annotation	gene	description
NC_007604	848649	T→G											7.8%			6.3%														C81W (TGT→TGG)	SYNPCC7942_RS13715 →	transposase
NC_007604	850018	C→G																		10.9%										G383G (GGC→GGG)	SYNPCC7942_RS04400 →	LL‑diaminopimelate aminotransferase
NC_007604	850062	T→G																				5.6%	6.1%							V398G (GTG→GGG)	SYNPCC7942_RS04400 →	LL‑diaminopimelate aminotransferase
NC_007604	851151	A→G																					9.2%							T307A (ACG→GCG)	SYNPCC7942_RS04405 →	hypothetical protein
NC_007604	8512	A→G																		24.3%		18.3%								D323G (GAC→GGC)	SYNPCC7942_RS04405 →	hypothetical protein
NC_007604	851262	G→T																		16.0%										G344W (GGG→TGG)	SYNPCC7942_RS04405 →	hypothetical protein
NC_007604	851298	A→C																		8.7%		7.6%								T356P (ACG→CCG)	SYNPCC7942_RS04405 →	hypothetical protein
NC_007604	852836	G→C				1					20.7%						9.2%													intergenic (+207/‑793)	SYNPCC7942_RS04405 → / → SYNPCC7942_RS04410	hypothetical protein/response regulator
NC_007604	864164	C→G				5.9%																								intergenic (+218/+16)	SYNPCC7942_RS04435 → / ← SYNPCC7942_RS04440	chemotaxis protein CheW/bifunctional sterol desaturase/short chain dehydrogenase
NC_007604	864747	T→A																				6.1%								L241F (TTA→TTT)	SYNPCC7942_RS04440 ←	bifunctional sterol desaturase/short chain dehydrogenase
seq id	position	mutation	3mut	AMC18E	C11-1248	C11-1	C11-2	C11-3	C11-4	C11-824	C11-M	C13-0	C13-13	C13-14	C13-1	C13-2	C13-M	Frozen	Live	PCC6301-1994	PCC6301-1994_trim	PCC6301-2013	PCC6301-FDC	PCC6311	PCC6707	PCC6908_bis	PCC6908	PCC7943	UTEX2973	annotation	gene	description
NC_007604	864897	A→C																					9.6%							G191G (GGT→GGG)	SYNPCC7942_RS04440 ←	bifunctional sterol desaturase/short chain dehydrogenase
NC_007604	866493	T→G																				9.4%								V156G (GTG→GGG)	SYNPCC7942_RS04450 →	phosphotransacetylase family protein
NC_007604	866505	A→G																				6.8%								D160G (GAT→GGT)	SYNPCC7942_RS04450 →	phosphotransacetylase family protein
NC_007604	867367	T→G												6.1%															?	intergenic (+159/‑28)	SYNPCC7942_RS04450 → / → SYNPCC7942_RS04455	phosphotransacetylase family protein/hypothetical protein
NC_007604	86861	G→A																				13.5%								G24E (GGA→GAA)	SYNPCC7942_RS04465 →	hypothetical protein
NC_007604	868629	T→C																					15.7%							S30S (AGT→AGC)	SYNPCC7942_RS04465 →	hypothetical protein
NC_007604	868681	G→C																												A48P (GCG→CCG)	SYNPCC7942_RS04465 →	hypothetical protein
NC_007604	877207	A→C																		9.9%		10.1%								G81G (GGT→GGG)	SYNPCC7942_RS04505 ←	DEAD/DEAH box helicase
NC_007604	881584	A→G																		16.6%										T240A (ACC→GCC)	SYNPCC7942_RS04520 →	TIGR03960 family B12‑binding radical SAM protein
NC_007604	881589	A→C																				16.4%	12.4%							P241P (CCA→CCC)	SYNPCC7942_RS04520 →	TIGR03960 family B12‑binding radical SAM protein
seq id	position	mutation	3mut	AMC18E	C11-1248	C11-1	C11-2	C11-3	C11-4	C11-824	C11-M	C13-0	C13-13	C13-14	C13-1	C13-2	C13-M	Frozen	Live	PCC6301-1994	PCC6301-1994_trim	PCC6301-2013	PCC6301-FDC	PCC6311	PCC6707	PCC6908_bis	PCC6908	PCC7943	UTEX2973	annotation	gene	description
NC_007604	881599	T→C																					16.3%							Y245H (TAC→CAC)	SYNPCC7942_RS04520 →	TIGR03960 family B12‑binding radical SAM protein
NC_007604	8816	A→C																		8.8%		7.9%	6.9%							Y245S (TAC→TCC)	SYNPCC7942_RS04520 →	TIGR03960 family B12‑binding radical SAM protein
NC_007604	881602	T→C																		6.7%			5.3%							S246P (TCG→CCG)	SYNPCC7942_RS04520 →	TIGR03960 family B12‑binding radical SAM protein
NC_007604	881612	T→C																		16.6%		15.2%	11.3%							L249P (CTC→CCC)	SYNPCC7942_RS04520 →	TIGR03960 family B12‑binding radical SAM protein
NC_007604	881623	G→C																					10.8%							V253L (GTG→CTG)	SYNPCC7942_RS04520 →	TIGR03960 family B12‑binding radical SAM protein
NC_007604	881624	T→G																				7.7%								V253G (GTG→GGG)	SYNPCC7942_RS04520 →	TIGR03960 family B12‑binding radical SAM protein
NC_007604	881632	G→C																				5.5%								V256L (GTC→CTC)	SYNPCC7942_RS04520 →	TIGR03960 family B12‑binding radical SAM protein
NC_007604	881633	T→C																		8.6%		6.9%	6.4%							V256A (GTC→GCC)	SYNPCC7942_RS04520 →	TIGR03960 family B12‑binding radical SAM protein
NC_007604	881636	A→C																		10.4%		12.0%	10.1%							H257P (CAC→CCC)	SYNPCC7942_RS04520 →	TIGR03960 family B12‑binding radical SAM protein
NC_007604	881638	G→C																				9.9%								D258H (GAT→CAT)	SYNPCC7942_RS04520 →	TIGR03960 family B12‑binding radical SAM protein
seq id	position	mutation	3mut	AMC18E	C11-1248	C11-1	C11-2	C11-3	C11-4	C11-824	C11-M	C13-0	C13-13	C13-14	C13-1	C13-2	C13-M	Frozen	Live	PCC6301-1994	PCC6301-1994_trim	PCC6301-2013	PCC6301-FDC	PCC6311	PCC6707	PCC6908_bis	PCC6908	PCC7943	UTEX2973	annotation	gene	description
NC_007604	88164	T→A																				10.0%								D258E (GAT→GAA)	SYNPCC7942_RS04520 →	TIGR03960 family B12‑binding radical SAM protein
NC_007604	881647	A→C																		5.3%										T261P (ACG→CCG)	SYNPCC7942_RS04520 →	TIGR03960 family B12‑binding radical SAM protein
NC_007604	881662	C→G																				5.3%								R266G (CGC→GGC)	SYNPCC7942_RS04520 →	TIGR03960 family B12‑binding radical SAM protein
NC_007604	881664	C→G																				5.4%								R266R (CGC→CGG)	SYNPCC7942_RS04520 →	TIGR03960 family B12‑binding radical SAM protein
NC_007604	881671	A→C																		8.9%		7.3%	10.2%							T269P (ACT→CCT) ‡	SYNPCC7942_RS04520 →	TIGR03960 family B12‑binding radical SAM protein
NC_007604	881673	T→C																		10.8%		9.7%	8.4%							T269T (ACT→ACC) ‡	SYNPCC7942_RS04520 →	TIGR03960 family B12‑binding radical SAM protein
NC_007604	881675	G→C																		8.7%		5.9%								R270P (CGC→CCC)	SYNPCC7942_RS04520 →	TIGR03960 family B12‑binding radical SAM protein
NC_007604	881682	C→G																				7.8%								C272W (TGC→TGG)	SYNPCC7942_RS04520 →	TIGR03960 family B12‑binding radical SAM protein
NC_007604	881693	A→C																		10.3%		7.1%	8.4%							Q276P (CAG→CCG)	SYNPCC7942_RS04520 →	TIGR03960 family B12‑binding radical SAM protein
NC_007604	881694	G→C																		5.2%										Q276H (CAG→CAC)	SYNPCC7942_RS04520 →	TIGR03960 family B12‑binding radical SAM protein
seq id	position	mutation	3mut	AMC18E	C11-1248	C11-1	C11-2	C11-3	C11-4	C11-824	C11-M	C13-0	C13-13	C13-14	C13-1	C13-2	C13-M	Frozen	Live	PCC6301-1994	PCC6301-1994_trim	PCC6301-2013	PCC6301-FDC	PCC6311	PCC6707	PCC6908_bis	PCC6908	PCC7943	UTEX2973	annotation	gene	description
NC_007604	881701	A→G																		11.8%		8.0%	7.0%							M279V (ATG→GTG)	SYNPCC7942_RS04520 →	TIGR03960 family B12‑binding radical SAM protein
NC_007604	881711	G→C																		8.3%		5.3%								R282P (CGT→CCT) ‡	SYNPCC7942_RS04520 →	TIGR03960 family B12‑binding radical SAM protein
NC_007604	881712	T→C																		7.3%		9.9%	8.1%							R282R (CGT→CGC) ‡	SYNPCC7942_RS04520 →	TIGR03960 family B12‑binding radical SAM protein
NC_007604	881723	A→G																		9.0%		6.6%	6.2%							D286G (GAT→GGT)	SYNPCC7942_RS04520 →	TIGR03960 family B12‑binding radical SAM protein
NC_007604	881726	T→G																		8.0%		9.8%	8.8%							V287G (GTG→GGG)	SYNPCC7942_RS04520 →	TIGR03960 family B12‑binding radical SAM protein
NC_007604	881729	A→G																		12.3%		12.0%	10.5%							E288G (GAG→GGG)	SYNPCC7942_RS04520 →	TIGR03960 family B12‑binding radical SAM protein
NC_007604	881737	C→A																		7.5%										Q291K (CAA→AAA)	SYNPCC7942_RS04520 →	TIGR03960 family B12‑binding radical SAM protein
NC_007604	881741	T→G																		8.5%		9.7%	7.2%							V292G (GTG→GGG)	SYNPCC7942_RS04520 →	TIGR03960 family B12‑binding radical SAM protein
NC_007604	881748	A→G																				5.5%								E294E (GAA→GAG)	SYNPCC7942_RS04520 →	TIGR03960 family B12‑binding radical SAM protein
NC_007604	881759	C→G																				6.6%	7.7%							T298R (ACG→AGG)	SYNPCC7942_RS04520 →	TIGR03960 family B12‑binding radical SAM protein
seq id	position	mutation	3mut	AMC18E	C11-1248	C11-1	C11-2	C11-3	C11-4	C11-824	C11-M	C13-0	C13-13	C13-14	C13-1	C13-2	C13-M	Frozen	Live	PCC6301-1994	PCC6301-1994_trim	PCC6301-2013	PCC6301-FDC	PCC6311	PCC6707	PCC6908_bis	PCC6908	PCC7943	UTEX2973	annotation	gene	description
NC_007604	88177	G→C																		6.8%		9.5%								A302P (GCC→CCC)	SYNPCC7942_RS04520 →	TIGR03960 family B12‑binding radical SAM protein
NC_007604	881781	C→A																					7.0%							Y305* (TAC→TAA)	SYNPCC7942_RS04520 →	TIGR03960 family B12‑binding radical SAM protein
NC_007604	881793	G→C																		7.1%		9.1%	8.6%							S309S (TCG→TCC)	SYNPCC7942_RS04520 →	TIGR03960 family B12‑binding radical SAM protein
NC_007604	881796	A→C																		11.2%		14.4%	13.5%							L310L (CTA→CTC)	SYNPCC7942_RS04520 →	TIGR03960 family B12‑binding radical SAM protein
NC_007604	881829	A→C																		10.9%		12.0%								L321L (CTA→CTC)	SYNPCC7942_RS04520 →	TIGR03960 family B12‑binding radical SAM protein
NC_007604	885251	G→T																		6.2%										V473F (GTC→TTC)	SYNPCC7942_RS04525 →	Rne/Rng family ribonuclease
NC_007604	885933	C→G																				6.6%								A700G (GCC→GGC)	SYNPCC7942_RS04525 →	Rne/Rng family ribonuclease
NC_007604	886096	Δ30 bp																							9.1%					coding (2262‑2291/2427 nt)	SYNPCC7942_RS04525 →	Rne/Rng family ribonuclease
NC_007604	886111	A→G																							Δ	10.1%	?			P759P (CCA→CCG)	SYNPCC7942_RS04525 →	Rne/Rng family ribonuclease
NC_007604	886114	(15-bp)2→1																									1			coding (2280‑2294/2427 nt)	SYNPCC7942_RS04525 →	Rne/Rng family ribonuclease
seq id	position	mutation	3mut	AMC18E	C11-1248	C11-1	C11-2	C11-3	C11-4	C11-824	C11-M	C13-0	C13-13	C13-14	C13-1	C13-2	C13-M	Frozen	Live	PCC6301-1994	PCC6301-1994_trim	PCC6301-2013	PCC6301-FDC	PCC6311	PCC6707	PCC6908_bis	PCC6908	PCC7943	UTEX2973	annotation	gene	description
NC_007604	886114	T→A																							Δ	77.2%	Δ			T760T (ACT→ACA)	SYNPCC7942_RS04525 →	Rne/Rng family ribonuclease
NC_007604	886117	A→C																							Δ	68.7%	Δ			P761P (CCA→CCC)	SYNPCC7942_RS04525 →	Rne/Rng family ribonuclease
NC_007604	886119	C→T																							Δ	53.7%	Δ			A762V (GCG→GTG)	SYNPCC7942_RS04525 →	Rne/Rng family ribonuclease
NC_007604	886123	G→A																							Δ	49.2%	Δ			E763E (GAG→GAA)	SYNPCC7942_RS04525 →	Rne/Rng family ribonuclease
NC_007604	889274:1	+A	16.2%																											intergenic (‑178/+32)	SYNPCC7942_RS04545 ← / ← SYNPCC7942_RS04550	ATP‑dependent protease/30S ribosomal protein S10
NC_007604	889275	G→A	83.8%																											intergenic (‑179/+31)	SYNPCC7942_RS04545 ← / ← SYNPCC7942_RS04550	ATP‑dependent protease/30S ribosomal protein S10
NC_007604	889276	T→G	1																										?	intergenic (‑180/+30)	SYNPCC7942_RS04545 ← / ← SYNPCC7942_RS04550	ATP‑dependent protease/30S ribosomal protein S10
NC_007604	889277	T→G	83.7%																											intergenic (‑181/+29)	SYNPCC7942_RS04545 ← / ← SYNPCC7942_RS04550	ATP‑dependent protease/30S ribosomal protein S10
NC_007604	889278	C→A	1																											intergenic (‑182/+28)	SYNPCC7942_RS04545 ← / ← SYNPCC7942_RS04550	ATP‑dependent protease/30S ribosomal protein S10
NC_007604	889279	C→A	83.6%																											intergenic (‑183/+27)	SYNPCC7942_RS04545 ← / ← SYNPCC7942_RS04550	ATP‑dependent protease/30S ribosomal protein S10
seq id	position	mutation	3mut	AMC18E	C11-1248	C11-1	C11-2	C11-3	C11-4	C11-824	C11-M	C13-0	C13-13	C13-14	C13-1	C13-2	C13-M	Frozen	Live	PCC6301-1994	PCC6301-1994_trim	PCC6301-2013	PCC6301-FDC	PCC6311	PCC6707	PCC6908_bis	PCC6908	PCC7943	UTEX2973	annotation	gene	description
NC_007604	88928	T→C	1																										?	intergenic (‑184/+26)	SYNPCC7942_RS04545 ← / ← SYNPCC7942_RS04550	ATP‑dependent protease/30S ribosomal protein S10
NC_007604	893126	G→A																				18.9%								H153Y (CAC→TAC)	SYNPCC7942_RS04565 ←	30S ribosomal protein S7
NC_007604	893323	A→C																							47.2%					V87G (GTC→GGC)	SYNPCC7942_RS04565 ←	30S ribosomal protein S7
NC_007604	893344	A→C																						71.6%						V80G (GTA→GGA)	SYNPCC7942_RS04565 ←	30S ribosomal protein S7
NC_007604	893872	C→G			1	1	1	1	1	1	1	1	1	1	1	1	1	87.7%	1											G85R (GGT→CGT)	SYNPCC7942_RS04570 ←	30S ribosomal protein S12
NC_007604	893997	T→C	1																											K43R (AAA→AGA)	SYNPCC7942_RS04570 ←	30S ribosomal protein S12
NC_007604	895504	C→G																												R317P (CGC→CCC)	SYNPCC7942_RS04580 ←	phosphodiester glycosidase family protein
NC_007604	898105	T→G					5.6%		5.0%																					V453G (GTT→GGT)	SYNPCC7942_RS04585 →	glutamate synthase large subunit
NC_007604	8998	C→T		1																1	1	1	1	1	1				1	S1018L (TCG→TTG)	SYNPCC7942_RS04585 →	glutamate synthase large subunit
NC_007604	904333	G→A																								7.6%				intergenic (+50/+512)	SYNPCC7942_RS04600 → / ← SYNPCC7942_RS04605	photosystem II q(b) protein/shikimate kinase
seq id	position	mutation	3mut	AMC18E	C11-1248	C11-1	C11-2	C11-3	C11-4	C11-824	C11-M	C13-0	C13-13	C13-14	C13-1	C13-2	C13-M	Frozen	Live	PCC6301-1994	PCC6301-1994_trim	PCC6301-2013	PCC6301-FDC	PCC6311	PCC6707	PCC6908_bis	PCC6908	PCC7943	UTEX2973	annotation	gene	description
NC_007604	904336	G→T																								7.2%				intergenic (+53/+509)	SYNPCC7942_RS04600 → / ← SYNPCC7942_RS04605	photosystem II q(b) protein/shikimate kinase
NC_007604	904339	A→C																								7.1%				intergenic (+56/+506)	SYNPCC7942_RS04600 → / ← SYNPCC7942_RS04605	photosystem II q(b) protein/shikimate kinase
NC_007604	905445	C→T	1		1	1	1	1	1	8.9%	1	1	1	1	1	1	1													intergenic (‑28/+40)	SYNPCC7942_RS04605 ← / ← SYNPCC7942_RS04610	shikimate kinase/hypothetical protein
NC_007604	910005	C→T																										1	?	P62S (CCG→TCG)	SYNPCC7942_RS04645 →	alpha/beta fold hydrolase
NC_007604	913883	C→T																		8.2%										K153K (AAG→AAA)	SYNPCC7942_RS04655 ←	bifunctional aconitate hydratase 2/2‑methylisocitrate dehydratase
NC_007604	914018	A→C																		8.6%		8.3%								S108R (AGT→AGG)	SYNPCC7942_RS04655 ←	bifunctional aconitate hydratase 2/2‑methylisocitrate dehydratase
NC_007604	914859	A→C				10.7%																								T83P (ACC→CCC)	SYNPCC7942_RS04660 →	hypothetical protein
NC_007604	915163	C→A																		10.0%										intergenic (+5/‑1288)	SYNPCC7942_RS04660 → / → SYNPCC7942_RS04665	hypothetical protein/hypothetical protein
NC_007604	915563	A→C		1																1	1	1	1	80.2%	1	1	1		1	intergenic (+405/‑888)	SYNPCC7942_RS04660 → / → SYNPCC7942_RS04665	hypothetical protein/hypothetical protein
NC_007604	915576	G→T																		1	1		1		1					intergenic (+418/‑875)	SYNPCC7942_RS04660 → / → SYNPCC7942_RS04665	hypothetical protein/hypothetical protein
seq id	position	mutation	3mut	AMC18E	C11-1248	C11-1	C11-2	C11-3	C11-4	C11-824	C11-M	C13-0	C13-13	C13-14	C13-1	C13-2	C13-M	Frozen	Live	PCC6301-1994	PCC6301-1994_trim	PCC6301-2013	PCC6301-FDC	PCC6311	PCC6707	PCC6908_bis	PCC6908	PCC7943	UTEX2973	annotation	gene	description
NC_007604	916799	T→C		1																						1			?	intergenic (+52/‑481)	SYNPCC7942_RS04665 → / → SYNPCC7942_RS04670	hypothetical protein/hypothetical protein
NC_007604	916799:1	+56 bp																		100%	1	1	1	1	1		1		?	intergenic (+52/‑481)	SYNPCC7942_RS04665 → / → SYNPCC7942_RS04670	hypothetical protein/hypothetical protein
NC_007604	91724	C→T																								1	1			intergenic (+493/‑40)	SYNPCC7942_RS04665 → / → SYNPCC7942_RS04670	hypothetical protein/hypothetical protein
NC_007604	917242	C→T																											1	intergenic (+495/‑38)	SYNPCC7942_RS04665 → / → SYNPCC7942_RS04670	hypothetical protein/hypothetical protein
NC_007604	917556	A→C																				15.5%								I93L (ATT→CTT)	SYNPCC7942_RS04670 →	hypothetical protein
NC_007604	917576	G→C																				8.9%								S99S (TCG→TCC)	SYNPCC7942_RS04670 →	hypothetical protein
NC_007604	917586	A→C																		8.7%		7.9%	8.3%							T103P (ACT→CCT)	SYNPCC7942_RS04670 →	hypothetical protein
NC_007604	920325	A→C																		16.0%										H334P (CAC→CCC)	SYNPCC7942_RS04690 →	DNA polymerase III subunit gamma/tau
NC_007604	920957	G→C																		6.4%		5.6%	5.4%							A545P (GCC→CCC)	SYNPCC7942_RS04690 →	DNA polymerase III subunit gamma/tau
NC_007604	920968	G→C																		5.7%		7.6%	6.4%							Q548H (CAG→CAC)	SYNPCC7942_RS04690 →	DNA polymerase III subunit gamma/tau
seq id	position	mutation	3mut	AMC18E	C11-1248	C11-1	C11-2	C11-3	C11-4	C11-824	C11-M	C13-0	C13-13	C13-14	C13-1	C13-2	C13-M	Frozen	Live	PCC6301-1994	PCC6301-1994_trim	PCC6301-2013	PCC6301-FDC	PCC6311	PCC6707	PCC6908_bis	PCC6908	PCC7943	UTEX2973	annotation	gene	description
NC_007604	92101	T→C																		5.9%										A562A (GCT→GCC)	SYNPCC7942_RS04690 →	DNA polymerase III subunit gamma/tau
NC_007604	921019	T→C																		9.1%		10.4%	8.1%							V565V (GTT→GTC)	SYNPCC7942_RS04690 →	DNA polymerase III subunit gamma/tau
NC_007604	922382	T→G																				6.2%	7.3%							T4P (ACG→CCG)	SYNPCC7942_RS04700 ←	tRNA‑(ms[2]io[6]A)‑hydroxylase
NC_007604	922413	T→G																				10.0%								H142P (CAC→CCC)	SYNPCC7942_RS04705 ←	type II 3‑dehydroquinate dehydratase
NC_007604	923201	C→A														6.5%														noncoding (51/85 nt)	SYNPCC7942_RS04710 →	tRNA‑Tyr
NC_007604	923591	G→T													8.7%		9.4%													A68E (GCG→GAG)	SYNPCC7942_RS04720 ←	hypothetical protein
NC_007604	924301	G→C		1																										G75R (GGA→CGA)	SYNPCC7942_RS04725 →	long‑chain fatty acid‑‑CoA ligase
NC_007604	924724	C→T			1	1					21.1%	1					13.9%													P216L (CCA→TTA)	SYNPCC7942_RS04725 →	long‑chain fatty acid‑‑CoA ligase
NC_007604	924725	C→G		1																1	1	1	1	1	1	1	1		1	P216R (CCA→CGA)	SYNPCC7942_RS04725 →	long‑chain fatty acid‑‑CoA ligase
NC_007604	924725	C→T	1														6.1%													P216L (CCA→TTA)	SYNPCC7942_RS04725 →	long‑chain fatty acid‑‑CoA ligase
seq id	position	mutation	3mut	AMC18E	C11-1248	C11-1	C11-2	C11-3	C11-4	C11-824	C11-M	C13-0	C13-13	C13-14	C13-1	C13-2	C13-M	Frozen	Live	PCC6301-1994	PCC6301-1994_trim	PCC6301-2013	PCC6301-FDC	PCC6311	PCC6707	PCC6908_bis	PCC6908	PCC7943	UTEX2973	annotation	gene	description
NC_007604	924962	T→C	1	1	1	1	1	1	1	1	1	1	1	1	1	1	1	1	1	1	1	1	1	1	1	1	1	1	1	L295P (CTG→CCG)	SYNPCC7942_RS04725 →	long‑chain fatty acid‑‑CoA ligase
NC_007604	924985	G→A					1	1	1		74.3%		1	1	1	1	77.2%													E303K (GAG→AAG)	SYNPCC7942_RS04725 →	long‑chain fatty acid‑‑CoA ligase
NC_007604	925183	G→C																				1		1						G369R (GGC→CGC)	SYNPCC7942_RS04725 →	long‑chain fatty acid‑‑CoA ligase
NC_007604	925327	A→G																				5.6%								T417A (ACA→GCA)	SYNPCC7942_RS04725 →	long‑chain fatty acid‑‑CoA ligase
NC_007604	925367	A→C																				6.2%								H430P (CAC→CCC)	SYNPCC7942_RS04725 →	long‑chain fatty acid‑‑CoA ligase
NC_007604	92538	T→G																				8.7%								G434G (GGT→GGG)	SYNPCC7942_RS04725 →	long‑chain fatty acid‑‑CoA ligase
NC_007604	925404	T→G																					6.6%							G442G (GGT→GGG)	SYNPCC7942_RS04725 →	long‑chain fatty acid‑‑CoA ligase
NC_007604	925675	T→G														10.4%														C533G (TGC→GGC)	SYNPCC7942_RS04725 →	long‑chain fatty acid‑‑CoA ligase
NC_007604	925678	C→A												11.2%																L534I (CTA→ATA)	SYNPCC7942_RS04725 →	long‑chain fatty acid‑‑CoA ligase
NC_007604	925966	C→A																		1	1		1		1					R630S (CGC→AGC)	SYNPCC7942_RS04725 →	long‑chain fatty acid‑‑CoA ligase
seq id	position	mutation	3mut	AMC18E	C11-1248	C11-1	C11-2	C11-3	C11-4	C11-824	C11-M	C13-0	C13-13	C13-14	C13-1	C13-2	C13-M	Frozen	Live	PCC6301-1994	PCC6301-1994_trim	PCC6301-2013	PCC6301-FDC	PCC6311	PCC6707	PCC6908_bis	PCC6908	PCC7943	UTEX2973	annotation	gene	description
NC_007604	926029	48 bp→A	1																											intergenic (+1/‑1)	SYNPCC7942_RS04725 → / → SYNPCC7942_RS04730	long‑chain fatty acid‑‑CoA ligase/hypothetical protein
NC_007604	931948	G→C																				5.0%								A211G (GCA→GGA)	SYNPCC7942_RS04760 ←	phosphoribosylamine‑‑glycine ligase
NC_007604	932118	A→C				5.5%						5.3%	6.2%	7.4%	6.8%	7.0%	8.0%			34.1%			35.0%							G154G (GGT→GGG)	SYNPCC7942_RS04760 ←	phosphoribosylamine‑‑glycine ligase
NC_007604	932124	A→C									7.6%																			G152G (GGT→GGG)	SYNPCC7942_RS04760 ←	phosphoribosylamine‑‑glycine ligase
NC_007604	935073	T→C																		5.0%										S70S (TCT→TCC)	SYNPCC7942_RS04775 →	membrane protein
NC_007604	935154	T→C																		16.6%		17.0%								T97T (ACT→ACC)	SYNPCC7942_RS04775 →	membrane protein
NC_007604	935164	A→C																		7.0%										T101P (ACC→CCC)	SYNPCC7942_RS04775 →	membrane protein
NC_007604	937441	A→C																				13.8%								T135P (ACA→CCA)	SYNPCC7942_RS04780 →	UDP‑3‑O‑acyl‑N‑acetylglucosamine deacetylase
NC_007604	937467	T→G																		18.9%										G143G (GGT→GGG)	SYNPCC7942_RS04780 →	UDP‑3‑O‑acyl‑N‑acetylglucosamine deacetylase
NC_007604	937522	G→T																		6.3%										D162Y (GAC→TAC)	SYNPCC7942_RS04780 →	UDP‑3‑O‑acyl‑N‑acetylglucosamine deacetylase
seq id	position	mutation	3mut	AMC18E	C11-1248	C11-1	C11-2	C11-3	C11-4	C11-824	C11-M	C13-0	C13-13	C13-14	C13-1	C13-2	C13-M	Frozen	Live	PCC6301-1994	PCC6301-1994_trim	PCC6301-2013	PCC6301-FDC	PCC6311	PCC6707	PCC6908_bis	PCC6908	PCC7943	UTEX2973	annotation	gene	description
NC_007604	937528	G→T																				10.6%								D164Y (GAC→TAC)	SYNPCC7942_RS04780 →	UDP‑3‑O‑acyl‑N‑acetylglucosamine deacetylase
NC_007604	937534	G→T																		7.2%			7.1%							A166S (GCC→TCC)	SYNPCC7942_RS04780 →	UDP‑3‑O‑acyl‑N‑acetylglucosamine deacetylase
NC_007604	938387	T→G												10.0%			5.2%													M1G (GTG→GGG) †	SYNPCC7942_RS04790 →	acyl‑ACP‑‑UDP‑N‑acetylglucosamine O‑acyltransferase
NC_007604	943593	A→G																				6.5%								S179P (TCC→CCC)	SYNPCC7942_RS04820 ←	MBL fold metallo‑hydrolase
NC_007604	944494	T→G											7.8%																	V92G (GTG→GGG)	SYNPCC7942_RS04825 →	winged helix‑turn‑helix transcriptional regulator
NC_007604	945384	A→G																		13.5%										S86P (TCC→CCC)	SYNPCC7942_RS04835 ←	helix‑turn‑helix domain‑containing protein
NC_007604	948932	A→C																		9.2%										G306G (GGT→GGG)	SYNPCC7942_RS04845 ←	ATP‑dependent zinc metalloprotease FtsH
NC_007604	948983	A→C																				9.8%								G289G (GGT→GGG)	SYNPCC7942_RS04845 ←	ATP‑dependent zinc metalloprotease FtsH
NC_007604	950429	A→C																		10.1%		6.6%	8.6%							T65P (ACC→CCC)	SYNPCC7942_RS04850 →	aspartate aminotransferase family protein
NC_007604	951887	A→G																				5.7%								D129G (GAT→GGT)	SYNPCC7942_RS04855 →	bifunctional folylpolyglutamate synthase/dihydrofolate synthase
seq id	position	mutation	3mut	AMC18E	C11-1248	C11-1	C11-2	C11-3	C11-4	C11-824	C11-M	C13-0	C13-13	C13-14	C13-1	C13-2	C13-M	Frozen	Live	PCC6301-1994	PCC6301-1994_trim	PCC6301-2013	PCC6301-FDC	PCC6311	PCC6707	PCC6908_bis	PCC6908	PCC7943	UTEX2973	annotation	gene	description
NC_007604	956041	T→G																				10.2%								Y225S (TAC→TCC)	SYNPCC7942_RS04870 ←	ABC transporter ATP‑binding protein
NC_007604	956056	C→G																				10.2%								S220T (AGC→ACC)	SYNPCC7942_RS04870 ←	ABC transporter ATP‑binding protein
NC_007604	956062	A→G																					5.8%							L218P (CTC→CCC)	SYNPCC7942_RS04870 ←	ABC transporter ATP‑binding protein
NC_007604	957419	T→G																		15.2%										Y43S (TAC→TCC)	SYNPCC7942_RS04875 ←	carbohydrate ABC transporter permease
NC_007604	957449	T→G																		9.1%										N33T (AAC→ACC)	SYNPCC7942_RS04875 ←	carbohydrate ABC transporter permease
NC_007604	957452	A→G																		6.9%		5.0%								V32A (GTC→GCC)	SYNPCC7942_RS04875 ←	carbohydrate ABC transporter permease
NC_007604	957465	T→G																		17.1%										T28P (ACC→CCC)	SYNPCC7942_RS04875 ←	carbohydrate ABC transporter permease
NC_007604	957541	T→G																		11.8%										K2N (AAA→AAC)	SYNPCC7942_RS04875 ←	carbohydrate ABC transporter permease
NC_007604	960368	G→T																				10.1%								A178S (GCG→TCG)	SYNPCC7942_RS04890 →	carboxylating nicotinate‑nucleotide diphosphorylase
NC_007604	964299	C→A																		5.4%										S125* (TCA→TAA)	SYNPCC7942_RS04915 →	GTP‑binding protein
seq id	position	mutation	3mut	AMC18E	C11-1248	C11-1	C11-2	C11-3	C11-4	C11-824	C11-M	C13-0	C13-13	C13-14	C13-1	C13-2	C13-M	Frozen	Live	PCC6301-1994	PCC6301-1994_trim	PCC6301-2013	PCC6301-FDC	PCC6311	PCC6707	PCC6908_bis	PCC6908	PCC7943	UTEX2973	annotation	gene	description
NC_007604	96575	A→C																				6.4%								A202A (GCT→GCG)	SYNPCC7942_RS04925 ←	phosphoribosylglycinamide formyltransferase
NC_007604	965785	G→T																		12.0%										H191N (CAT→AAT)	SYNPCC7942_RS04925 ←	phosphoribosylglycinamide formyltransferase
NC_007604	965793	A→C																		14.6%			10.9%							V188G (GTG→GGG)	SYNPCC7942_RS04925 ←	phosphoribosylglycinamide formyltransferase
NC_007604	965797	G→T																		11.2%										Q187K (CAA→AAA)	SYNPCC7942_RS04925 ←	phosphoribosylglycinamide formyltransferase
NC_007604	965805	T→C																					7.6%							Q184R (CAG→CGG)	SYNPCC7942_RS04925 ←	phosphoribosylglycinamide formyltransferase
NC_007604	965847	G→A																				5.2%								A170V (GCT→GTT)	SYNPCC7942_RS04925 ←	phosphoribosylglycinamide formyltransferase
NC_007604	968109	T→G																		9.5%		12.3%	11.3%							V150G (GTG→GGG)	SYNPCC7942_RS04935 →	ABC transporter ATP‑binding protein
NC_007604	968118	T→A																				12.6%								M153K (ATG→AAG)	SYNPCC7942_RS04935 →	ABC transporter ATP‑binding protein
NC_007604	968127	T→C																				7.3%	5.6%							L156P (CTC→CCC)	SYNPCC7942_RS04935 →	ABC transporter ATP‑binding protein
NC_007604	968137	G→T																		6.5%		6.7%								L159F (TTG→TTT)	SYNPCC7942_RS04935 →	ABC transporter ATP‑binding protein
seq id	position	mutation	3mut	AMC18E	C11-1248	C11-1	C11-2	C11-3	C11-4	C11-824	C11-M	C13-0	C13-13	C13-14	C13-1	C13-2	C13-M	Frozen	Live	PCC6301-1994	PCC6301-1994_trim	PCC6301-2013	PCC6301-FDC	PCC6311	PCC6707	PCC6908_bis	PCC6908	PCC7943	UTEX2973	annotation	gene	description
NC_007604	96818	C→A																				7.0%								R174R (CGG→AGG)	SYNPCC7942_RS04935 →	ABC transporter ATP‑binding protein
NC_007604	968187	C→T																				5.0%								A176V (GCT→GTT)	SYNPCC7942_RS04935 →	ABC transporter ATP‑binding protein
NC_007604	968227	G→T																		8.1%		9.4%								L189F (TTG→TTT)	SYNPCC7942_RS04935 →	ABC transporter ATP‑binding protein
NC_007604	971214	G→C																					5.7%							S37W (TCG→TGG)	SYNPCC7942_RS04945 ←	16S rRNA (cytosine(967)‑C(5))‑methyltransferase
NC_007604	972305	T→G																		5.7%										P150P (CCT→CCG)	SYNPCC7942_RS04955 →	hypothetical protein
NC_007604	974331	T→G																		16.4%		13.4%	12.7%							V78G (GTG→GGG)	SYNPCC7942_RS04970 →	hydroxymethylbilane synthase
NC_007604	974339	G→T																					31.2%							A81S (GCC→TCC)	SYNPCC7942_RS04970 →	hydroxymethylbilane synthase
NC_007604	974346	A→C																		8.4%			6.5%							H83P (CAC→CCC)	SYNPCC7942_RS04970 →	hydroxymethylbilane synthase
NC_007604	974362	G→T																					24.9%							L88F (TTG→TTT)	SYNPCC7942_RS04970 →	hydroxymethylbilane synthase
NC_007604	974439	A→C																		10.9%		7.4%	6.6%							H114P (CAC→CCC)	SYNPCC7942_RS04970 →	hydroxymethylbilane synthase
seq id	position	mutation	3mut	AMC18E	C11-1248	C11-1	C11-2	C11-3	C11-4	C11-824	C11-M	C13-0	C13-13	C13-14	C13-1	C13-2	C13-M	Frozen	Live	PCC6301-1994	PCC6301-1994_trim	PCC6301-2013	PCC6301-FDC	PCC6311	PCC6707	PCC6908_bis	PCC6908	PCC7943	UTEX2973	annotation	gene	description
NC_007604	974495	A→C																		8.8%		8.9%	8.2%							T133P (ACC→CCC)	SYNPCC7942_RS04970 →	hydroxymethylbilane synthase
NC_007604	974498	T→C																		6.1%			6.3%							S134P (TCG→CCG)	SYNPCC7942_RS04970 →	hydroxymethylbilane synthase
NC_007604	974532	A→C																		7.3%		7.1%	9.1%							H145P (CAC→CCC)	SYNPCC7942_RS04970 →	hydroxymethylbilane synthase
NC_007604	974539	A→C																		5.7%										P147P (CCA→CCC)	SYNPCC7942_RS04970 →	hydroxymethylbilane synthase
NC_007604	974541	A→C																		10.4%		10.0%	8.2%							H148P (CAC→CCC)	SYNPCC7942_RS04970 →	hydroxymethylbilane synthase
NC_007604	976372	C→G																					7.7%							A21G (GCA→GGA)	SYNPCC7942_RS04985 →	C‑3'4' desaturase CrtD
NC_007604	976378	T→C																				9.9%								L23P (CTC→CCC)	SYNPCC7942_RS04985 →	C‑3'4' desaturase CrtD
NC_007604	976382	A→T																		7.8%										L24L (CTA→CTT)	SYNPCC7942_RS04985 →	C‑3'4' desaturase CrtD
NC_007604	976391	A→G																				12.7%								R27R (CGA→CGG)	SYNPCC7942_RS04985 →	C‑3'4' desaturase CrtD
NC_007604	976398	A→C																		8.7%		6.3%	9.9%							T30P (ACC→CCC)	SYNPCC7942_RS04985 →	C‑3'4' desaturase CrtD
seq id	position	mutation	3mut	AMC18E	C11-1248	C11-1	C11-2	C11-3	C11-4	C11-824	C11-M	C13-0	C13-13	C13-14	C13-1	C13-2	C13-M	Frozen	Live	PCC6301-1994	PCC6301-1994_trim	PCC6301-2013	PCC6301-FDC	PCC6311	PCC6707	PCC6908_bis	PCC6908	PCC7943	UTEX2973	annotation	gene	description
NC_007604	976404	A→C																		10.1%		10.9%								T32P (ACG→CCG)	SYNPCC7942_RS04985 →	C‑3'4' desaturase CrtD
NC_007604	976413	G→T																				11.8%								E35* (GAA→TAA)	SYNPCC7942_RS04985 →	C‑3'4' desaturase CrtD
NC_007604	977451	C→A											8.3%	6.4%					20.1%											Q381K (CAA→AAA)	SYNPCC7942_RS04985 →	C‑3'4' desaturase CrtD
NC_007604	982837	A→G																				5.6%								T224A (ACG→GCG)	SYNPCC7942_RS05010 →	CBS domain‑containing protein
NC_007604	98289	A→T																					13.4%							L241F (TTA→TTT)	SYNPCC7942_RS05010 →	CBS domain‑containing protein
NC_007604	982951	G→T																					5.4%							G262W (GGG→TGG)	SYNPCC7942_RS05010 →	CBS domain‑containing protein
NC_007604	988445	G→T							9.2%			7.9%			6.9%															Q45K (CAA→AAA)	SYNPCC7942_RS05030 ←	DNA damage‑inducible protein DinB
NC_007604	991928	T→A												8.2%																S126T (TCG→ACG)	SYNPCC7942_RS05045 →	hypothetical protein
NC_007604	993686	G→T																												Q11H (CAG→CAT)	SYNPCC7942_RS05060 →	MFS transporter
NC_007604	996518	C→G													6.6%															R69P (CGC→CCC)	SYNPCC7942_RS05070 ←	transcriptional repressor
seq id	position	mutation	3mut	AMC18E	C11-1248	C11-1	C11-2	C11-3	C11-4	C11-824	C11-M	C13-0	C13-13	C13-14	C13-1	C13-2	C13-M	Frozen	Live	PCC6301-1994	PCC6301-1994_trim	PCC6301-2013	PCC6301-FDC	PCC6311	PCC6707	PCC6908_bis	PCC6908	PCC7943	UTEX2973	annotation	gene	description
NC_007604	997394	C→A																		8.6%										L160F (TTG→TTT)	SYNPCC7942_RS05080 ←	hypothetical protein
NC_007604	997998	G→T														6.2%														Q153K (CAA→AAA)	SYNPCC7942_RS13875 ←	bifunctional adenosylcobinamide kinase/adenosylcobinamide‑phosphate guanylyltransferase
NC_007604	1015419	G→T		1																1	1	1	1	1	1				1	G329V (GGG→GTG)	SYNPCC7942_RS05145 →	anthranilate synthase component I family protein
NC_007604	1018342	G→T					8.3%																							intergenic (+219/‑82)	SYNPCC7942_RS05160 → / → SYNPCC7942_RS05165	tetratricopeptide repeat protein/hypothetical protein
NC_007604	1018854	G→T							8.9%	9.3%					7.9%		10.4%													intergenic (+185/+50)	SYNPCC7942_RS05165 → / ← SYNPCC7942_RS05170	hypothetical protein/class II fumarate hydratase
NC_007604	1020428	G→T									10.4%																			G253G (GGC→GGA)	SYNPCC7942_RS05175 ←	formyltetrahydrofolate deformylase
NC_007604	1021036	T→C																		22.6%										I51V (ATT→GTT)	SYNPCC7942_RS05175 ←	formyltetrahydrofolate deformylase
NC_007604	1022751	A→G																					5.7%							P402P (CCT→CCC)	SYNPCC7942_RS05190 ←	PAS domain‑containing protein
NC_007604	1024289	G→T																				5.8%								Q152K (CAA→AAA)	SYNPCC7942_RS05195 ←	response regulator transcription factor
NC_007604	1027947	Δ8 bp																												coding (462‑469/2787 nt)	SYNPCC7942_RS05210 ←	hybrid sensor histidine kinase/response regulator
seq id	position	mutation	3mut	AMC18E	C11-1248	C11-1	C11-2	C11-3	C11-4	C11-824	C11-M	C13-0	C13-13	C13-14	C13-1	C13-2	C13-M	Frozen	Live	PCC6301-1994	PCC6301-1994_trim	PCC6301-2013	PCC6301-FDC	PCC6311	PCC6707	PCC6908_bis	PCC6908	PCC7943	UTEX2973	annotation	gene	description
NC_007604	1033876	T→G																		5.0%		6.2%								W193G (TGG→GGG)	SYNPCC7942_RS05240 →	4‑alpha‑glucanotransferase
NC_007604	1033892	A→G																				17.5%								Q198R (CAG→CGG)	SYNPCC7942_RS05240 →	4‑alpha‑glucanotransferase
NC_007604	1033904	T→G																				20.1%								L202R (CTG→CGG)	SYNPCC7942_RS05240 →	4‑alpha‑glucanotransferase
NC_007604	1036097	T→G																		8.9%										L123V (TTG→GTG)	SYNPCC7942_RS05250 →	2‑succinylbenzoate‑‑CoA ligase
NC_007604	1038815	T→G																					6.0%							N95T (AAC→ACC)	SYNPCC7942_RS05260 ←	DMT family transporter
NC_007604	1038834	T→C																					9.7%						?	S89G (AGC→GGC)	SYNPCC7942_RS05260 ←	DMT family transporter
NC_007604	1038850	T→A																				9.1%							?	L83L (CTA→CTT)	SYNPCC7942_RS05260 ←	DMT family transporter
NC_007604	1038856	T→A																		11.4%									?	L81L (CTA→CTT)	SYNPCC7942_RS05260 ←	DMT family transporter
NC_007604	1038906	T→A																				6.8%								I65F (ATT→TTT)	SYNPCC7942_RS05260 ←	DMT family transporter
NC_007604	1042098	A→C																		6.0%		6.3%								D100A (GAC→GCC)	SYNPCC7942_RS05275 →	DUF370 domain‑containing protein
seq id	position	mutation	3mut	AMC18E	C11-1248	C11-1	C11-2	C11-3	C11-4	C11-824	C11-M	C13-0	C13-13	C13-14	C13-1	C13-2	C13-M	Frozen	Live	PCC6301-1994	PCC6301-1994_trim	PCC6301-2013	PCC6301-FDC	PCC6311	PCC6707	PCC6908_bis	PCC6908	PCC7943	UTEX2973	annotation	gene	description
NC_007604	1044212	A→C												8.6%		9.1%														N90T (AAC→ACC)	SYNPCC7942_RS05285 →	branched‑chain amino acid transaminase
NC_007604	1052108	G→C													9.5%															S270S (TCG→TCC)	SYNPCC7942_RS05325 →	biosynthetic arginine decarboxylase
NC_007604	1058956	A→C													7.0%															G53G (GGT→GGG)	SYNPCC7942_RS05360 ←	SpoIID/LytB domain‑containing protein
NC_007604	1062322	C→A								40.8%																				intergenic (+13/‑35)	SYNPCC7942_RS05380 → / → SYNPCC7942_RS05385	photosystem I reaction center subunit XII/photosystem I reaction center subunit XII
NC_007604	1062897	A→C																										1		T181P (ACC→CCC)	SYNPCC7942_RS05385 →	photosystem I reaction center subunit XII
NC_007604	1063048	G→C																27.6%												G231A (GGC→GCC)	SYNPCC7942_RS05385 →	photosystem I reaction center subunit XII
NC_007604	1066248	C→A																												Q65K (CAA→AAA)	SYNPCC7942_RS05410 →	phycobilisome maturation protein
NC_007604	1069114	G→T																				6.1%								G72C (GGC→TGC)	SYNPCC7942_RS05430 →	DUF1517 domain‑containing protein
NC_007604	1069116	C→G																		5.4%										G72G (GGC→GGG)	SYNPCC7942_RS05430 →	DUF1517 domain‑containing protein
NC_007604	1071389	C→G																					9.6%							G455G (GGC→GGG)	SYNPCC7942_RS05435 →	SAM‑dependent DNA methyltransferase
seq id	position	mutation	3mut	AMC18E	C11-1248	C11-1	C11-2	C11-3	C11-4	C11-824	C11-M	C13-0	C13-13	C13-14	C13-1	C13-2	C13-M	Frozen	Live	PCC6301-1994	PCC6301-1994_trim	PCC6301-2013	PCC6301-FDC	PCC6311	PCC6707	PCC6908_bis	PCC6908	PCC7943	UTEX2973	annotation	gene	description
NC_007604	1071395	C→G																		10.4%										S457R (AGC→AGG)	SYNPCC7942_RS05435 →	SAM‑dependent DNA methyltransferase
NC_007604	1071413	C→T																				5.5%								V463V (GTC→GTT)	SYNPCC7942_RS05435 →	SAM‑dependent DNA methyltransferase
NC_007604	1071430	T→G																				6.2%								V469G (GTC→GGC)	SYNPCC7942_RS05435 →	SAM‑dependent DNA methyltransferase
NC_007604	1073000	A→G																5.4%											?	R241R (CGA→CGG)	SYNPCC7942_RS05445 →	DUF4351 domain‑containing protein
NC_007604	1076757	G→C																					9.3%							A465P (GCC→CCC)	SYNPCC7942_RS05465 →	type I restriction endonuclease subunit R
NC_007604	1077656	G→C																				8.2%								Q764H (CAG→CAC)	SYNPCC7942_RS05465 →	type I restriction endonuclease subunit R
NC_007604	1077667	A→C																		7.0%			6.5%							D768A (GAC→GCC)	SYNPCC7942_RS05465 →	type I restriction endonuclease subunit R
NC_007604	1080657	C→A																					17.7%							Q394K (CAG→AAG)	SYNPCC7942_RS05480 →	2‑oxo acid dehydrogenase subunit E2
NC_007604	1083528	G→T																		5.7%										A40A (GCC→GCA)	SYNPCC7942_RS05495 ←	bifunctional nuclease family protein
NC_007604	1083624	G→T							11.3%																					G8G (GGC→GGA)	SYNPCC7942_RS05495 ←	bifunctional nuclease family protein
seq id	position	mutation	3mut	AMC18E	C11-1248	C11-1	C11-2	C11-3	C11-4	C11-824	C11-M	C13-0	C13-13	C13-14	C13-1	C13-2	C13-M	Frozen	Live	PCC6301-1994	PCC6301-1994_trim	PCC6301-2013	PCC6301-FDC	PCC6311	PCC6707	PCC6908_bis	PCC6908	PCC7943	UTEX2973	annotation	gene	description
NC_007604	1085434	G→T																				7.9%								P43P (CCC→CCA)	SYNPCC7942_RS05510 ←	hypothetical protein
NC_007604	1085468	T→G																				6.4%								N32T (AAC→ACC)	SYNPCC7942_RS05510 ←	hypothetical protein
NC_007604	1086721	T→C											16.1%	12.4%		12.1%														T93A (ACA→GCA)	SYNPCC7942_RS05520 ←	YbjN domain‑containing protein
NC_007604	1089957	T→G																				12.2%								G420G (GGT→GGG)	SYNPCC7942_RS05535 →	ATP‑dependent DNA helicase RecG
NC_007604	1097216	T→A				8.0%																								D827E (GAT→GAA)	SYNPCC7942_RS05555 →	cation‑translocating P‑type ATPase
NC_007604	1103790	A→C																				5.1%								I201L (ATT→CTT)	SYNPCC7942_RS05580 →	NAD(P)‑dependent oxidoreductase
NC_007604	1107408:1	+T																								5.9%				intergenic (+47/+69)	SYNPCC7942_RS05590 → / ← SYNPCC7942_RS05595	ATP‑dependent chaperone ClpB/TPM domain‑containing protein
NC_007604	1115363	C→T																34.8%												G299D (GGC→GAC)	SYNPCC7942_RS05630 ←	DUF445 family protein
NC_007604	1118969	T→G																		13.5%										G103G (GGT→GGG)	SYNPCC7942_RS05645 →	PDZ domain‑containing protein
NC_007604	1125240	Δ1 bp		1																1	1	1	1	1	1	1	1		1	intergenic (‑151/‑133)	SYNPCC7942_RS05675 ← / → SYNPCC7942_RS05680	hypothetical protein/HU family DNA‑binding protein
seq id	position	mutation	3mut	AMC18E	C11-1248	C11-1	C11-2	C11-3	C11-4	C11-824	C11-M	C13-0	C13-13	C13-14	C13-1	C13-2	C13-M	Frozen	Live	PCC6301-1994	PCC6301-1994_trim	PCC6301-2013	PCC6301-FDC	PCC6311	PCC6707	PCC6908_bis	PCC6908	PCC7943	UTEX2973	annotation	gene	description
NC_007604	1127687	T→C														6.0%														intergenic (+160/+177)	SYNPCC7942_RS05690 → / ← SYNPCC7942_RS05695	response regulator/serine/threonine protein kinase
NC_007604	1127700	(C)10→9																											1	intergenic (+173/+164)	SYNPCC7942_RS05690 → / ← SYNPCC7942_RS05695	response regulator/serine/threonine protein kinase
NC_007604	1127876	T→G							10.2%																					E524D (GAA→GAC)	SYNPCC7942_RS05695 ←	serine/threonine protein kinase
NC_007604	1139215	T→G																					8.7%							Q470P (CAG→CCG)	SYNPCC7942_RS05745 ←	serine/threonine protein kinase
NC_007604	1144096	G→T																		8.0%		8.8%							?	V234L (GTG→TTG)	SYNPCC7942_RS05760 →	sensor histidine kinase
NC_007604	1144100	T→G																				17.8%								V235G (GTT→GGT)	SYNPCC7942_RS05760 →	sensor histidine kinase
NC_007604	1144109	T→C																				15.3%								L238P (CTC→CCC)	SYNPCC7942_RS05760 →	sensor histidine kinase
NC_007604	1144120	A→C																		8.9%			10.2%							S242R (AGC→CGC)	SYNPCC7942_RS05760 →	sensor histidine kinase
NC_007604	1144137	G→T																				6.5%								L247F (TTG→TTT)	SYNPCC7942_RS05760 →	sensor histidine kinase
NC_007604	1144143	A→G																		14.6%		11.6%	14.3%							R249R (CGA→CGG)	SYNPCC7942_RS05760 →	sensor histidine kinase
seq id	position	mutation	3mut	AMC18E	C11-1248	C11-1	C11-2	C11-3	C11-4	C11-824	C11-M	C13-0	C13-13	C13-14	C13-1	C13-2	C13-M	Frozen	Live	PCC6301-1994	PCC6301-1994_trim	PCC6301-2013	PCC6301-FDC	PCC6311	PCC6707	PCC6908_bis	PCC6908	PCC7943	UTEX2973	annotation	gene	description
NC_007604	1144145	C→G																		5.8%										A250G (GCT→GGT)	SYNPCC7942_RS05760 →	sensor histidine kinase
NC_007604	1144162	A→C																		8.3%		7.8%	8.5%							T256P (ACT→CCT) ‡	SYNPCC7942_RS05760 →	sensor histidine kinase
NC_007604	1144164	T→C																		12.1%		8.2%	8.7%							T256T (ACT→ACC) ‡	SYNPCC7942_RS05760 →	sensor histidine kinase
NC_007604	1144168	G→C																				8.0%	5.6%							A258P (GCT→CCT)	SYNPCC7942_RS05760 →	sensor histidine kinase
NC_007604	1144170	T→C																					6.2%							A258A (GCT→GCC)	SYNPCC7942_RS05760 →	sensor histidine kinase
NC_007604	1144176	T→C																		5.5%										A260A (GCT→GCC)	SYNPCC7942_RS05760 →	sensor histidine kinase
NC_007604	1144193	C→G																		16.2%										A266G (GCA→GGA)	SYNPCC7942_RS05760 →	sensor histidine kinase
NC_007604	1144204	T→C																				6.0%								Y270H (TAC→CAC)	SYNPCC7942_RS05760 →	sensor histidine kinase
NC_007604	1144213	A→C																		9.8%		8.8%	9.4%							T273P (ACG→CCG)	SYNPCC7942_RS05760 →	sensor histidine kinase
NC_007604	1144234	G→T																				6.4%								E280* (GAA→TAA)	SYNPCC7942_RS05760 →	sensor histidine kinase
seq id	position	mutation	3mut	AMC18E	C11-1248	C11-1	C11-2	C11-3	C11-4	C11-824	C11-M	C13-0	C13-13	C13-14	C13-1	C13-2	C13-M	Frozen	Live	PCC6301-1994	PCC6301-1994_trim	PCC6301-2013	PCC6301-FDC	PCC6311	PCC6707	PCC6908_bis	PCC6908	PCC7943	UTEX2973	annotation	gene	description
NC_007604	1146693	G→T																									10.2%			E441* (GAG→TAG)	SYNPCC7942_RS05770 →	TldD/PmbA family protein
NC_007604	1169468	C→T																										1		A15A (GCC→GCT)	SYNPCC7942_RS05855 →	LPS export ABC transporter periplasmic protein LptC
NC_007604	1170727	G→C																		7.8%										noncoding (49/74 nt)	SYNPCC7942_RS05860 ←	tRNA‑Pro
NC_007604	1170746	T→G																				6.4%	7.9%							noncoding (30/74 nt)	SYNPCC7942_RS05860 ←	tRNA‑Pro
NC_007604	1170749	T→G																		14.6%		13.9%	18.4%							noncoding (27/74 nt)	SYNPCC7942_RS05860 ←	tRNA‑Pro
NC_007604	1170836	T→G																		5.0%			7.3%							intergenic (‑61/+7)	SYNPCC7942_RS05860 ← / ← SYNPCC7942_RS05865	tRNA‑Pro/Grx4 family monothiol glutaredoxin
NC_007604	1176366	A→C																		5.2%										G367G (GGT→GGG)	SYNPCC7942_RS05900 ←	bifunctional pantoate‑‑beta‑alanine ligase/(d)CMP kinase
NC_007604	1178350	C→A													6.6%															A110S (GCC→TCC)	SYNPCC7942_RS05905 ←	septal ring lytic transglycosylase RlpA family protein
NC_007604	1178785	T→G													6.9%															intergenic (‑108/+510)	SYNPCC7942_RS05905 ← / ← SYNPCC7942_RS05910	septal ring lytic transglycosylase RlpA family protein/hypothetical protein
NC_007604	1178882	C→A	1																											intergenic (‑205/+413)	SYNPCC7942_RS05905 ← / ← SYNPCC7942_RS05910	septal ring lytic transglycosylase RlpA family protein/hypothetical protein
seq id	position	mutation	3mut	AMC18E	C11-1248	C11-1	C11-2	C11-3	C11-4	C11-824	C11-M	C13-0	C13-13	C13-14	C13-1	C13-2	C13-M	Frozen	Live	PCC6301-1994	PCC6301-1994_trim	PCC6301-2013	PCC6301-FDC	PCC6311	PCC6707	PCC6908_bis	PCC6908	PCC7943	UTEX2973	annotation	gene	description
NC_007604	1186187	T→C																				5.8%								L36P (CTC→CCC)	SYNPCC7942_RS05930 →	hypothetical protein
NC_007604	1190796	G→T																		50.7%			?							I551I (ATC→ATA)	SYNPCC7942_RS05935 ←	EAL domain‑containing protein
NC_007604	1190801	2 bp→CG																		1		1	1							coding (1647‑1648/3144 nt)	SYNPCC7942_RS05935 ←	EAL domain‑containing protein
NC_007604	1190805	G→T																		53.6%										C548* (TGC→TGA)	SYNPCC7942_RS05935 ←	EAL domain‑containing protein
NC_007604	1190805	4 bp→TTCT																				1	1							coding (1641‑1644/3144 nt)	SYNPCC7942_RS05935 ←	EAL domain‑containing protein
NC_007604	1190807	2 bp→CT																		1										coding (1641‑1642/3144 nt)	SYNPCC7942_RS05935 ←	EAL domain‑containing protein
NC_007604	1190813	C→G																		1		?	1							E546Q (GAA→CAA)	SYNPCC7942_RS05935 ←	EAL domain‑containing protein
NC_007604	1190815	4 bp→AAAA																					1							coding (1631‑1634/3144 nt)	SYNPCC7942_RS05935 ←	EAL domain‑containing protein
NC_007604	1190818	T→A																		1		1								H544L (CAC→CTC)	SYNPCC7942_RS05935 ←	EAL domain‑containing protein
NC_007604	1192974	3 bp→GAA																											1	coding (317‑319/501 nt)	SYNPCC7942_RS05940 ←	MarR family transcriptional regulator
seq id	position	mutation	3mut	AMC18E	C11-1248	C11-1	C11-2	C11-3	C11-4	C11-824	C11-M	C13-0	C13-13	C13-14	C13-1	C13-2	C13-M	Frozen	Live	PCC6301-1994	PCC6301-1994_trim	PCC6301-2013	PCC6301-FDC	PCC6311	PCC6707	PCC6908_bis	PCC6908	PCC7943	UTEX2973	annotation	gene	description
NC_007604	1192978	4 bp→TGGC																											1	coding (312‑315/501 nt)	SYNPCC7942_RS05940 ←	MarR family transcriptional regulator
NC_007604	1193706	A→C																				9.2%								T104P (ACC→CCC)	SYNPCC7942_RS05945 →	NAD‑dependent epimerase/dehydratase family protein
NC_007604	1193771	T→C																					17.2%							N125N (AAT→AAC)	SYNPCC7942_RS05945 →	NAD‑dependent epimerase/dehydratase family protein
NC_007604	1193790	T→G																					13.6%							W132G (TGG→GGG)	SYNPCC7942_RS05945 →	NAD‑dependent epimerase/dehydratase family protein
NC_007604	1195696	T→G																		5.8%										V127G (GTG→GGG)	SYNPCC7942_RS05960 →	MFS transporter
NC_007604	1195827	C→T																				5.1%								L171F (CTC→TTC)	SYNPCC7942_RS05960 →	MFS transporter
NC_007604	1195885	A→C																		5.6%		5.1%								Y190S (TAC→TCC)	SYNPCC7942_RS05960 →	MFS transporter
NC_007604	1201615	C→A																					7.3%							L165F (TTG→TTT)	SYNPCC7942_RS05990 ←	nickel pincer cofactor biosynthesis protein LarB
NC_007604	1206763	T→C																					5.0%							G278G (GGA→GGG)	SYNPCC7942_RS06010 ←	apolipoprotein N‑acyltransferase
NC_007604	1208098	T→G														6.2%														V78G (GTG→GGG)	SYNPCC7942_RS06015 →	DUF2064 domain‑containing protein
seq id	position	mutation	3mut	AMC18E	C11-1248	C11-1	C11-2	C11-3	C11-4	C11-824	C11-M	C13-0	C13-13	C13-14	C13-1	C13-2	C13-M	Frozen	Live	PCC6301-1994	PCC6301-1994_trim	PCC6301-2013	PCC6301-FDC	PCC6311	PCC6707	PCC6908_bis	PCC6908	PCC7943	UTEX2973	annotation	gene	description
NC_007604	1208131	G→T													9.8%															R89L (CGC→CTC)	SYNPCC7942_RS06015 →	DUF2064 domain‑containing protein
NC_007604	1208712	A→C																		8.3%										T283P (ACC→CCC)	SYNPCC7942_RS06015 →	DUF2064 domain‑containing protein
NC_007604	1211868	A→G				21.3%								17.9%																T43A (ACC→GCC)	SYNPCC7942_RS06045 →	hypothetical protein
NC_007604	1218800	T→C																					5.8%							S461G (AGC→GGC)	SYNPCC7942_RS06095 ←	leucyl aminopeptidase
NC_007604	1218833	A→T																								31.9%	30.0%			W450R (TGG→AGG)	SYNPCC7942_RS06095 ←	leucyl aminopeptidase
NC_007604	1219480	G→C																								28.3%	34.6%			P234R (CCG→CGG)	SYNPCC7942_RS06095 ←	leucyl aminopeptidase
NC_007604	1220077	A→T																				11.6%								L35Q (CTA→CAA)	SYNPCC7942_RS06095 ←	leucyl aminopeptidase
NC_007604	1222880	T→G																					6.1%							G36G (GGT→GGG)	SYNPCC7942_RS06115 →	pyridoxine 5'‑phosphate synthase
NC_007604	1222946	A→C																					8.0%							L58F (TTA→TTC)	SYNPCC7942_RS06115 →	pyridoxine 5'‑phosphate synthase
NC_007604	1223092	T→G																					5.0%							V107G (GTG→GGG)	SYNPCC7942_RS06115 →	pyridoxine 5'‑phosphate synthase
seq id	position	mutation	3mut	AMC18E	C11-1248	C11-1	C11-2	C11-3	C11-4	C11-824	C11-M	C13-0	C13-13	C13-14	C13-1	C13-2	C13-M	Frozen	Live	PCC6301-1994	PCC6301-1994_trim	PCC6301-2013	PCC6301-FDC	PCC6311	PCC6707	PCC6908_bis	PCC6908	PCC7943	UTEX2973	annotation	gene	description
NC_007604	1223535	T→C																					7.1%							S5P (TCC→CCC)	SYNPCC7942_RS06120 →	hypothetical protein
NC_007604	1225187	T→A												5.1%																Y181F (TAC→TTC)	SYNPCC7942_RS06130 ←	indole‑3‑glycerol phosphate synthase TrpC
NC_007604	1227065	A→C																				6.9%								G60G (GGT→GGG)	SYNPCC7942_RS06135 ←	dihydrolipoyl dehydrogenase
NC_007604	1227126	A→G																				5.7%							?	L40P (CTT→CCT)	SYNPCC7942_RS06135 ←	dihydrolipoyl dehydrogenase
NC_007604	1232689	T→G									6.8%					9.9%														T98P (ACC→CCC)	SYNPCC7942_RS06155 ←	hypothetical protein
NC_007604	1232697	T→G																				5.2%								Y95S (TAC→TCC)	SYNPCC7942_RS06155 ←	hypothetical protein
NC_007604	1232719	T→G																				5.1%								T88P (ACC→CCC)	SYNPCC7942_RS06155 ←	hypothetical protein
NC_007604	1249321	T→A				6.1%																								T3S (ACT→TCT)	SYNPCC7942_RS06290 ←	JAB domain‑containing protein
NC_007604	1257843	A→G												6.6%																V35A (GTC→GCC)	SYNPCC7942_RS06330 ←	nitrate reductase catalytic subunit
NC_007604	1259459	C→A																				5.1%								C500F (TGC→TTC)	SYNPCC7942_RS06340 ←	ATP‑binding cassette domain‑containing protein
seq id	position	mutation	3mut	AMC18E	C11-1248	C11-1	C11-2	C11-3	C11-4	C11-824	C11-M	C13-0	C13-13	C13-14	C13-1	C13-2	C13-M	Frozen	Live	PCC6301-1994	PCC6301-1994_trim	PCC6301-2013	PCC6301-FDC	PCC6311	PCC6707	PCC6908_bis	PCC6908	PCC7943	UTEX2973	annotation	gene	description
NC_007604	1261500	C→A																		7.4%										L104F (TTG→TTT)	SYNPCC7942_RS06345 ←	nitrate ABC transporter permease protein
NC_007604	1264640	A→C											19.6%		9.6%															G54G (GGT→GGG)	nirA ←	ferredoxin‑‑nitrite reductase
NC_007604	1280937	A→G																		15.0%										D418G (GAC→GGC)	SYNPCC7942_RS06440 →	chloride channel protein
NC_007604	1280956	A→C																		11.5%										P424P (CCA→CCC)	SYNPCC7942_RS06440 →	chloride channel protein
NC_007604	1282031	C→A																												G13G (GGC→GGA)	SYNPCC7942_RS06450 →	arsenic‑transporting ATPase
NC_007604	1284056	G→T													6.5%															V271V (GTG→GTT)	SYNPCC7942_RS06455 →	hypothetical protein
NC_007604	1297082	G→T																		9.5%										E91* (GAG→TAG)	SYNPCC7942_RS06520 →	bifunctional ADP‑dependent NAD(P)H‑hydrate dehydratase/NAD(P)H‑hydrate epimerase
NC_007604	1297121	G→T																				6.6%								A104S (GCC→TCC)	SYNPCC7942_RS06520 →	bifunctional ADP‑dependent NAD(P)H‑hydrate dehydratase/NAD(P)H‑hydrate epimerase
NC_007604	1299664	C→A																					11.9%							L229F (TTG→TTT)	SYNPCC7942_RS06530 ←	DUF389 domain‑containing protein
NC_007604	1299675	T→G																		6.5%		5.9%								T226P (ACC→CCC)	SYNPCC7942_RS06530 ←	DUF389 domain‑containing protein
seq id	position	mutation	3mut	AMC18E	C11-1248	C11-1	C11-2	C11-3	C11-4	C11-824	C11-M	C13-0	C13-13	C13-14	C13-1	C13-2	C13-M	Frozen	Live	PCC6301-1994	PCC6301-1994_trim	PCC6301-2013	PCC6301-FDC	PCC6311	PCC6707	PCC6908_bis	PCC6908	PCC7943	UTEX2973	annotation	gene	description
NC_007604	1299729	T→C																				8.6%	5.1%							M208V (ATG→GTG)	SYNPCC7942_RS06530 ←	DUF389 domain‑containing protein
NC_007604	1299741	T→G																		6.6%		7.2%	7.7%							T204P (ACC→CCC)	SYNPCC7942_RS06530 ←	DUF389 domain‑containing protein
NC_007604	1299744	G→A																		17.0%										L203L (CTG→TTG)	SYNPCC7942_RS06530 ←	DUF389 domain‑containing protein
NC_007604	1299756	G→A																		21.6%										L199L (CTG→TTG)	SYNPCC7942_RS06530 ←	DUF389 domain‑containing protein
NC_007604	1299770	A→C																		8.7%		11.0%	7.2%							V194G (GTG→GGG)	SYNPCC7942_RS06530 ←	DUF389 domain‑containing protein
NC_007604	1299778	C→A																				23.4%								L191F (TTG→TTT)	SYNPCC7942_RS06530 ←	DUF389 domain‑containing protein
NC_007604	1299899	A→G																		6.0%										L151P (CTC→CCC)	SYNPCC7942_RS06530 ←	DUF389 domain‑containing protein
NC_007604	1299915	T→G																		5.9%										S146R (AGC→CGC)	SYNPCC7942_RS06530 ←	DUF389 domain‑containing protein
NC_007604	1299934	A→C																		14.0%		13.6%	13.5%							G139G (GGT→GGG)	SYNPCC7942_RS06530 ←	DUF389 domain‑containing protein
NC_007604	1301971	A→C																												V26G (GTG→GGG)	SYNPCC7942_RS06550 ←	hypothetical protein
seq id	position	mutation	3mut	AMC18E	C11-1248	C11-1	C11-2	C11-3	C11-4	C11-824	C11-M	C13-0	C13-13	C13-14	C13-1	C13-2	C13-M	Frozen	Live	PCC6301-1994	PCC6301-1994_trim	PCC6301-2013	PCC6301-FDC	PCC6311	PCC6707	PCC6908_bis	PCC6908	PCC7943	UTEX2973	annotation	gene	description
NC_007604	1303747	T→G											8.1%	8.3%																G30G (GGA→GGC)	SYNPCC7942_RS06560 ←	hypothetical protein
NC_007604	1306269	G→A										1																		A311V (GCA→GTA)	SYNPCC7942_RS06580 ←	bifunctional molybdenum cofactor biosynthesis protein MoaC/MoaB
NC_007604	1306772	A→C																		8.8%										G143G (GGT→GGG)	SYNPCC7942_RS06580 ←	bifunctional molybdenum cofactor biosynthesis protein MoaC/MoaB
NC_007604	1307645	C→A																		16.6%										V114V (GTC→GTA)	SYNPCC7942_RS06585 →	molybdopterin molybdotransferase MoeA
NC_007604	1307659	T→G																				7.7%								V119G (GTG→GGG)	SYNPCC7942_RS06585 →	molybdopterin molybdotransferase MoeA
NC_007604	1307664	C→A																				16.7%								Q121K (CAA→AAA)	SYNPCC7942_RS06585 →	molybdopterin molybdotransferase MoeA
NC_007604	1308488	A→G												7.4%																G395G (GGA→GGG)	SYNPCC7942_RS06585 →	molybdopterin molybdotransferase MoeA
NC_007604	1317145	C→G							6.3%																				?	R485P (CGC→CCC)	SYNPCC7942_RS06615 ←	phenylalanine‑‑tRNA ligase subunit beta
NC_007604	1317731	G→T													11.1%															Q290K (CAA→AAA)	SYNPCC7942_RS06615 ←	phenylalanine‑‑tRNA ligase subunit beta
NC_007604	1320623	C→G																7.5%												R379P (CGC→CCC)	SYNPCC7942_RS06625 ←	1‑acyl‑sn‑glycerol‑3‑phosphate acyltransferase
seq id	position	mutation	3mut	AMC18E	C11-1248	C11-1	C11-2	C11-3	C11-4	C11-824	C11-M	C13-0	C13-13	C13-14	C13-1	C13-2	C13-M	Frozen	Live	PCC6301-1994	PCC6301-1994_trim	PCC6301-2013	PCC6301-FDC	PCC6311	PCC6707	PCC6908_bis	PCC6908	PCC7943	UTEX2973	annotation	gene	description
NC_007604	1329797	C→A																					8.6%							Q360K (CAA→AAA)	SYNPCC7942_RS06655 →	ATP‑dependent DNA helicase RecQ
NC_007604	1329839	C→A																					5.4%							Q374K (CAA→AAA)	SYNPCC7942_RS06655 →	ATP‑dependent DNA helicase RecQ
NC_007604	1329974	C→G							6.3%	33.8%	5.4%				5.1%		5.4%		20.9%											R419G (CGA→GGA)	SYNPCC7942_RS06655 →	ATP‑dependent DNA helicase RecQ
NC_007604	1331037	C→T																					7.6%							L38L (TTG→TTA)	SYNPCC7942_RS06665 ←	hypothetical protein
NC_007604	1331045	G→T																					11.7%							Q36K (CAA→AAA)	SYNPCC7942_RS06665 ←	hypothetical protein
NC_007604	1331096	A→G																		8.5%		9.9%	8.4%							S19P (TCC→CCC)	SYNPCC7942_RS06665 ←	hypothetical protein
NC_007604	1331140	G→T																				9.1%								A4E (GCA→GAA)	SYNPCC7942_RS06665 ←	hypothetical protein
NC_007604	1339329	T→G																				8.7%								D377A (GAC→GCC)	SYNPCC7942_RS06710 ←	ABC transporter ATP‑binding protein
NC_007604	1342379	C→A																		12.2%										L582L (CTC→CTA)	SYNPCC7942_RS06715 →	aspartate‑‑tRNA ligase
NC_007604	1343756	A→G																				8.5%								L217P (CTG→CCG)	SYNPCC7942_RS06720 ←	ATP‑dependent metallopeptidase FtsH/Yme1/Tma family protein
seq id	position	mutation	3mut	AMC18E	C11-1248	C11-1	C11-2	C11-3	C11-4	C11-824	C11-M	C13-0	C13-13	C13-14	C13-1	C13-2	C13-M	Frozen	Live	PCC6301-1994	PCC6301-1994_trim	PCC6301-2013	PCC6301-FDC	PCC6311	PCC6707	PCC6908_bis	PCC6908	PCC7943	UTEX2973	annotation	gene	description
NC_007604	1343759	G→T																				14.1%								T216N (ACC→AAC)	SYNPCC7942_RS06720 ←	ATP‑dependent metallopeptidase FtsH/Yme1/Tma family protein
NC_007604	1343833	A→G																				23.1%								P191P (CCT→CCC)	SYNPCC7942_RS06720 ←	ATP‑dependent metallopeptidase FtsH/Yme1/Tma family protein
NC_007604	1344377	G→C													5.9%	6.4%														P10R (CCG→CGG)	SYNPCC7942_RS06720 ←	ATP‑dependent metallopeptidase FtsH/Yme1/Tma family protein
NC_007604	1347450	T→G																		10.8%			10.1%							V93G (GTG→GGG)	SYNPCC7942_RS06735 →	metal ABC transporter ATP‑binding protein
NC_007604	1352729	C→T																										1		P261S (CCG→TCG)	SYNPCC7942_RS06765 →	DNA‑formamidopyrimidine glycosylase
NC_007604	1353885	A→C																				15.0%								G568G (GGT→GGG)	SYNPCC7942_RS06770 ←	DEAD/DEAH box helicase
NC_007604	1359269	T→C																		9.0%										Y680H (TAC→CAC)	SYNPCC7942_RS06780 →	transcription‑repair coupling factor
NC_007604	1359357	A→G																				7.1%								D709G (GAT→GGT)	SYNPCC7942_RS06780 →	transcription‑repair coupling factor
NC_007604	1371019	2 bp→GC																												coding (2609‑2610/4305 nt)	SYNPCC7942_RS06835 →	type I secretion C‑terminal target domain‑containing protein
NC_007604	1371095	T→C																												N895N (AAT→AAC)	SYNPCC7942_RS06835 →	type I secretion C‑terminal target domain‑containing protein
seq id	position	mutation	3mut	AMC18E	C11-1248	C11-1	C11-2	C11-3	C11-4	C11-824	C11-M	C13-0	C13-13	C13-14	C13-1	C13-2	C13-M	Frozen	Live	PCC6301-1994	PCC6301-1994_trim	PCC6301-2013	PCC6301-FDC	PCC6311	PCC6707	PCC6908_bis	PCC6908	PCC7943	UTEX2973	annotation	gene	description
NC_007604	1371125	A→G	5.6%																											G905G (GGA→GGG)	SYNPCC7942_RS06835 →	type I secretion C‑terminal target domain‑containing protein
NC_007604	1371224	A→G																												L938L (TTA→TTG)	SYNPCC7942_RS06835 →	type I secretion C‑terminal target domain‑containing protein
NC_007604	1371225	G→A																												D939N (GAT→AAT)	SYNPCC7942_RS06835 →	type I secretion C‑terminal target domain‑containing protein
NC_007604	1374947	G→T							11.6%						12.0%															L64L (CTG→CTT)	SYNPCC7942_RS06855 →	AI‑2E family transporter
NC_007604	1387559	A→T																		6.4%										T325S (ACG→TCG)	SYNPCC7942_RS06920 →	MFS transporter
NC_007604	1390758	C→A																		6.4%										L47F (TTG→TTT)	SYNPCC7942_RS06925 ←	EAL domain‑containing protein
NC_007604	1393426	C→A																				5.6%								L1115F (TTG→TTT)	SYNPCC7942_RS06935 ←	PAS domain S‑box protein
NC_007604	1409378	T→G																				5.3%								R50S (AGA→AGC)	SYNPCC7942_RS07015 ←	magnesium/cobalt transporter CorA
NC_007604	1409926	T→G														5.1%														S123A (TCG→GCG)	SYNPCC7942_RS07020 →	methionine synthase
NC_007604	1415997	A→G																		5.8%										H170H (CAT→CAC)	SYNPCC7942_RS07035 ←	NAD(P)H‑dependent oxidoreductase
seq id	position	mutation	3mut	AMC18E	C11-1248	C11-1	C11-2	C11-3	C11-4	C11-824	C11-M	C13-0	C13-13	C13-14	C13-1	C13-2	C13-M	Frozen	Live	PCC6301-1994	PCC6301-1994_trim	PCC6301-2013	PCC6301-FDC	PCC6311	PCC6707	PCC6908_bis	PCC6908	PCC7943	UTEX2973	annotation	gene	description
NC_007604	1430348	A→C					7.5%								8.1%															intergenic (‑38/‑90)	SYNPCC7942_RS07080 ← / → SYNPCC7942_RS07085	inorganic diphosphatase/META domain‑containing protein
NC_007604	1441032	C→A																		7.6%										A318S (GCC→TCC)	SYNPCC7942_RS07125 ←	DUF4214 domain‑containing protein
NC_007604	1441059	C→A																		7.0%										D309Y (GAT→TAT)	SYNPCC7942_RS07125 ←	DUF4214 domain‑containing protein
NC_007604	1443018	A→C											5.3%																	D172A (GAC→GCC)	SYNPCC7942_RS07130 →	histone deacetylase
NC_007604	1451380	C→T																										1		D333N (GAT→AAT)	SYNPCC7942_RS07165 ←	endo‑14‑beta‑xylanase
NC_007604	1451632	C→A																									12.4%			A249S (GCA→TCA)	SYNPCC7942_RS07165 ←	endo‑14‑beta‑xylanase
NC_007604	1454388	C→A													5.6%															Q358K (CAA→AAA)	SYNPCC7942_RS07175 →	zinc ribbon domain‑containing protein
NC_007604	1457375	G→T															6.1%													Q179K (CAG→AAG)	SYNPCC7942_RS07195 ←	ABC transporter ATP‑binding protein
NC_007604	1458762	G→C		1																										A236P (GCA→CCA)	SYNPCC7942_RS07200 →	iron ABC transporter permease
NC_007604	1461411	T→G																		9.0%										W189G (TGG→GGG)	SYNPCC7942_RS07210 →	Fe(3+) ABC transporter substrate‑binding protein
seq id	position	mutation	3mut	AMC18E	C11-1248	C11-1	C11-2	C11-3	C11-4	C11-824	C11-M	C13-0	C13-13	C13-14	C13-1	C13-2	C13-M	Frozen	Live	PCC6301-1994	PCC6301-1994_trim	PCC6301-2013	PCC6301-FDC	PCC6311	PCC6707	PCC6908_bis	PCC6908	PCC7943	UTEX2973	annotation	gene	description
NC_007604	1461422	T→G																		10.6%										G192G (GGT→GGG)	SYNPCC7942_RS07210 →	Fe(3+) ABC transporter substrate‑binding protein
NC_007604	1464413	C→A																		10.0%										L135F (TTG→TTT)	SYNPCC7942_RS07225 ←	YbjN domain‑containing protein
NC_007604	1472883	T→G																		23.3%										V100G (GTT→GGT)	SYNPCC7942_RS07260 →	ferredoxin:protochlorophyllide reductase (ATP‑dependent) iron‑sulfur ATP‑binding protein
NC_007604	1472981	G→T																		15.0%										A133S (GCG→TCG)	SYNPCC7942_RS07260 →	ferredoxin:protochlorophyllide reductase (ATP‑dependent) iron‑sulfur ATP‑binding protein
NC_007604	1476132	A→C																		13.7%										Q25P (CAG→CCG)	SYNPCC7942_RS07280 →	carbon dioxide concentrating mechanism protein CcmM
NC_007604	1490760	T→G	1															32.6%	21.2%											*149S (TAG→TCG)	SYNPCC7942_RS07345 ←	hypothetical protein
NC_007604	1494081	G→T							7.1%		5.7%	6.2%			6.7%															intergenic (‑51/+92)	SYNPCC7942_RS07360 ← / ← SYNPCC7942_RS07365	NAD(P)H‑quinone oxidoreductase chain 4 1/homoserine kinase
NC_007604	1497976	G→C																				16.4%								E254Q (GAG→CAG)	SYNPCC7942_RS07385 →	fructose‑bisphosphate aldolase class II
NC_007604	1497982	T→C																		11.9%		5.4%	10.8%							Y256H (TAC→CAC)	SYNPCC7942_RS07385 →	fructose‑bisphosphate aldolase class II
NC_007604	1497990	A→C																		7.8%		9.6%								V258V (GTA→GTC)	SYNPCC7942_RS07385 →	fructose‑bisphosphate aldolase class II
seq id	position	mutation	3mut	AMC18E	C11-1248	C11-1	C11-2	C11-3	C11-4	C11-824	C11-M	C13-0	C13-13	C13-14	C13-1	C13-2	C13-M	Frozen	Live	PCC6301-1994	PCC6301-1994_trim	PCC6301-2013	PCC6301-FDC	PCC6311	PCC6707	PCC6908_bis	PCC6908	PCC7943	UTEX2973	annotation	gene	description
NC_007604	1497993	T→C																		9.0%			7.8%							P259P (CCT→CCC)	SYNPCC7942_RS07385 →	fructose‑bisphosphate aldolase class II
NC_007604	1497994	G→T																					7.5%							V260F (GTC→TTC)	SYNPCC7942_RS07385 →	fructose‑bisphosphate aldolase class II
NC_007604	1497997	G→A																					9.2%							E261K (GAA→AAA)	SYNPCC7942_RS07385 →	fructose‑bisphosphate aldolase class II
NC_007604	1498000	G→A																		6.0%		9.8%	11.1%							E262K (GAG→AAG)	SYNPCC7942_RS07385 →	fructose‑bisphosphate aldolase class II
NC_007604	1498002	G→A																					9.0%							E262E (GAG→GAA)	SYNPCC7942_RS07385 →	fructose‑bisphosphate aldolase class II
NC_007604	1498004	T→A																		11.5%										I263N (ATC→AAC)	SYNPCC7942_RS07385 →	fructose‑bisphosphate aldolase class II
NC_007604	1498004	T→C																				7.2%								I263T (ATC→ACC)	SYNPCC7942_RS07385 →	fructose‑bisphosphate aldolase class II
NC_007604	1498006	C→A																		13.1%			19.8%							Q264K (CAA→AAA)	SYNPCC7942_RS07385 →	fructose‑bisphosphate aldolase class II
NC_007604	1498012	G→A																				38.2%	39.3%							A266T (GCG→ACG) ‡	SYNPCC7942_RS07385 →	fructose‑bisphosphate aldolase class II
NC_007604	1498014	G→A																		6.2%		7.9%	8.8%							A266A (GCG→GCA) ‡	SYNPCC7942_RS07385 →	fructose‑bisphosphate aldolase class II
seq id	position	mutation	3mut	AMC18E	C11-1248	C11-1	C11-2	C11-3	C11-4	C11-824	C11-M	C13-0	C13-13	C13-14	C13-1	C13-2	C13-M	Frozen	Live	PCC6301-1994	PCC6301-1994_trim	PCC6301-2013	PCC6301-FDC	PCC6311	PCC6707	PCC6908_bis	PCC6908	PCC7943	UTEX2973	annotation	gene	description
NC_007604	1498016	T→A																		10.6%		9.3%	12.5%							I267N (ATC→AAC) ‡	SYNPCC7942_RS07385 →	fructose‑bisphosphate aldolase class II
NC_007604	1498017	C→A																		6.5%		12.6%	10.2%							I267I (ATC→ATA) ‡	SYNPCC7942_RS07385 →	fructose‑bisphosphate aldolase class II
NC_007604	1498022	T→C																		9.0%		8.8%	11.8%							L269P (CTC→CCC)	SYNPCC7942_RS07385 →	fructose‑bisphosphate aldolase class II
NC_007604	1498028	T→C																		14.4%		17.2%	16.9%							V271A (GTC→GCC)	SYNPCC7942_RS07385 →	fructose‑bisphosphate aldolase class II
NC_007604	1498031	G→C																		5.1%			9.8%							R272P (CGC→CCC)	SYNPCC7942_RS07385 →	fructose‑bisphosphate aldolase class II
NC_007604	1498037	T→A																		21.9%		23.7%	25.0%							I274N (ATC→AAC) ‡	SYNPCC7942_RS07385 →	fructose‑bisphosphate aldolase class II
NC_007604	1498038	C→A																		6.4%		9.2%	7.4%							I274I (ATC→ATA) ‡	SYNPCC7942_RS07385 →	fructose‑bisphosphate aldolase class II
NC_007604	1498041	C→A																		7.2%		9.4%	8.8%							N275K (AAC→AAA)	SYNPCC7942_RS07385 →	fructose‑bisphosphate aldolase class II
NC_007604	1498043	T→C																		9.1%		11.0%	13.2%							I276T (ATC→ACC)	SYNPCC7942_RS07385 →	fructose‑bisphosphate aldolase class II
NC_007604	1498045	G→C																		11.9%		8.4%	8.4%							D277H (GAC→CAC)	SYNPCC7942_RS07385 →	fructose‑bisphosphate aldolase class II
seq id	position	mutation	3mut	AMC18E	C11-1248	C11-1	C11-2	C11-3	C11-4	C11-824	C11-M	C13-0	C13-13	C13-14	C13-1	C13-2	C13-M	Frozen	Live	PCC6301-1994	PCC6301-1994_trim	PCC6301-2013	PCC6301-FDC	PCC6311	PCC6707	PCC6908_bis	PCC6908	PCC7943	UTEX2973	annotation	gene	description
NC_007604	1498048	A→C																		11.9%		13.3%	11.8%							T278P (ACC→CCC)	SYNPCC7942_RS07385 →	fructose‑bisphosphate aldolase class II
NC_007604	1498051	G→C																		11.8%		16.3%	12.9%							D279H (GAT→CAT) ‡	SYNPCC7942_RS07385 →	fructose‑bisphosphate aldolase class II
NC_007604	1498053	T→A																		15.0%		16.8%	14.0%							D279E (GAT→GAA) ‡	SYNPCC7942_RS07385 →	fructose‑bisphosphate aldolase class II
NC_007604	1498058	G→C																		13.3%		11.1%	13.1%							R281P (CGC→CCC)	SYNPCC7942_RS07385 →	fructose‑bisphosphate aldolase class II
NC_007604	1498060	T→C																		11.1%			7.4%							L282L (TTG→CTG) ‡	SYNPCC7942_RS07385 →	fructose‑bisphosphate aldolase class II
NC_007604	1498062	G→T																		6.3%		6.3%	6.0%							L282F (TTG→TTT) ‡	SYNPCC7942_RS07385 →	fructose‑bisphosphate aldolase class II
NC_007604	1498076	C→G																		9.5%		10.5%								A287G (GCG→GGG)	SYNPCC7942_RS07385 →	fructose‑bisphosphate aldolase class II
NC_007604	1498083	T→G																		5.5%		7.9%	12.6%							R289R (CGT→CGG)	SYNPCC7942_RS07385 →	fructose‑bisphosphate aldolase class II
NC_007604	1498087	G→A																					7.7%							A291T (GCA→ACA)	SYNPCC7942_RS07385 →	fructose‑bisphosphate aldolase class II
NC_007604	1498093	G→C																		9.2%										A293P (GCC→CCC)	SYNPCC7942_RS07385 →	fructose‑bisphosphate aldolase class II
seq id	position	mutation	3mut	AMC18E	C11-1248	C11-1	C11-2	C11-3	C11-4	C11-824	C11-M	C13-0	C13-13	C13-14	C13-1	C13-2	C13-M	Frozen	Live	PCC6301-1994	PCC6301-1994_trim	PCC6301-2013	PCC6301-FDC	PCC6311	PCC6707	PCC6908_bis	PCC6908	PCC7943	UTEX2973	annotation	gene	description
NC_007604	1498095	C→A																				25.5%								A293A (GCC→GCA)	SYNPCC7942_RS07385 →	fructose‑bisphosphate aldolase class II
NC_007604	1498105	A→C																		7.6%										S297R (AGC→CGC)	SYNPCC7942_RS07385 →	fructose‑bisphosphate aldolase class II
NC_007604	1498106	G→C																		10.6%		13.4%	11.9%							S297T (AGC→ACC)	SYNPCC7942_RS07385 →	fructose‑bisphosphate aldolase class II
NC_007604	1498109	A→C																					6.6%							N298T (AAC→ACC)	SYNPCC7942_RS07385 →	fructose‑bisphosphate aldolase class II
NC_007604	1498114	G→T																				18.2%								D300Y (GAC→TAC)	SYNPCC7942_RS07385 →	fructose‑bisphosphate aldolase class II
NC_007604	1498115	A→C															5.4%						16.8%							D300A (GAC→GCC)	SYNPCC7942_RS07385 →	fructose‑bisphosphate aldolase class II
NC_007604	1512147	C→A																											?	E22D (GAG→GAT)	SYNPCC7942_RS07465 ←	tRNA (adenosine(37)‑N6)‑threonylcarbamoyltransferase complex dimerization subunit type 1 TsaB
NC_007604	1513467	G→T																				10.9%								Q167K (CAA→AAA)	SYNPCC7942_RS07475 ←	thiol oxidoreductase
NC_007604	1513502	A→C																					6.7%							L155R (CTG→CGG)	SYNPCC7942_RS07475 ←	thiol oxidoreductase
NC_007604	1513515	G→T																		5.1%										Q151K (CAG→AAG)	SYNPCC7942_RS07475 ←	thiol oxidoreductase
seq id	position	mutation	3mut	AMC18E	C11-1248	C11-1	C11-2	C11-3	C11-4	C11-824	C11-M	C13-0	C13-13	C13-14	C13-1	C13-2	C13-M	Frozen	Live	PCC6301-1994	PCC6301-1994_trim	PCC6301-2013	PCC6301-FDC	PCC6311	PCC6707	PCC6908_bis	PCC6908	PCC7943	UTEX2973	annotation	gene	description
NC_007604	1515346	C→T																		1	1	1	1	1	1				1	intergenic (‑205/‑23)	SYNPCC7942_RS07480 ← / → SYNPCC7942_RS07485	iron‑regulated protein A/porin
NC_007604	1515476	C→T																		7.3%	7.1%	7.2%	8.5%		6.5%					A36A (GCC→GCT)	SYNPCC7942_RS07485 →	porin
NC_007604	1515485	T→G																		8.6%	8.5%	9.5%	11.1%	6.0%	8.0%					D39E (GAT→GAG)	SYNPCC7942_RS07485 →	porin
NC_007604	1515486	T→C																		8.7%	8.4%	9.3%	10.9%	5.9%	7.8%					L40L (TTA→CTA) ‡	SYNPCC7942_RS07485 →	porin
NC_007604	1515488	A→G																		8.8%	8.3%	9.2%	10.8%	5.9%	8.1%					L40L (TTA→TTG) ‡	SYNPCC7942_RS07485 →	porin
NC_007604	1515491	C→T																		8.8%	8.7%	9.4%	11.2%	5.7%	8.3%					P41P (CCC→CCT)	SYNPCC7942_RS07485 →	porin
NC_007604	1515509	A→G																		17.3%	17.2%	15.5%	19.9%	12.9%	19.1%					S47S (TCA→TCG)	SYNPCC7942_RS07485 →	porin
NC_007604	1515515	C→T																		19.1%	18.4%	18.2%	22.2%	14.1%	20.4%					T49T (ACC→ACT)	SYNPCC7942_RS07485 →	porin
NC_007604	1515518	A→G																		19.5%	19.1%	18.4%	22.3%	14.5%	21.8%					Q50Q (CAA→CAG)	SYNPCC7942_RS07485 →	porin
NC_007604	1515527	C→T																		19.8%	19.4%	19.0%	22.9%	14.9%	22.8%					D53D (GAC→GAT)	SYNPCC7942_RS07485 →	porin
seq id	position	mutation	3mut	AMC18E	C11-1248	C11-1	C11-2	C11-3	C11-4	C11-824	C11-M	C13-0	C13-13	C13-14	C13-1	C13-2	C13-M	Frozen	Live	PCC6301-1994	PCC6301-1994_trim	PCC6301-2013	PCC6301-FDC	PCC6311	PCC6707	PCC6908_bis	PCC6908	PCC7943	UTEX2973	annotation	gene	description
NC_007604	1515530	T→C																		19.9%	19.9%	19.1%	23.2%	15.1%	21.9%					V54V (GTT→GTC)	SYNPCC7942_RS07485 →	porin
NC_007604	1515531	C→A																		20.1%	20.0%	19.3%	23.3%	15.4%	21.5%					R55S (CGC→AGC) ‡	SYNPCC7942_RS07485 →	porin
NC_007604	1515532	G→A																		20.2%	20.4%	19.3%	23.4%	15.2%	22.5%					R55H (CGC→CAC) ‡	SYNPCC7942_RS07485 →	porin
NC_007604	1515533	C→A																		20.3%	20.1%	19.7%	23.7%	14.5%	22.2%					R55R (CGC→CGA) ‡	SYNPCC7942_RS07485 →	porin
NC_007604	1515539	T→C																		20.9%	20.7%	20.1%	24.3%	16.9%	24.7%					T57T (ACT→ACC)	SYNPCC7942_RS07485 →	porin
NC_007604	1515542	T→C																		27.7%	27.8%	25.7%	30.1%	20.9%	27.4%					D58D (GAT→GAC)	SYNPCC7942_RS07485 →	porin
NC_007604	1515548	C→T																		30.8%	30.8%	28.4%	32.9%	23.0%	29.9%					A60A (GCC→GCT)	SYNPCC7942_RS07485 →	porin
NC_007604	1515551	T→C																		31.0%	31.0%	28.6%	33.3%	23.9%	30.2%					Y61Y (TAT→TAC)	SYNPCC7942_RS07485 →	porin
NC_007604	1515563	G→A		10.2%																34.8%	35.4%	32.2%	37.5%	28.1%	34.8%				?	Q65Q (CAG→CAA)	SYNPCC7942_RS07485 →	porin
NC_007604	1515566	C→G		10.6%																34.9%	35.9%	32.4%	37.7%	27.9%	34.5%	5.2%			?	S66S (TCC→TCG)	SYNPCC7942_RS07485 →	porin
seq id	position	mutation	3mut	AMC18E	C11-1248	C11-1	C11-2	C11-3	C11-4	C11-824	C11-M	C13-0	C13-13	C13-14	C13-1	C13-2	C13-M	Frozen	Live	PCC6301-1994	PCC6301-1994_trim	PCC6301-2013	PCC6301-FDC	PCC6311	PCC6707	PCC6908_bis	PCC6908	PCC7943	UTEX2973	annotation	gene	description
NC_007604	1515567	T→C		10.5%																35.2%	36.0%	32.6%	38.3%	27.8%	35.0%	5.2%			?	L67L (TTG→CTG)	SYNPCC7942_RS07485 →	porin
NC_007604	1515575	A→G		28.4%																38.8%	39.9%	36.5%	42.4%	31.3%	41.0%	10.6%			?	E69E (GAA→GAG)	SYNPCC7942_RS07485 →	porin
NC_007604	1515581	C→T		33.8%																40.9%	41.4%	39.2%	44.8%	32.2%	42.5%	15.0%			?	Y71Y (TAC→TAT)	SYNPCC7942_RS07485 →	porin
NC_007604	1515587	C→T		41.5%																42.6%	42.9%	41.1%	46.2%	34.0%	44.2%	20.4%			?	C73C (TGC→TGT)	SYNPCC7942_RS07485 →	porin
NC_007604	1515608	T→C		29.2%																50.1%	49.1%	51.0%	45.7%	56.2%	43.6%	50.2%	84.9%			R80R (CGT→CGC)	SYNPCC7942_RS07485 →	porin
NC_007604	1515614	C→T		29.0%																50.1%	48.9%	51.1%	45.6%	56.4%	42.7%	49.9%	83.9%			Y82Y (TAC→TAT)	SYNPCC7942_RS07485 →	porin
NC_007604	1515617	T→C		24.5%																47.6%	47.4%	49.6%	43.8%	52.6%	42.3%	42.8%	84.4%			R83R (CGT→CGC)	SYNPCC7942_RS07485 →	porin
NC_007604	1515620	C→G		22.7%																46.0%	44.7%	48.2%	42.7%	51.7%	41.5%	38.9%	82.8%			G84G (GGC→GGG)	SYNPCC7942_RS07485 →	porin
NC_007604	1515629	C→T		15.1%																43.5%	43.6%	45.5%	39.8%	46.3%	34.7%	29.2%	80.8%			A87A (GCC→GCT)	SYNPCC7942_RS07485 →	porin
NC_007604	1515641	C→T																		40.1%	39.3%	40.8%	35.6%	43.3%	32.5%	18.1%	75.0%			Y91Y (TAC→TAT)	SYNPCC7942_RS07485 →	porin
seq id	position	mutation	3mut	AMC18E	C11-1248	C11-1	C11-2	C11-3	C11-4	C11-824	C11-M	C13-0	C13-13	C13-14	C13-1	C13-2	C13-M	Frozen	Live	PCC6301-1994	PCC6301-1994_trim	PCC6301-2013	PCC6301-FDC	PCC6311	PCC6707	PCC6908_bis	PCC6908	PCC7943	UTEX2973	annotation	gene	description
NC_007604	1515647	C→T																		38.3%	37.6%	38.7%	34.0%	43.2%	31.4%		74.1%			F93F (TTC→TTT)	SYNPCC7942_RS07485 →	porin
NC_007604	1515650	T→A																		37.4%	36.1%	37.3%	33.3%	36.6%	27.9%		75.0%			A94A (GCT→GCA)	SYNPCC7942_RS07485 →	porin
NC_007604	1515653	T→G																		37.1%	35.7%	36.9%	33.0%	36.1%	26.7%		73.1%			A95A (GCT→GCG)	SYNPCC7942_RS07485 →	porin
NC_007604	1515657	C→T																		35.2%	34.3%	34.4%	31.3%	34.0%	25.7%		74.1%			L97L (CTG→TTG)	SYNPCC7942_RS07485 →	porin
NC_007604	1515665	T→C																		32.1%	31.2%	30.9%	28.8%	30.0%	23.9%		68.2%			A99A (GCT→GCC)	SYNPCC7942_RS07485 →	porin
NC_007604	1515669	T→C																		29.1%	28.5%	28.0%	25.8%	26.3%	22.4%		?			L101L (TTG→CTG) ‡	SYNPCC7942_RS07485 →	porin
NC_007604	1515671	G→C																		28.8%	28.1%	27.3%	25.8%	25.1%	21.8%		?			L101F (TTG→TTC) ‡	SYNPCC7942_RS07485 →	porin
NC_007604	1515680	C→G																		26.6%	24.5%	24.6%	23.6%	24.8%	18.6%		?			V104V (GTC→GTG)	SYNPCC7942_RS07485 →	porin
NC_007604	1515692	A→C																		22.0%	20.9%	21.8%	20.0%	18.9%	14.9%					A108A (GCA→GCC)	SYNPCC7942_RS07485 →	porin
NC_007604	1515695	T→C																		21.1%	19.5%	21.0%	19.4%	17.5%	13.6%					A109A (GCT→GCC)	SYNPCC7942_RS07485 →	porin
seq id	position	mutation	3mut	AMC18E	C11-1248	C11-1	C11-2	C11-3	C11-4	C11-824	C11-M	C13-0	C13-13	C13-14	C13-1	C13-2	C13-M	Frozen	Live	PCC6301-1994	PCC6301-1994_trim	PCC6301-2013	PCC6301-FDC	PCC6311	PCC6707	PCC6908_bis	PCC6908	PCC7943	UTEX2973	annotation	gene	description
NC_007604	1515698	A→C																		19.0%	18.2%	19.6%	17.8%	17.4%	12.5%					S110S (TCA→TCC)	SYNPCC7942_RS07485 →	porin
NC_007604	1515704	G→A																		16.5%	15.5%	18.2%	16.4%	13.6%	10.6%					E112E (GAG→GAA)	SYNPCC7942_RS07485 →	porin
NC_007604	1515707	T→C																		16.0%	15.4%	17.6%	15.3%	14.2%	10.1%					D113D (GAT→GAC)	SYNPCC7942_RS07485 →	porin
NC_007604	1515730	T→C																		8.8%	8.6%	8.7%	9.0%	5.0%						M121T (ATG→ACG) ‡	SYNPCC7942_RS07485 →	porin
NC_007604	1515731	G→A																		8.8%	8.4%	8.8%	9.1%							M121I (ATG→ATA) ‡	SYNPCC7942_RS07485 →	porin
NC_007604	1515740	C→T																		6.2%	6.1%	6.3%	6.8%							F124F (TTC→TTT)	SYNPCC7942_RS07485 →	porin
NC_007604	1515743	A→G																				5.2%								Q125Q (CAA→CAG)	SYNPCC7942_RS07485 →	porin
NC_007604	1515744	G→T																				5.2%								A126S (GCT→TCT)	SYNPCC7942_RS07485 →	porin
NC_007604	1516108	C→A																								1	1			T247K (ACG→AAG)	SYNPCC7942_RS07485 →	porin
NC_007604	1521577	T→C														5.2%														I189V (ATC→GTC)	SYNPCC7942_RS07510 ←	cation:proton antiporter
seq id	position	mutation	3mut	AMC18E	C11-1248	C11-1	C11-2	C11-3	C11-4	C11-824	C11-M	C13-0	C13-13	C13-14	C13-1	C13-2	C13-M	Frozen	Live	PCC6301-1994	PCC6301-1994_trim	PCC6301-2013	PCC6301-FDC	PCC6311	PCC6707	PCC6908_bis	PCC6908	PCC7943	UTEX2973	annotation	gene	description
NC_007604	1527086	A→T		1																										intergenic (‑132/‑631)	SYNPCC7942_RS07540 ← / → SYNPCC7942_RS07545	sodium‑dependent bicarbonate transport family permease/hypothetical protein
NC_007604	1537168	G→T													6.4%															L61F (TTG→TTT)	SYNPCC7942_RS07600 →	30S ribosomal protein S4
NC_007604	1547311	A→C																				10.9%								V81G (GTT→GGT)	SYNPCC7942_RS07645 ←	acetylglutamate kinase
NC_007604	1549924	T→C																		15.0%										E52G (GAG→GGG)	SYNPCC7942_RS07665 ←	50S ribosomal protein L11 methyltransferase
NC_007604	1549945	A→C																					5.2%							V45G (GTC→GGC)	SYNPCC7942_RS07665 ←	50S ribosomal protein L11 methyltransferase
NC_007604	1549961	C→T																		23.9%										A40T (GCC→ACC)	SYNPCC7942_RS07665 ←	50S ribosomal protein L11 methyltransferase
NC_007604	1549980	A→C																		27.4%										G33G (GGT→GGG)	SYNPCC7942_RS07665 ←	50S ribosomal protein L11 methyltransferase
NC_007604	1549986	T→C				11.1%							10.3%																	G31G (GGA→GGG)	SYNPCC7942_RS07665 ←	50S ribosomal protein L11 methyltransferase
NC_007604	1567020	G→T							5.7%						6.0%															Q433K (CAA→AAA)	SYNPCC7942_RS07755 ←	HAMP domain‑containing histidine kinase
NC_007604	1567617	T→G														5.3%														T234P (ACC→CCC)	SYNPCC7942_RS07755 ←	HAMP domain‑containing histidine kinase
seq id	position	mutation	3mut	AMC18E	C11-1248	C11-1	C11-2	C11-3	C11-4	C11-824	C11-M	C13-0	C13-13	C13-14	C13-1	C13-2	C13-M	Frozen	Live	PCC6301-1994	PCC6301-1994_trim	PCC6301-2013	PCC6301-FDC	PCC6311	PCC6707	PCC6908_bis	PCC6908	PCC7943	UTEX2973	annotation	gene	description
NC_007604	1574162	G→T							6.4%																					R145L (CGC→CTC)	SYNPCC7942_RS07780 →	DNA‑directed RNA polymerase subunit beta
NC_007604	1574776	C→T		1																										P350S (CCG→TCG)	SYNPCC7942_RS07780 →	DNA‑directed RNA polymerase subunit beta
NC_007604	1574861	A→C																											1	Q378P (CAA→CCA)	SYNPCC7942_RS07780 →	DNA‑directed RNA polymerase subunit beta
NC_007604	1577235	T→C																9.9%												L29P (CTG→CCG)	SYNPCC7942_RS07785 →	DNA‑directed RNA polymerase subunit gamma
NC_007604	1580114	A→C																					9.1%							T341P (ACC→CCC)	SYNPCC7942_RS07790 →	DNA‑directed RNA polymerase subunit beta'
NC_007604	1580185	T→A																		12.3%									?	I364I (ATT→ATA)	SYNPCC7942_RS07790 →	DNA‑directed RNA polymerase subunit beta'
NC_007604	1580190	T→C																		7.8%									?	L366P (CTC→CCC)	SYNPCC7942_RS07790 →	DNA‑directed RNA polymerase subunit beta'
NC_007604	1580486	G→A																				1								D465N (GAT→AAT)	SYNPCC7942_RS07790 →	DNA‑directed RNA polymerase subunit beta'
NC_007604	1588426	A→C																												Q728H (CAA→CAC)	SYNPCC7942_RS07805 →	4Fe‑4S binding protein
NC_007604	1588868	T→G									6.6%				6.5%															R93R (CGA→CGC)	SYNPCC7942_RS07810 ←	DUF2499 domain‑containing protein
seq id	position	mutation	3mut	AMC18E	C11-1248	C11-1	C11-2	C11-3	C11-4	C11-824	C11-M	C13-0	C13-13	C13-14	C13-1	C13-2	C13-M	Frozen	Live	PCC6301-1994	PCC6301-1994_trim	PCC6301-2013	PCC6301-FDC	PCC6311	PCC6707	PCC6908_bis	PCC6908	PCC7943	UTEX2973	annotation	gene	description
NC_007604	1592578	C→T							6.7%						6.2%															L83L (CTA→TTA)	SYNPCC7942_RS07835 →	succinate dehydrogenase/fumarate reductase iron‑sulfur subunit
NC_007604	1593863	T→G					6.3%																							F217V (TTC→GTC)	SYNPCC7942_RS07840 →	hypothetical protein
NC_007604	1597313	G→T																		34.0%		34.5%								A105S (GCT→TCT)	SYNPCC7942_RS07860 →	hypothetical protein
NC_007604	1604825	C→T																		6.1%										E272K (GAA→AAA)	SYNPCC7942_RS07895 ←	amidase
NC_007604	1611210	G→A																				10.4%								A283T (GCG→ACG)	SYNPCC7942_RS07920 →	PHP domain‑containing protein
NC_007604	1611214	T→G																		12.1%		12.0%								V284G (GTC→GGC)	SYNPCC7942_RS07920 →	PHP domain‑containing protein
NC_007604	1611257	A→G																					5.9%							*298W (TGA→TGG)	SYNPCC7942_RS07920 →	PHP domain‑containing protein
NC_007604	1613625	G→A																				8.1%								Q258* (CAG→TAG)	SYNPCC7942_RS07940 ←	RpoD/SigA family RNA polymerase sigma factor
NC_007604	1614312	G→A																				54.5%								R29W (CGG→TGG)	SYNPCC7942_RS07940 ←	RpoD/SigA family RNA polymerase sigma factor
NC_007604	1622584	G→T					6.2%								5.2%															intergenic (+364/+214)	SYNPCC7942_RS07985 → / ← SYNPCC7942_RS07990	hypothetical protein/tRNA‑Gly
seq id	position	mutation	3mut	AMC18E	C11-1248	C11-1	C11-2	C11-3	C11-4	C11-824	C11-M	C13-0	C13-13	C13-14	C13-1	C13-2	C13-M	Frozen	Live	PCC6301-1994	PCC6301-1994_trim	PCC6301-2013	PCC6301-FDC	PCC6311	PCC6707	PCC6908_bis	PCC6908	PCC7943	UTEX2973	annotation	gene	description
NC_007604	1627752	T→G																					12.7%							K566N (AAA→AAC)	SYNPCC7942_RS08020 ←	copper‑translocating P‑type ATPase
NC_007604	1627821	G→T																					5.2%							G543G (GGC→GGA)	SYNPCC7942_RS08020 ←	copper‑translocating P‑type ATPase
NC_007604	1628765	G→T					9.2%																							Q229K (CAG→AAG)	SYNPCC7942_RS08020 ←	copper‑translocating P‑type ATPase
NC_007604	1633084	G→T							8.1%																					A31S (GCC→TCC)	SYNPCC7942_RS08035 →	glucose 1‑dehydrogenase
NC_007604	1634105	C→A													10.0%															Q71K (CAA→AAA)	SYNPCC7942_RS08040 →	glucosidase
NC_007604	1639552	G→T																												L295F (TTG→TTT)	SYNPCC7942_RS08050 →	H(+)/Cl(‑) exchange transporter ClcA
NC_007604	1646122	T→G											5.7%																	D327E (GAT→GAG)	SYNPCC7942_RS08075 →	hypothetical protein
NC_007604	1646669	C→A													12.2%															R510R (CGA→AGA)	SYNPCC7942_RS08075 →	hypothetical protein
NC_007604	1647372	A→C				9.8%																								G280G (GGT→GGG)	SYNPCC7942_RS08080 ←	tRNA uridine‑5‑carboxymethylaminomethyl(34) synthesis GTPase MnmE
NC_007604	1653475	A→G																		7.1%										L787P (CTC→CCC)	SYNPCC7942_RS08110 ←	CBS domain‑containing protein
seq id	position	mutation	3mut	AMC18E	C11-1248	C11-1	C11-2	C11-3	C11-4	C11-824	C11-M	C13-0	C13-13	C13-14	C13-1	C13-2	C13-M	Frozen	Live	PCC6301-1994	PCC6301-1994_trim	PCC6301-2013	PCC6301-FDC	PCC6311	PCC6707	PCC6908_bis	PCC6908	PCC7943	UTEX2973	annotation	gene	description
NC_007604	1654721	T→C																		6.5%										M372V (ATG→GTG)	SYNPCC7942_RS08110 ←	CBS domain‑containing protein
NC_007604	1654731	A→C																		6.2%			5.1%							G368G (GGT→GGG)	SYNPCC7942_RS08110 ←	CBS domain‑containing protein
NC_007604	1654878	T→C																					6.3%							G319G (GGA→GGG)	SYNPCC7942_RS08110 ←	CBS domain‑containing protein
NC_007604	1658058	A→C																		11.7%		15.4%	12.8%							V25G (GTG→GGG)	SYNPCC7942_RS08120 ←	DUF1092 family protein
NC_007604	1658082	T→C																				5.0%								E17G (GAG→GGG)	SYNPCC7942_RS08120 ←	DUF1092 family protein
NC_007604	1658089	G→A																				12.6%								L15F (CTT→TTT)	SYNPCC7942_RS08120 ←	DUF1092 family protein
NC_007604	1658136	T→C																				8.2%								*296W (TAG→TGG)	SYNPCC7942_RS08125 ←	30S ribosomal protein S1
NC_007604	1658238	A→C																		5.9%			6.6%							V262G (GTG→GGG)	SYNPCC7942_RS08125 ←	30S ribosomal protein S1
NC_007604	1665595	G→T																		20.7%										V167F (GTC→TTC)	SYNPCC7942_RS08165 →	SpoIID/LytB domain‑containing protein
NC_007604	1665601	A→C																				25.1%								S169R (AGC→CGC)	SYNPCC7942_RS08165 →	SpoIID/LytB domain‑containing protein
seq id	position	mutation	3mut	AMC18E	C11-1248	C11-1	C11-2	C11-3	C11-4	C11-824	C11-M	C13-0	C13-13	C13-14	C13-1	C13-2	C13-M	Frozen	Live	PCC6301-1994	PCC6301-1994_trim	PCC6301-2013	PCC6301-FDC	PCC6311	PCC6707	PCC6908_bis	PCC6908	PCC7943	UTEX2973	annotation	gene	description
NC_007604	1665609	T→G																		13.0%										G171G (GGT→GGG)	SYNPCC7942_RS08165 →	SpoIID/LytB domain‑containing protein
NC_007604	1665617	A→C																		8.1%			5.2%							Q174P (CAG→CCG)	SYNPCC7942_RS08165 →	SpoIID/LytB domain‑containing protein
NC_007604	1665620	T→C																		10.3%		12.2%	9.2%							L175P (CTC→CCC)	SYNPCC7942_RS08165 →	SpoIID/LytB domain‑containing protein
NC_007604	1665625	A→G																		13.3%		17.5%	13.7%							S177G (AGT→GGT) ‡	SYNPCC7942_RS08165 →	SpoIID/LytB domain‑containing protein
NC_007604	1665627	T→G																		9.0%			11.9%							S177R (AGT→AGG) ‡	SYNPCC7942_RS08165 →	SpoIID/LytB domain‑containing protein
NC_007604	1665632	C→G																		19.3%										A179G (GCT→GGT)	SYNPCC7942_RS08165 →	SpoIID/LytB domain‑containing protein
NC_007604	1665635	C→G																		5.1%										S180W (TCG→TGG)	SYNPCC7942_RS08165 →	SpoIID/LytB domain‑containing protein
NC_007604	1665635	C→T																				8.5%	6.5%							S180L (TCG→TTG)	SYNPCC7942_RS08165 →	SpoIID/LytB domain‑containing protein
NC_007604	1665647	T→C																		11.9%		9.9%	13.5%							L184P (CTC→CCC)	SYNPCC7942_RS08165 →	SpoIID/LytB domain‑containing protein
NC_007604	1665672	T→G																		18.1%		18.2%	20.1%							G192G (GGT→GGG)	SYNPCC7942_RS08165 →	SpoIID/LytB domain‑containing protein
seq id	position	mutation	3mut	AMC18E	C11-1248	C11-1	C11-2	C11-3	C11-4	C11-824	C11-M	C13-0	C13-13	C13-14	C13-1	C13-2	C13-M	Frozen	Live	PCC6301-1994	PCC6301-1994_trim	PCC6301-2013	PCC6301-FDC	PCC6311	PCC6707	PCC6908_bis	PCC6908	PCC7943	UTEX2973	annotation	gene	description
NC_007604	1665674	C→G																		14.0%		15.5%	16.2%							A193G (GCG→GGG)	SYNPCC7942_RS08165 →	SpoIID/LytB domain‑containing protein
NC_007604	1665677	T→G																				13.2%								V194G (GTT→GGT)	SYNPCC7942_RS08165 →	SpoIID/LytB domain‑containing protein
NC_007604	1665679	C→T																		8.2%		9.2%	6.9%							L195F (CTC→TTC)	SYNPCC7942_RS08165 →	SpoIID/LytB domain‑containing protein
NC_007604	1665693	G→C																					5.7%							Q199H (CAG→CAC)	SYNPCC7942_RS08165 →	SpoIID/LytB domain‑containing protein
NC_007604	1665697	T→C																		12.0%										Y201H (TAT→CAT)	SYNPCC7942_RS08165 →	SpoIID/LytB domain‑containing protein
NC_007604	1665701	G→C																		7.2%			5.7%							R202P (CGC→CCC)	SYNPCC7942_RS08165 →	SpoIID/LytB domain‑containing protein
NC_007604	1665710	T→C																		5.9%			6.5%							L205P (CTC→CCC)	SYNPCC7942_RS08165 →	SpoIID/LytB domain‑containing protein
NC_007604	1665715	C→A																				6.0%								L207M (CTG→ATG)	SYNPCC7942_RS08165 →	SpoIID/LytB domain‑containing protein
NC_007604	1665721	G→T																					5.3%							A209S (GCT→TCT)	SYNPCC7942_RS08165 →	SpoIID/LytB domain‑containing protein
NC_007604	1665731	A→G																		7.1%										D212G (GAT→GGT)	SYNPCC7942_RS08165 →	SpoIID/LytB domain‑containing protein
seq id	position	mutation	3mut	AMC18E	C11-1248	C11-1	C11-2	C11-3	C11-4	C11-824	C11-M	C13-0	C13-13	C13-14	C13-1	C13-2	C13-M	Frozen	Live	PCC6301-1994	PCC6301-1994_trim	PCC6301-2013	PCC6301-FDC	PCC6311	PCC6707	PCC6908_bis	PCC6908	PCC7943	UTEX2973	annotation	gene	description
NC_007604	1665739	A→T																				8.9%	7.3%							I215F (ATT→TTT)	SYNPCC7942_RS08165 →	SpoIID/LytB domain‑containing protein
NC_007604	1665743	C→G																		6.2%			6.3%							A216G (GCG→GGG)	SYNPCC7942_RS08165 →	SpoIID/LytB domain‑containing protein
NC_007604	1665764	A→G																		13.4%		10.6%	15.4%							E223G (GAG→GGG)	SYNPCC7942_RS08165 →	SpoIID/LytB domain‑containing protein
NC_007604	1665766	C→G																				6.1%								Q224E (CAG→GAG)	SYNPCC7942_RS08165 →	SpoIID/LytB domain‑containing protein
NC_007604	1665778	A→G																		6.0%		7.3%	9.3%							S228G (AGT→GGT)	SYNPCC7942_RS08165 →	SpoIID/LytB domain‑containing protein
NC_007604	1665782	T→G																				7.0%								V229G (GTG→GGG)	SYNPCC7942_RS08165 →	SpoIID/LytB domain‑containing protein
NC_007604	1665786	C→G																		10.9%		11.9%	12.3%							V230V (GTC→GTG)	SYNPCC7942_RS08165 →	SpoIID/LytB domain‑containing protein
NC_007604	1665789	A→G																		7.3%		8.5%	7.0%							G231G (GGA→GGG)	SYNPCC7942_RS08165 →	SpoIID/LytB domain‑containing protein
NC_007604	1665797	T→G																					6.7%							M234R (ATG→AGG)	SYNPCC7942_RS08165 →	SpoIID/LytB domain‑containing protein
NC_007604	1665808	T→G																		5.3%		7.2%	8.6%							W238G (TGG→GGG)	SYNPCC7942_RS08165 →	SpoIID/LytB domain‑containing protein
seq id	position	mutation	3mut	AMC18E	C11-1248	C11-1	C11-2	C11-3	C11-4	C11-824	C11-M	C13-0	C13-13	C13-14	C13-1	C13-2	C13-M	Frozen	Live	PCC6301-1994	PCC6301-1994_trim	PCC6301-2013	PCC6301-FDC	PCC6311	PCC6707	PCC6908_bis	PCC6908	PCC7943	UTEX2973	annotation	gene	description
NC_007604	1665814	A→T																		6.0%										I240F (ATT→TTT)	SYNPCC7942_RS08165 →	SpoIID/LytB domain‑containing protein
NC_007604	1665829	G→C																		17.0%										A245P (GCC→CCC)	SYNPCC7942_RS08165 →	SpoIID/LytB domain‑containing protein
NC_007604	1665832	C→A																					5.6%							Q246K (CAA→AAA)	SYNPCC7942_RS08165 →	SpoIID/LytB domain‑containing protein
NC_007604	1665839	T→G																		6.3%		7.0%	7.6%							V248G (GTG→GGG)	SYNPCC7942_RS08165 →	SpoIID/LytB domain‑containing protein
NC_007604	1665854	A→C																		6.2%										Y253S (TAC→TCC)	SYNPCC7942_RS08165 →	SpoIID/LytB domain‑containing protein
NC_007604	1665873	T→C																		7.1%										A259A (GCT→GCC)	SYNPCC7942_RS08165 →	SpoIID/LytB domain‑containing protein
NC_007604	1667444	T→G																				5.7%								V72G (GTG→GGG)	SYNPCC7942_RS08175 →	RNA methyltransferase
NC_007604	1672968	T→G																				21.4%								T238P (ACC→CCC)	SYNPCC7942_RS08200 ←	porin
NC_007604	1673634	G→A																											1	L16L (CTG→TTG)	SYNPCC7942_RS08200 ←	porin
NC_007604	1675075	A→C										1																		I381L (ATC→CTC)	SYNPCC7942_RS08205 →	mannose‑1‑phosphate guanylyltransferase/mannose‑6‑phosphate isomerase
seq id	position	mutation	3mut	AMC18E	C11-1248	C11-1	C11-2	C11-3	C11-4	C11-824	C11-M	C13-0	C13-13	C13-14	C13-1	C13-2	C13-M	Frozen	Live	PCC6301-1994	PCC6301-1994_trim	PCC6301-2013	PCC6301-FDC	PCC6311	PCC6707	PCC6908_bis	PCC6908	PCC7943	UTEX2973	annotation	gene	description
NC_007604	1679386	T→C																					16.5%							E335G (GAG→GGG)	SYNPCC7942_RS08215 ←	NAD(P)(+) transhydrogenase (Re/Si‑specific) subunit beta
NC_007604	1680784	C→A																				6.4%								R374R (CGG→CGT)	SYNPCC7942_RS08225 ←	NAD(P) transhydrogenase subunit alpha
NC_007604	1680793	A→C																				5.8%								G371G (GGT→GGG)	SYNPCC7942_RS08225 ←	NAD(P) transhydrogenase subunit alpha
NC_007604	1695265	T→A																				7.0%								T96S (ACC→TCC)	SYNPCC7942_RS08295 ←	hypothetical protein
NC_007604	1697007	A→C		1																1	1	1	1	1	1	1	1		1	intergenic (‑155/‑245)	SYNPCC7942_RS08300 ← / → SYNPCC7942_RS08305	hypothetical protein/hypothetical protein
NC_007604	1704095	T→C																		10.0%	10.0%	10.8%	10.5%							T125T (ACA→ACG) ‡	SYNPCC7942_RS08340 ←	porin
NC_007604	1704096	G→A																		9.8%	10.2%	11.1%	10.7%		5.1%					T125I (ACA→ATA) ‡	SYNPCC7942_RS08340 ←	porin
NC_007604	1704104	T→C																		12.9%	12.6%	14.1%	13.7%	8.1%	7.7%					K122K (AAA→AAG)	SYNPCC7942_RS08340 ←	porin
NC_007604	1704119	G→A																		17.8%	17.5%	21.0%	19.3%	11.4%	14.8%					D117D (GAC→GAT)	SYNPCC7942_RS08340 ←	porin
NC_007604	1704122	T→C																		19.1%	18.5%	21.9%	21.3%	10.9%	15.0%					E116E (GAA→GAG)	SYNPCC7942_RS08340 ←	porin
seq id	position	mutation	3mut	AMC18E	C11-1248	C11-1	C11-2	C11-3	C11-4	C11-824	C11-M	C13-0	C13-13	C13-14	C13-1	C13-2	C13-M	Frozen	Live	PCC6301-1994	PCC6301-1994_trim	PCC6301-2013	PCC6301-FDC	PCC6311	PCC6707	PCC6908_bis	PCC6908	PCC7943	UTEX2973	annotation	gene	description
NC_007604	1704128	G→T																		23.0%	21.3%	25.6%	25.3%	16.7%	19.0%		10.2%			S114S (TCC→TCA)	SYNPCC7942_RS08340 ←	porin
NC_007604	1704131	G→A																		22.6%	21.5%	24.9%	24.6%	16.9%	19.9%					A113A (GCC→GCT)	SYNPCC7942_RS08340 ←	porin
NC_007604	1704134	G→T																		22.7%	21.7%	24.7%	24.6%	17.5%	20.4%		10.8%			A112A (GCC→GCA)	SYNPCC7942_RS08340 ←	porin
NC_007604	1704146	C→G																		28.8%	26.8%	31.6%	31.9%	24.4%	26.3%		19.0%			V108V (GTG→GTC)	SYNPCC7942_RS08340 ←	porin
NC_007604	1704155	G→C																		31.0%	29.6%	33.9%	34.7%	28.4%	30.2%		21.0%			L105L (CTC→CTG) ‡	SYNPCC7942_RS08340 ←	porin
NC_007604	1704157	G→A																		30.9%	29.0%	34.1%	34.9%	28.6%	31.6%		19.4%			L105F (CTC→TTC) ‡	SYNPCC7942_RS08340 ←	porin
NC_007604	1704161	G→A																		33.4%	31.2%	35.8%	37.6%	32.6%	33.6%		20.6%			A103A (GCC→GCT)	SYNPCC7942_RS08340 ←	porin
NC_007604	1704169	A→G																		35.7%	33.8%	38.6%	40.4%	36.1%	37.3%		22.8%			L101L (TTG→CTG)	SYNPCC7942_RS08340 ←	porin
NC_007604	1704173	C→A																		37.4%	35.2%	40.1%	41.2%	38.4%	38.3%		22.8%			A99A (GCG→GCT)	SYNPCC7942_RS08340 ←	porin
NC_007604	1704176	T→A																		37.2%	34.9%	40.7%	41.2%	37.5%	38.9%		24.3%			A98A (GCA→GCT)	SYNPCC7942_RS08340 ←	porin
seq id	position	mutation	3mut	AMC18E	C11-1248	C11-1	C11-2	C11-3	C11-4	C11-824	C11-M	C13-0	C13-13	C13-14	C13-1	C13-2	C13-M	Frozen	Live	PCC6301-1994	PCC6301-1994_trim	PCC6301-2013	PCC6301-FDC	PCC6311	PCC6707	PCC6908_bis	PCC6908	PCC7943	UTEX2973	annotation	gene	description
NC_007604	1704179	A→G																		38.3%	35.7%	41.1%	41.9%	40.3%	41.0%		25.0%			F97F (TTT→TTC)	SYNPCC7942_RS08340 ←	porin
NC_007604	1704185	A→G		6.1%																41.0%	38.1%	43.7%	45.7%	38.6%	43.0%		26.3%			Y95Y (TAT→TAC)	SYNPCC7942_RS08340 ←	porin
NC_007604	1704197	A→G		20.2%																45.9%	42.7%	47.8%	49.4%	46.8%	47.4%	5.5%	25.0%			A91A (GCT→GCC)	SYNPCC7942_RS08340 ←	porin
NC_007604	1704206	C→G		29.6%																50.3%	48.7%	51.2%	52.1%	50.3%	50.9%	10.1%	32.3%			G88G (GGG→GGC)	SYNPCC7942_RS08340 ←	porin
NC_007604	1704209	G→A		29.5%																50.7%	47.9%	51.7%	52.4%	52.1%	52.3%	10.1%	30.0%		?	R87R (CGC→CGT)	SYNPCC7942_RS08340 ←	porin
NC_007604	1704212	A→G		32.4%																50.8%	49.0%	51.7%	52.5%	53.5%	53.5%	11.2%	33.3%		?	Y86Y (TAT→TAC)	SYNPCC7942_RS08340 ←	porin
NC_007604	1704218	G→A		42.1%																53.7%	51.4%	54.3%	55.0%	58.9%	56.8%	20.6%	36.7%		?	R84R (CGC→CGT)	SYNPCC7942_RS08340 ←	porin
NC_007604	1704239	A→G		33.8%																38.9%	40.8%	37.7%	37.4%	35.9%	35.7%	56.7%	51.9%		?	C77C (TGT→TGC)	SYNPCC7942_RS08340 ←	porin
NC_007604	1704245	A→G		26.8%																36.3%	38.4%	35.4%	35.6%	35.9%	35.4%	50.6%	46.4%		?	Y75Y (TAT→TAC)	SYNPCC7942_RS08340 ←	porin
NC_007604	1704251	C→T		19.9%																35.1%	35.9%	33.8%	34.0%	34.0%	33.2%	39.9%	46.4%		?	E73E (GAG→GAA)	SYNPCC7942_RS08340 ←	porin
seq id	position	mutation	3mut	AMC18E	C11-1248	C11-1	C11-2	C11-3	C11-4	C11-824	C11-M	C13-0	C13-13	C13-14	C13-1	C13-2	C13-M	Frozen	Live	PCC6301-1994	PCC6301-1994_trim	PCC6301-2013	PCC6301-FDC	PCC6311	PCC6707	PCC6908_bis	PCC6908	PCC7943	UTEX2973	annotation	gene	description
NC_007604	1704259	G→A		9.5%																31.5%	32.9%	29.4%	30.4%	29.8%	28.4%	21.8%	36.0%			L71L (CTG→TTG)	SYNPCC7942_RS08340 ←	porin
NC_007604	1704260	C→G		8.9%																31.5%	32.9%	29.3%	30.1%	29.3%	27.8%	21.7%	36.0%		?	S70S (TCG→TCC)	SYNPCC7942_RS08340 ←	porin
NC_007604	1704263	T→C		9.2%																31.2%	32.4%	28.9%	30.0%	29.9%	27.3%	21.5%	36.0%			Q69Q (CAA→CAG)	SYNPCC7942_RS08340 ←	porin
NC_007604	1704275	G→A																		28.9%	29.6%	26.4%	27.2%	25.3%	23.5%		36.0%			Y65Y (TAC→TAT)	SYNPCC7942_RS08340 ←	porin
NC_007604	1704278	A→G																		28.2%	28.8%	25.9%	26.5%	25.2%	23.5%		38.4%			A64A (GCT→GCC)	SYNPCC7942_RS08340 ←	porin
NC_007604	1704284	G→A																		24.8%	25.7%	22.7%	22.9%	22.0%	22.0%		29.2%			D62D (GAC→GAT)	SYNPCC7942_RS08340 ←	porin
NC_007604	1704287	G→A																		21.1%	21.8%	19.7%	19.0%	17.6%	17.2%		27.3%			T61T (ACC→ACT)	SYNPCC7942_RS08340 ←	porin
NC_007604	1704293	T→G																		20.2%	21.2%	19.2%	18.6%	17.1%	17.1%					K59N (AAA→AAC) ‡	SYNPCC7942_RS08340 ←	porin
NC_007604	1704294	T→C																		20.5%	20.9%	18.9%	18.3%	16.7%	15.9%					K59R (AAA→AGA) ‡	SYNPCC7942_RS08340 ←	porin
NC_007604	1704295	T→G																		20.4%	21.2%	18.8%	18.0%	16.4%	16.3%		22.7%			K59Q (AAA→CAA) ‡	SYNPCC7942_RS08340 ←	porin
seq id	position	mutation	3mut	AMC18E	C11-1248	C11-1	C11-2	C11-3	C11-4	C11-824	C11-M	C13-0	C13-13	C13-14	C13-1	C13-2	C13-M	Frozen	Live	PCC6301-1994	PCC6301-1994_trim	PCC6301-2013	PCC6301-FDC	PCC6311	PCC6707	PCC6908_bis	PCC6908	PCC7943	UTEX2973	annotation	gene	description
NC_007604	1704296	G→A																		20.4%	20.7%	18.8%	18.0%	15.6%	16.7%					V58V (GTC→GTT)	SYNPCC7942_RS08340 ←	porin
NC_007604	1704299	A→G																		20.0%	20.4%	18.5%	18.0%	15.7%	16.0%		21.7%			D57D (GAT→GAC)	SYNPCC7942_RS08340 ←	porin
NC_007604	1704308	C→T																		19.0%	17.5%	17.8%	16.8%	13.2%	13.2%		26.1%			Q54Q (CAG→CAA)	SYNPCC7942_RS08340 ←	porin
NC_007604	1704311	A→G																		17.6%	17.9%	16.8%	16.2%	13.9%	15.7%		23.8%			T53T (ACT→ACC)	SYNPCC7942_RS08340 ←	porin
NC_007604	1704317	C→T																		15.7%	15.9%	15.6%	13.7%	10.5%	12.3%					S51S (TCG→TCA)	SYNPCC7942_RS08340 ←	porin
NC_007604	1704335	A→G																		9.0%	8.8%	8.9%	7.6%		6.0%					P45P (CCT→CCC)	SYNPCC7942_RS08340 ←	porin
NC_007604	1704338	C→T																		9.0%	8.6%	9.0%	7.9%		6.2%					L44L (CTG→CTA) ‡	SYNPCC7942_RS08340 ←	porin
NC_007604	1704340	G→A																		9.1%	9.2%	9.0%	7.5%		5.9%					L44L (CTG→TTG) ‡	SYNPCC7942_RS08340 ←	porin
NC_007604	1704341	C→A																		8.8%	8.8%	8.6%	7.4%		5.5%					E43D (GAG→GAT)	SYNPCC7942_RS08340 ←	porin
NC_007604	1704350	A→G																		7.4%	7.1%	6.8%	5.7%							A40A (GCT→GCC)	SYNPCC7942_RS08340 ←	porin
seq id	position	mutation	3mut	AMC18E	C11-1248	C11-1	C11-2	C11-3	C11-4	C11-824	C11-M	C13-0	C13-13	C13-14	C13-1	C13-2	C13-M	Frozen	Live	PCC6301-1994	PCC6301-1994_trim	PCC6301-2013	PCC6301-FDC	PCC6311	PCC6707	PCC6908_bis	PCC6908	PCC7943	UTEX2973	annotation	gene	description
NC_007604	1710322	T→C																												intergenic (+72/‑31)	SYNPCC7942_RS08375 → / → SYNPCC7942_RS08380	TIGR00341 family protein/diguanylate cyclase
NC_007604	1720168	A→C																		5.4%										V260G (GTG→GGG)	SYNPCC7942_RS08415 ←	glycosyl hydrolase family 15
NC_007604	1720236	G→C																					5.6%							P237P (CCC→CCG)	SYNPCC7942_RS08415 ←	glycosyl hydrolase family 15
NC_007604	1722974	A→G																		5.9%										K395E (AAA→GAA)	SYNPCC7942_RS08425 →	radical SAM protein
NC_007604	1731036	T→C																											1	intergenic (+72/‑123)	SYNPCC7942_RS08465 → / → SYNPCC7942_RS08470	potassium channel protein/hypothetical protein
NC_007604	1740805	C→G																					5.7%							S404W (TCG→TGG)	SYNPCC7942_RS08510 →	potassium‑transporting ATPase subunit KdpB
NC_007604	1741260	C→A								8.2%																				Q556K (CAA→AAA)	SYNPCC7942_RS08510 →	potassium‑transporting ATPase subunit KdpB
NC_007604	1747700	C→A																												intergenic (+110/+142)	SYNPCC7942_RS08555 → / ← SYNPCC7942_RS08560	photosystem II reaction center protein Psb28/sulfate ABC transporter ATP‑binding protein
NC_007604	1750650	A→T																				5.3%								M150L (ATG→TTG)	SYNPCC7942_RS08570 →	sulfate ABC transporter permease subunit CysT
NC_007604	1751620	A→C																				7.0%								P95P (CCA→CCC)	SYNPCC7942_RS08580 →	Crp/Fnr family transcriptional regulator
seq id	position	mutation	3mut	AMC18E	C11-1248	C11-1	C11-2	C11-3	C11-4	C11-824	C11-M	C13-0	C13-13	C13-14	C13-1	C13-2	C13-M	Frozen	Live	PCC6301-1994	PCC6301-1994_trim	PCC6301-2013	PCC6301-FDC	PCC6311	PCC6707	PCC6908_bis	PCC6908	PCC7943	UTEX2973	annotation	gene	description
NC_007604	1751658	G→C																		5.0%										R108P (CGC→CCC)	SYNPCC7942_RS08580 →	Crp/Fnr family transcriptional regulator
NC_007604	1751739	A→G																				5.2%								E135G (GAG→GGG)	SYNPCC7942_RS08580 →	Crp/Fnr family transcriptional regulator
NC_007604	1755608	G→C																												S232S (TCG→TCC)	SYNPCC7942_RS08600 →	sulfate ABC transporter permease subunit CysW
NC_007604	1758679	A→C																		7.5%										R217R (CGT→CGG)	SYNPCC7942_RS08615 ←	restriction endonuclease
NC_007604	1758765	T→C																		11.4%										I189V (ATC→GTC)	SYNPCC7942_RS08615 ←	restriction endonuclease
NC_007604	1761256	A→C																					6.1%							T443P (ACC→CCC)	SYNPCC7942_RS08625 →	DNA topoisomerase 4 subunit A
NC_007604	1770493	T→G																					5.3%							T509P (ACC→CCC)	SYNPCC7942_RS08670 ←	alpha‑mannosidase
NC_007604	1770546	C→G																				5.4%								R491P (CGC→CCC)	SYNPCC7942_RS08670 ←	alpha‑mannosidase
NC_007604	1770568	C→T																		5.7%			5.7%							E484K (GAA→AAA)	SYNPCC7942_RS08670 ←	alpha‑mannosidase
NC_007604	1770595	G→T																		9.3%		6.5%								Q475K (CAA→AAA)	SYNPCC7942_RS08670 ←	alpha‑mannosidase
seq id	position	mutation	3mut	AMC18E	C11-1248	C11-1	C11-2	C11-3	C11-4	C11-824	C11-M	C13-0	C13-13	C13-14	C13-1	C13-2	C13-M	Frozen	Live	PCC6301-1994	PCC6301-1994_trim	PCC6301-2013	PCC6301-FDC	PCC6311	PCC6707	PCC6908_bis	PCC6908	PCC7943	UTEX2973	annotation	gene	description
NC_007604	1770614	C→G																				7.2%	5.1%							S468S (TCG→TCC)	SYNPCC7942_RS08670 ←	alpha‑mannosidase
NC_007604	1770622	G→T																				7.2%								Q466K (CAA→AAA)	SYNPCC7942_RS08670 ←	alpha‑mannosidase
NC_007604	1770625	A→C																					5.6%							W465G (TGG→GGG)	SYNPCC7942_RS08670 ←	alpha‑mannosidase
NC_007604	1770634	C→T																					5.0%							A462T (GCT→ACT)	SYNPCC7942_RS08670 ←	alpha‑mannosidase
NC_007604	1771375	G→T					6.9%								6.2%															Q215K (CAA→AAA)	SYNPCC7942_RS08670 ←	alpha‑mannosidase
NC_007604	1771833	T→C																				5.2%								E62G (GAG→GGG)	SYNPCC7942_RS08670 ←	alpha‑mannosidase
NC_007604	1771845	C→A																		5.2%										W58L (TGG→TTG)	SYNPCC7942_RS08670 ←	alpha‑mannosidase
NC_007604	1773036	A→C											5.2%			5.6%														T31P (ACC→CCC)	SYNPCC7942_RS13795 →	photosystem II reaction center protein I
NC_007604	1773295	T→G																					7.6%							V21G (GTG→GGG)	SYNPCC7942_RS08680 →	DUF3769 domain‑containing protein
NC_007604	1773317	T→C																				6.4%								A28A (GCT→GCC)	SYNPCC7942_RS08680 →	DUF3769 domain‑containing protein
seq id	position	mutation	3mut	AMC18E	C11-1248	C11-1	C11-2	C11-3	C11-4	C11-824	C11-M	C13-0	C13-13	C13-14	C13-1	C13-2	C13-M	Frozen	Live	PCC6301-1994	PCC6301-1994_trim	PCC6301-2013	PCC6301-FDC	PCC6311	PCC6707	PCC6908_bis	PCC6908	PCC7943	UTEX2973	annotation	gene	description
NC_007604	1773321	G→C																				5.0%								A30P (GCC→CCC)	SYNPCC7942_RS08680 →	DUF3769 domain‑containing protein
NC_007604	1773366	T→C																		5.3%		5.1%	6.7%							S45P (TCA→CCA)	SYNPCC7942_RS08680 →	DUF3769 domain‑containing protein
NC_007604	1773376	G→C																					5.0%							S48T (AGT→ACT)	SYNPCC7942_RS08680 →	DUF3769 domain‑containing protein
NC_007604	1773377	T→C																		6.0%			7.2%							S48S (AGT→AGC)	SYNPCC7942_RS08680 →	DUF3769 domain‑containing protein
NC_007604	1773382	G→C																				6.9%								S50T (AGT→ACT)	SYNPCC7942_RS08680 →	DUF3769 domain‑containing protein
NC_007604	1773383	T→C																		10.8%		9.1%	11.6%							S50S (AGT→AGC)	SYNPCC7942_RS08680 →	DUF3769 domain‑containing protein
NC_007604	1773393	G→C																		7.9%		6.7%	8.2%							A54P (GCT→CCT) ‡	SYNPCC7942_RS08680 →	DUF3769 domain‑containing protein
NC_007604	1773395	T→C																		13.0%		12.5%	10.2%							A54A (GCT→GCC) ‡	SYNPCC7942_RS08680 →	DUF3769 domain‑containing protein
NC_007604	1773397	G→C																		6.5%		6.9%								R55P (CGA→CCA)	SYNPCC7942_RS08680 →	DUF3769 domain‑containing protein
NC_007604	1773398	A→C																					9.9%							R55R (CGA→CGC)	SYNPCC7942_RS08680 →	DUF3769 domain‑containing protein
seq id	position	mutation	3mut	AMC18E	C11-1248	C11-1	C11-2	C11-3	C11-4	C11-824	C11-M	C13-0	C13-13	C13-14	C13-1	C13-2	C13-M	Frozen	Live	PCC6301-1994	PCC6301-1994_trim	PCC6301-2013	PCC6301-FDC	PCC6311	PCC6707	PCC6908_bis	PCC6908	PCC7943	UTEX2973	annotation	gene	description
NC_007604	1773404	A→C																		6.3%		10.3%	7.4%							R57S (AGA→AGC)	SYNPCC7942_RS08680 →	DUF3769 domain‑containing protein
NC_007604	1773412	G→C																		7.2%		8.8%	10.4%							R60P (CGA→CCA) ‡	SYNPCC7942_RS08680 →	DUF3769 domain‑containing protein
NC_007604	1773413	A→C																		9.7%			12.4%							R60R (CGA→CGC) ‡	SYNPCC7942_RS08680 →	DUF3769 domain‑containing protein
NC_007604	1773419	T→C																		21.8%		19.2%	21.3%							T62T (ACT→ACC)	SYNPCC7942_RS08680 →	DUF3769 domain‑containing protein
NC_007604	1773423	G→C																		14.8%		12.2%	13.1%							A64P (GCA→CCA) ‡	SYNPCC7942_RS08680 →	DUF3769 domain‑containing protein
NC_007604	1773425	A→C																		9.6%		8.4%	10.1%							A64A (GCA→GCC) ‡	SYNPCC7942_RS08680 →	DUF3769 domain‑containing protein
NC_007604	1773433	T→C																		11.6%		11.0%	13.1%							V67A (GTC→GCC)	SYNPCC7942_RS08680 →	DUF3769 domain‑containing protein
NC_007604	1773437	T→C																		16.3%		14.5%	18.1%							S68S (AGT→AGC)	SYNPCC7942_RS08680 →	DUF3769 domain‑containing protein
NC_007604	1773440	G→C																		5.4%										P69P (CCG→CCC)	SYNPCC7942_RS08680 →	DUF3769 domain‑containing protein
NC_007604	1773442	T→A																		11.1%		7.8%								L70Q (CTA→CAA)	SYNPCC7942_RS08680 →	DUF3769 domain‑containing protein
seq id	position	mutation	3mut	AMC18E	C11-1248	C11-1	C11-2	C11-3	C11-4	C11-824	C11-M	C13-0	C13-13	C13-14	C13-1	C13-2	C13-M	Frozen	Live	PCC6301-1994	PCC6301-1994_trim	PCC6301-2013	PCC6301-FDC	PCC6311	PCC6707	PCC6908_bis	PCC6908	PCC7943	UTEX2973	annotation	gene	description
NC_007604	1773444	G→A																				6.4%	9.0%							E71K (GAA→AAA)	SYNPCC7942_RS08680 →	DUF3769 domain‑containing protein
NC_007604	1773446	A→C																		9.9%			9.2%							E71D (GAA→GAC)	SYNPCC7942_RS08680 →	DUF3769 domain‑containing protein
NC_007604	1780281	C→G																		10.4%										R3G (CGG→GGG)	SYNPCC7942_RS08705 →	hypothetical protein
NC_007604	1780291	A→C																		16.1%		16.1%	11.2%							H6P (CAC→CCC)	SYNPCC7942_RS08705 →	hypothetical protein
NC_007604	1780295	G→T																				13.9%								L7F (TTG→TTT)	SYNPCC7942_RS08705 →	hypothetical protein
NC_007604	1780299	T→G																		16.1%										F9V (TTT→GTT)	SYNPCC7942_RS08705 →	hypothetical protein
NC_007604	1780310	T→G																				13.9%	10.3%							S12R (AGT→AGG)	SYNPCC7942_RS08705 →	hypothetical protein
NC_007604	1780311	C→G																		7.9%										L13V (CTG→GTG)	SYNPCC7942_RS08705 →	hypothetical protein
NC_007604	1780320	A→C																		7.8%		10.1%								I16L (ATC→CTC)	SYNPCC7942_RS08705 →	hypothetical protein
NC_007604	1780325	G→C																		5.2%			5.8%							L17L (CTG→CTC)	SYNPCC7942_RS08705 →	hypothetical protein
seq id	position	mutation	3mut	AMC18E	C11-1248	C11-1	C11-2	C11-3	C11-4	C11-824	C11-M	C13-0	C13-13	C13-14	C13-1	C13-2	C13-M	Frozen	Live	PCC6301-1994	PCC6301-1994_trim	PCC6301-2013	PCC6301-FDC	PCC6311	PCC6707	PCC6908_bis	PCC6908	PCC7943	UTEX2973	annotation	gene	description
NC_007604	1780327	T→C																				5.6%								L18P (CTC→CCC)	SYNPCC7942_RS08705 →	hypothetical protein
NC_007604	1780330	G→T																				7.8%								C19F (TGC→TTC)	SYNPCC7942_RS08705 →	hypothetical protein
NC_007604	1780336	C→G																					7.4%							A21G (GCG→GGG)	SYNPCC7942_RS08705 →	hypothetical protein
NC_007604	1780354	A→C																					9.4%							Q27P (CAG→CCG)	SYNPCC7942_RS08705 →	hypothetical protein
NC_007604	1780355	G→C																				5.0%								Q27H (CAG→CAC)	SYNPCC7942_RS08705 →	hypothetical protein
NC_007604	1780367	G→C																				10.8%	9.6%							R31R (CGG→CGC)	SYNPCC7942_RS08705 →	hypothetical protein
NC_007604	1780448	T→G																				5.8%							?	G58G (GGT→GGG)	SYNPCC7942_RS08705 →	hypothetical protein
NC_007604	1780450	A→G																				6.6%							?	E59G (GAG→GGG)	SYNPCC7942_RS08705 →	hypothetical protein
NC_007604	1780472	G→T																				5.0%							?	L66F (TTG→TTT)	SYNPCC7942_RS08705 →	hypothetical protein
NC_007604	1780485	A→G																				5.2%							?	I71V (ATT→GTT)	SYNPCC7942_RS08705 →	hypothetical protein
seq id	position	mutation	3mut	AMC18E	C11-1248	C11-1	C11-2	C11-3	C11-4	C11-824	C11-M	C13-0	C13-13	C13-14	C13-1	C13-2	C13-M	Frozen	Live	PCC6301-1994	PCC6301-1994_trim	PCC6301-2013	PCC6301-FDC	PCC6311	PCC6707	PCC6908_bis	PCC6908	PCC7943	UTEX2973	annotation	gene	description
NC_007604	1782040	G→A																										1		A242T (GCA→ACA)	SYNPCC7942_RS08715 →	hydrocarbon oxygenase MocD
NC_007604	1782484	G→T																												C90F (TGC→TTC)	SYNPCC7942_RS08720 →	alpha/beta fold hydrolase
NC_007604	1783707	G→T																				5.5%								T66N (ACC→AAC)	SYNPCC7942_RS08725 ←	uracil phosphoribosyltransferase
NC_007604	1787336	A→C			1					1								?	1											V107G (GTG→GGG)	SYNPCC7942_RS08730 ←	EAL domain‑containing protein
NC_007604	1790013	A→C																				7.0%	7.3%							V98G (GTG→GGG)	SYNPCC7942_RS08740 ←	FAD‑binding oxidoreductase
NC_007604	1790117	A→C																		8.1%										R63R (CGT→CGG)	SYNPCC7942_RS08740 ←	FAD‑binding oxidoreductase
NC_007604	1790249	C→A																		5.9%										L19F (TTG→TTT)	SYNPCC7942_RS08740 ←	FAD‑binding oxidoreductase
NC_007604	1793023	C→G																												intergenic (+342/+189)	SYNPCC7942_RS08755 → / ← SYNPCC7942_RS08760	hypothetical protein/HEAT repeat domain‑containing protein
NC_007604	1798294	G→T																									7.1%			A227S (GCC→TCC)	SYNPCC7942_RS08780 →	PLP‑dependent aminotransferase family protein
NC_007604	1799359	G→C																				6.9%								G84G (GGC→GGG)	SYNPCC7942_RS08785 ←	lipoprotein signal peptidase
seq id	position	mutation	3mut	AMC18E	C11-1248	C11-1	C11-2	C11-3	C11-4	C11-824	C11-M	C13-0	C13-13	C13-14	C13-1	C13-2	C13-M	Frozen	Live	PCC6301-1994	PCC6301-1994_trim	PCC6301-2013	PCC6301-FDC	PCC6311	PCC6707	PCC6908_bis	PCC6908	PCC7943	UTEX2973	annotation	gene	description
NC_007604	1799410	G→C																		5.1%										R67R (CGC→CGG)	SYNPCC7942_RS08785 ←	lipoprotein signal peptidase
NC_007604	1800266	C→T																								1	1			intergenic (‑47/‑106)	SYNPCC7942_RS08790 ← / → SYNPCC7942_RS08795	biotin transporter BioY/hypothetical protein
NC_007604	1801352	C→T																										1		P169S (CCC→TCC)	SYNPCC7942_RS08800 →	sensor histidine kinase
NC_007604	1802873	G→A																		9.3%										S100F (TCT→TTT)	SYNPCC7942_RS08810 ←	phosphoribosyltransferase
NC_007604	1809785	C→T																										1		R23R (CGC→CGT)	SYNPCC7942_RS08850 →	heavy metal‑responsive transcriptional regulator
NC_007604	1812706	C→T																										1		intergenic (‑171/‑108)	SYNPCC7942_RS08860 ← / → SYNPCC7942_RS08865	UDP‑N‑acetylmuramate‑‑L‑alanine ligase/type I glyceraldehyde‑3‑phosphate dehydrogenase
NC_007604	1812933	A→C						7.0%					6.2%																	A40A (GCA→GCC)	SYNPCC7942_RS08865 →	type I glyceraldehyde‑3‑phosphate dehydrogenase
NC_007604	1820140	T→G																			6.2%									T3P (ACG→CCG)	SYNPCC7942_RS08900 ←	ferredoxin
NC_007604	1822155	T→G																		6.0%										Q67P (CAA→CCA)	SYNPCC7942_RS08920 ←	GNAT family N‑acetyltransferase
NC_007604	1822297	T→G																		6.3%										T20P (ACT→CCT)	SYNPCC7942_RS08920 ←	GNAT family N‑acetyltransferase
seq id	position	mutation	3mut	AMC18E	C11-1248	C11-1	C11-2	C11-3	C11-4	C11-824	C11-M	C13-0	C13-13	C13-14	C13-1	C13-2	C13-M	Frozen	Live	PCC6301-1994	PCC6301-1994_trim	PCC6301-2013	PCC6301-FDC	PCC6311	PCC6707	PCC6908_bis	PCC6908	PCC7943	UTEX2973	annotation	gene	description
NC_007604	1822321	G→C																				7.6%								Q12E (CAG→GAG)	SYNPCC7942_RS08920 ←	GNAT family N‑acetyltransferase
NC_007604	1823483	G→C																				5.7%								L265V (CTG→GTG)	SYNPCC7942_RS08925 ←	sodium:proline symporter
NC_007604	1824928	G→A																26.6%												W62* (TGG→TAG)	SYNPCC7942_RS08930 →	hypothetical protein
NC_007604	1828012	G→T							10.4%						12.4%															E71D (GAG→GAT)	SYNPCC7942_RS08950 →	TolC family protein
NC_007604	1829958	A→G																		15.8%										N128D (AAT→GAT)	SYNPCC7942_RS08955 →	BCD family MFS transporter
NC_007604	1830166	G→T														5.5%													?	G197V (GGA→GTA)	SYNPCC7942_RS08955 →	BCD family MFS transporter
NC_007604	1830178	C→T												6.2%															?	S201L (TCA→TTA)	SYNPCC7942_RS08955 →	BCD family MFS transporter
NC_007604	1830666	A→G																					11.3%							I364V (ATC→GTC)	SYNPCC7942_RS08955 →	BCD family MFS transporter
NC_007604	1830699	A→T																				5.5%								T375S (ACC→TCC)	SYNPCC7942_RS08955 →	BCD family MFS transporter
NC_007604	1830804	A→C																					6.0%							T410P (ACG→CCG)	SYNPCC7942_RS08955 →	BCD family MFS transporter
seq id	position	mutation	3mut	AMC18E	C11-1248	C11-1	C11-2	C11-3	C11-4	C11-824	C11-M	C13-0	C13-13	C13-14	C13-1	C13-2	C13-M	Frozen	Live	PCC6301-1994	PCC6301-1994_trim	PCC6301-2013	PCC6301-FDC	PCC6311	PCC6707	PCC6908_bis	PCC6908	PCC7943	UTEX2973	annotation	gene	description
NC_007604	1837770	T→G				7.8%																								G192G (GGT→GGG)	SYNPCC7942_RS09000 →	signal recognition particle protein
NC_007604	1846760	C→A																					5.9%							A334E (GCA→GAA)	SYNPCC7942_RS09045 →	DNA mismatch repair endonuclease MutL
NC_007604	1848596	T→G																		7.8%										T176P (ACC→CCC)	SYNPCC7942_RS09055 ←	threonine synthase
NC_007604	1849243	T→A																				7.1%								intergenic (‑122/‑60)	SYNPCC7942_RS09055 ← / → SYNPCC7942_RS09060	threonine synthase/UPF0182 family protein
NC_007604	1850311	A→T																		5.9%										I337F (ATT→TTT)	SYNPCC7942_RS09060 →	UPF0182 family protein
NC_007604	1850359	A→C																				6.7%								T353P (ACC→CCC)	SYNPCC7942_RS09060 →	UPF0182 family protein
NC_007604	1850364	A→C																		8.7%		8.2%								L354L (CTA→CTC)	SYNPCC7942_RS09060 →	UPF0182 family protein
NC_007604	1850371	A→T																					8.0%							I357F (ATC→TTC)	SYNPCC7942_RS09060 →	UPF0182 family protein
NC_007604	1850375	T→G																		5.1%										V358G (GTG→GGG)	SYNPCC7942_RS09060 →	UPF0182 family protein
NC_007604	1850409	T→C																		6.9%										A369A (GCT→GCC)	SYNPCC7942_RS09060 →	UPF0182 family protein
seq id	position	mutation	3mut	AMC18E	C11-1248	C11-1	C11-2	C11-3	C11-4	C11-824	C11-M	C13-0	C13-13	C13-14	C13-1	C13-2	C13-M	Frozen	Live	PCC6301-1994	PCC6301-1994_trim	PCC6301-2013	PCC6301-FDC	PCC6311	PCC6707	PCC6908_bis	PCC6908	PCC7943	UTEX2973	annotation	gene	description
NC_007604	1850432	A→G																		8.1%										Q377R (CAG→CGG)	SYNPCC7942_RS09060 →	UPF0182 family protein
NC_007604	1850446	A→C													5.7%															T382P (ACC→CCC)	SYNPCC7942_RS09060 →	UPF0182 family protein
NC_007604	1857029	T→C																		5.3%										V609A (GTC→GCC)	SYNPCC7942_RS09085 →	translocation/assembly module TamB
NC_007604	1860484	G→T																				23.1%							?	L151F (TTG→TTT)	SYNPCC7942_RS09090 →	molecular chaperone DnaJ
NC_007604	1882973	A→T						8.0%					6.1%																	T665S (ACT→TCT)	SYNPCC7942_RS09200 →	PAS domain S‑box protein
NC_007604	1887323	C→T																					5.1%							V377I (GTC→ATC)	SYNPCC7942_RS09215 ←	response regulator
NC_007604	1887341	C→G																		8.3%		7.3%	8.0%							A371P (GCT→CCT)	SYNPCC7942_RS09215 ←	response regulator
NC_007604	1887378	C→T																				8.5%								K358K (AAG→AAA)	SYNPCC7942_RS09215 ←	response regulator
NC_007604	1887382	A→G																		8.1%		6.5%								L357P (CTC→CCC)	SYNPCC7942_RS09215 ←	response regulator
NC_007604	1887388	G→T																		12.3%										T355N (ACC→AAC)	SYNPCC7942_RS09215 ←	response regulator
seq id	position	mutation	3mut	AMC18E	C11-1248	C11-1	C11-2	C11-3	C11-4	C11-824	C11-M	C13-0	C13-13	C13-14	C13-1	C13-2	C13-M	Frozen	Live	PCC6301-1994	PCC6301-1994_trim	PCC6301-2013	PCC6301-FDC	PCC6311	PCC6707	PCC6908_bis	PCC6908	PCC7943	UTEX2973	annotation	gene	description
NC_007604	1887398	G→T																		12.2%			11.2%							Q352K (CAG→AAG)	SYNPCC7942_RS09215 ←	response regulator
NC_007604	1887407	A→G																					11.1%							S349P (TCG→CCG)	SYNPCC7942_RS09215 ←	response regulator
NC_007604	1887440	G→C																					11.6%							Q338E (CAG→GAG)	SYNPCC7942_RS09215 ←	response regulator
NC_007604	1887447	T→G																		9.4%										A335A (GCA→GCC)	SYNPCC7942_RS09215 ←	response regulator
NC_007604	1887458	G→C																		15.9%										R332G (CGC→GGC)	SYNPCC7942_RS09215 ←	response regulator
NC_007604	1887478	C→G																		5.1%									?	R325P (CGC→CCC)	SYNPCC7942_RS09215 ←	response regulator
NC_007604	1887481	T→C																				6.3%							?	D324G (GAT→GGT)	SYNPCC7942_RS09215 ←	response regulator
NC_007604	1887486	A→T																		13.7%									?	D322E (GAT→GAA)	SYNPCC7942_RS09215 ←	response regulator
NC_007604	1898142	G→T							9.7%																					A77S (GCC→TCC)	SYNPCC7942_RS09275 →	TIGR02450 family Trp‑rich protein
NC_007604	1905469	C→G																				18.5%								Q163H (CAG→CAC)	SYNPCC7942_RS09325 ←	ferredoxin:protochlorophyllide reductase (ATP‑dependent) subunit B
seq id	position	mutation	3mut	AMC18E	C11-1248	C11-1	C11-2	C11-3	C11-4	C11-824	C11-M	C13-0	C13-13	C13-14	C13-1	C13-2	C13-M	Frozen	Live	PCC6301-1994	PCC6301-1994_trim	PCC6301-2013	PCC6301-FDC	PCC6311	PCC6707	PCC6908_bis	PCC6908	PCC7943	UTEX2973	annotation	gene	description
NC_007604	1905501	G→T																				5.3%								Q153K (CAA→AAA)	SYNPCC7942_RS09325 ←	ferredoxin:protochlorophyllide reductase (ATP‑dependent) subunit B
NC_007604	1916672	A→C				9.6%							11.3%	9.2%		9.6%														D18A (GAC→GCC)	SYNPCC7942_RS09380 →	RNA polymerase sigma factor SigC
NC_007604	1928036	G→T																												A102S (GCG→TCG)	SYNPCC7942_RS09430 →	EAL domain‑containing protein
NC_007604	1937562	A→C																		8.1%		6.3%	6.2%							D209A (GAC→GCC)	SYNPCC7942_RS09475 →	deoxyribodipyrimidine photo‑lyase
NC_007604	1942417	A→C																				5.4%								V133G (GTG→GGG)	SYNPCC7942_RS09490 ←	efflux RND transporter periplasmic adaptor subunit
NC_007604	1946776	A→C																				5.5%								S442R (AGT→AGG)	SYNPCC7942_RS09510 ←	TldD/PmbA family protein
NC_007604	1946894	T→C																					6.7%							E403G (GAG→GGG)	SYNPCC7942_RS09510 ←	TldD/PmbA family protein
NC_007604	1946903	T→C																					5.1%							E400G (GAG→GGG)	SYNPCC7942_RS09510 ←	TldD/PmbA family protein
NC_007604	1947062	C→G																6.7%												R347P (CGG→CCG)	SYNPCC7942_RS09510 ←	TldD/PmbA family protein
NC_007604	1949907	A→G																				6.3%								Y253H (TAC→CAC)	SYNPCC7942_RS09520 ←	DUF3488 domain‑containing protein
seq id	position	mutation	3mut	AMC18E	C11-1248	C11-1	C11-2	C11-3	C11-4	C11-824	C11-M	C13-0	C13-13	C13-14	C13-1	C13-2	C13-M	Frozen	Live	PCC6301-1994	PCC6301-1994_trim	PCC6301-2013	PCC6301-FDC	PCC6311	PCC6707	PCC6908_bis	PCC6908	PCC7943	UTEX2973	annotation	gene	description
NC_007604	1949948	A→C																				6.2%	7.5%							V239G (GTC→GGC)	SYNPCC7942_RS09520 ←	DUF3488 domain‑containing protein
NC_007604	1950876	A→C																				11.0%	8.0%							S259R (AGT→AGG)	SYNPCC7942_RS09525 ←	DUF58 domain‑containing protein
NC_007604	1954094	C→A																		21.1%										L211F (TTG→TTT)	SYNPCC7942_RS09540 ←	L‑aspartate oxidase
NC_007604	1959150	C→A																				5.2%								N578K (AAC→AAA)	SYNPCC7942_RS09565 →	single‑stranded‑DNA‑specific exonuclease RecJ
NC_007604	1964042	A→C																					15.4%							T99P (ACC→CCC)	SYNPCC7942_RS09585 →	hypothetical protein
NC_007604	1965313	G→A													1														?	Q115Q (CAG→CAA)	SYNPCC7942_RS09595 →	rhodanese‑related sulfurtransferase
NC_007604	1967232	T→C																				8.4%								Q123R (CAG→CGG)	SYNPCC7942_RS09605 ←	branched‑chain amino acid ABC transporter permease
NC_007604	1969735	A→C																					6.0%							V56G (GTG→GGG)	SYNPCC7942_RS09615 ←	bifunctional ornithine acetyltransferase/N‑acetylglutamate synthase
NC_007604	1969773	A→C																		13.6%										S43R (AGT→AGG)	SYNPCC7942_RS09615 ←	bifunctional ornithine acetyltransferase/N‑acetylglutamate synthase
NC_007604	1970957	A→C																		5.9%										S424R (AGT→AGG)	SYNPCC7942_RS09625 ←	3‑isopropylmalate dehydratase large subunit
seq id	position	mutation	3mut	AMC18E	C11-1248	C11-1	C11-2	C11-3	C11-4	C11-824	C11-M	C13-0	C13-13	C13-14	C13-1	C13-2	C13-M	Frozen	Live	PCC6301-1994	PCC6301-1994_trim	PCC6301-2013	PCC6301-FDC	PCC6311	PCC6707	PCC6908_bis	PCC6908	PCC7943	UTEX2973	annotation	gene	description
NC_007604	1970977	G→T																					8.1%							L418M (CTG→ATG)	SYNPCC7942_RS09625 ←	3‑isopropylmalate dehydratase large subunit
NC_007604	1987341	A→C																		13.2%			14.0%							L425V (TTG→GTG)	SYNPCC7942_RS09690 ←	RNB domain‑containing ribonuclease
NC_007604	1987397	T→C											5.5%																	E406G (GAA→GGA)	SYNPCC7942_RS09690 ←	RNB domain‑containing ribonuclease
NC_007604	1990077	G→T							5.4%																					E35* (GAA→TAA)	SYNPCC7942_RS09710 →	hypothetical protein
NC_007604	1991041	Δ8 bp																											1	coding (365‑372/393 nt)	SYNPCC7942_RS09720 ←	chorismate mutase
NC_007604	1991383	A→C																					24.0%							G10G (GGT→GGG)	SYNPCC7942_RS09720 ←	chorismate mutase
NC_007604	1991399	A→C							5.0%						5.1%															V5G (GTC→GGC)	SYNPCC7942_RS09720 ←	chorismate mutase
NC_007604	1997569	A→C																		5.4%										F209V (TTC→GTC)	SYNPCC7942_RS09745 ←	leucine‑‑tRNA ligase
NC_007604	2001411	C→T																										1		G58D (GGC→GAC)	SYNPCC7942_RS09770 ←	M23 family metallopeptidase
NC_007604	2004100	C→T																		9.6%		13.2%	12.8%							S323F (TCT→TTT)	SYNPCC7942_RS09790 →	cysteine desulfurase
seq id	position	mutation	3mut	AMC18E	C11-1248	C11-1	C11-2	C11-3	C11-4	C11-824	C11-M	C13-0	C13-13	C13-14	C13-1	C13-2	C13-M	Frozen	Live	PCC6301-1994	PCC6301-1994_trim	PCC6301-2013	PCC6301-FDC	PCC6311	PCC6707	PCC6908_bis	PCC6908	PCC7943	UTEX2973	annotation	gene	description
NC_007604	2004102	G→T																		8.1%		10.8%	10.2%							A324S (GCT→TCT)	SYNPCC7942_RS09790 →	cysteine desulfurase
NC_007604	2004106	G→T																				11.3%								C325F (TGC→TTC)	SYNPCC7942_RS09790 →	cysteine desulfurase
NC_007604	2004113	T→G																		7.1%		8.7%	7.5%							S327R (AGT→AGG)	SYNPCC7942_RS09790 →	cysteine desulfurase
NC_007604	2004120	A→C																				9.2%	8.5%							S330R (AGC→CGC)	SYNPCC7942_RS09790 →	cysteine desulfurase
NC_007604	2004124	A→C																				8.5%	8.6%							Q331P (CAG→CCG)	SYNPCC7942_RS09790 →	cysteine desulfurase
NC_007604	2004125	G→C																					9.0%							Q331H (CAG→CAC)	SYNPCC7942_RS09790 →	cysteine desulfurase
NC_007604	2004129	A→C																		5.4%		12.3%	9.9%							S333R (AGT→CGT) ‡	SYNPCC7942_RS09790 →	cysteine desulfurase
NC_007604	2004130	G→C																				5.8%	6.4%							S333T (AGT→ACT) ‡	SYNPCC7942_RS09790 →	cysteine desulfurase
NC_007604	2004131	T→C																		11.4%		8.2%	8.6%							S333S (AGT→AGC) ‡	SYNPCC7942_RS09790 →	cysteine desulfurase
NC_007604	2004135	G→C																		7.6%		14.8%	11.9%							V335L (GTC→CTC) ‡	SYNPCC7942_RS09790 →	cysteine desulfurase
seq id	position	mutation	3mut	AMC18E	C11-1248	C11-1	C11-2	C11-3	C11-4	C11-824	C11-M	C13-0	C13-13	C13-14	C13-1	C13-2	C13-M	Frozen	Live	PCC6301-1994	PCC6301-1994_trim	PCC6301-2013	PCC6301-FDC	PCC6311	PCC6707	PCC6908_bis	PCC6908	PCC7943	UTEX2973	annotation	gene	description
NC_007604	2004136	T→C																				9.0%	8.3%							V335A (GTC→GCC) ‡	SYNPCC7942_RS09790 →	cysteine desulfurase
NC_007604	2004148	T→G																				6.5%								M339R (ATG→AGG)	SYNPCC7942_RS09790 →	cysteine desulfurase
NC_007604	2004158	T→C																				9.4%	12.4%							S342S (AGT→AGC)	SYNPCC7942_RS09790 →	cysteine desulfurase
NC_007604	2004176	A→G																		7.8%		9.6%	9.7%							A348A (GCA→GCG)	SYNPCC7942_RS09790 →	cysteine desulfurase
NC_007604	2004180	A→T																		17.6%		14.9%	19.8%							I350F (ATT→TTT)	SYNPCC7942_RS09790 →	cysteine desulfurase
NC_007604	2004183	C→T																		6.0%			8.4%							R351C (CGT→TGT) ‡	SYNPCC7942_RS09790 →	cysteine desulfurase
NC_007604	2004184	G→T																		8.3%		10.5%	9.6%							R351L (CGT→CTT) ‡	SYNPCC7942_RS09790 →	cysteine desulfurase
NC_007604	2004193	T→G																					10.6%							L354R (CTG→CGG)	SYNPCC7942_RS09790 →	cysteine desulfurase
NC_007604	2004208	A→G																				9.4%								Q359R (CAG→CGG)	SYNPCC7942_RS09790 →	cysteine desulfurase
NC_007604	2004211	T→G																				11.0%	14.5%							L360W (TTG→TGG)	SYNPCC7942_RS09790 →	cysteine desulfurase
seq id	position	mutation	3mut	AMC18E	C11-1248	C11-1	C11-2	C11-3	C11-4	C11-824	C11-M	C13-0	C13-13	C13-14	C13-1	C13-2	C13-M	Frozen	Live	PCC6301-1994	PCC6301-1994_trim	PCC6301-2013	PCC6301-FDC	PCC6311	PCC6707	PCC6908_bis	PCC6908	PCC7943	UTEX2973	annotation	gene	description
NC_007604	2004214	C→G																				5.5%	5.1%							A361G (GCT→GGT)	SYNPCC7942_RS09790 →	cysteine desulfurase
NC_007604	2004215	T→G																		7.8%			12.2%							A361A (GCT→GCG)	SYNPCC7942_RS09790 →	cysteine desulfurase
NC_007604	2004217	A→G																		7.6%		10.6%	11.8%							E362G (GAG→GGG)	SYNPCC7942_RS09790 →	cysteine desulfurase
NC_007604	2004224	A→G																					14.6%							E364E (GAA→GAG)	SYNPCC7942_RS09790 →	cysteine desulfurase
NC_007604	2004226	C→G																		10.0%		8.4%	16.0%							A365G (GCG→GGG)	SYNPCC7942_RS09790 →	cysteine desulfurase
NC_007604	2004253	T→C																		9.3%		9.1%	11.7%							L374P (CTC→CCC)	SYNPCC7942_RS09790 →	cysteine desulfurase
NC_007604	2004256	A→C																				5.3%	7.5%							H375P (CAC→CCC)	SYNPCC7942_RS09790 →	cysteine desulfurase
NC_007604	2004263	G→C																		8.7%		9.5%	10.5%							L377F (TTG→TTC)	SYNPCC7942_RS09790 →	cysteine desulfurase
NC_007604	2004275	G→T																		11.3%		10.3%								S381S (TCG→TCT)	SYNPCC7942_RS09790 →	cysteine desulfurase
NC_007604	2004288	G→C																		8.9%		7.4%	8.9%							A386P (GCC→CCC)	SYNPCC7942_RS09790 →	cysteine desulfurase
seq id	position	mutation	3mut	AMC18E	C11-1248	C11-1	C11-2	C11-3	C11-4	C11-824	C11-M	C13-0	C13-13	C13-14	C13-1	C13-2	C13-M	Frozen	Live	PCC6301-1994	PCC6301-1994_trim	PCC6301-2013	PCC6301-FDC	PCC6311	PCC6707	PCC6908_bis	PCC6908	PCC7943	UTEX2973	annotation	gene	description
NC_007604	2004293	A→C																					5.3%							*387Y (TAA→TAC)	SYNPCC7942_RS09790 →	cysteine desulfurase
NC_007604	2004298	A→T																		13.0%		16.3%	17.4%							intergenic (+5/‑7)	SYNPCC7942_RS09790 → / → SYNPCC7942_RS09795	cysteine desulfurase/DUF1995 family protein
NC_007604	2004302	C→T																		16.7%		15.4%	19.0%							intergenic (+9/‑3)	SYNPCC7942_RS09790 → / → SYNPCC7942_RS09795	cysteine desulfurase/DUF1995 family protein
NC_007604	2004312	C→T																		14.8%		16.0%								A3V (GCT→GTT)	SYNPCC7942_RS09795 →	DUF1995 family protein
NC_007604	2007846	A→C																					12.3%							D105A (GAC→GCC)	SYNPCC7942_RS09815 →	D‑alanyl‑D‑alanine carboxypeptidase/D‑alanyl‑D‑alanine‑endopeptidase
NC_007604	2007860	A→C																		16.5%										T110P (ACC→CCC)	SYNPCC7942_RS09815 →	D‑alanyl‑D‑alanine carboxypeptidase/D‑alanyl‑D‑alanine‑endopeptidase
NC_007604	2008289	T→C																		6.8%			8.2%						?	S253P (TCC→CCC)	SYNPCC7942_RS09815 →	D‑alanyl‑D‑alanine carboxypeptidase/D‑alanyl‑D‑alanine‑endopeptidase
NC_007604	2008319	A→C																		7.7%		10.4%	10.5%							T263P (ACT→CCT)	SYNPCC7942_RS09815 →	D‑alanyl‑D‑alanine carboxypeptidase/D‑alanyl‑D‑alanine‑endopeptidase
NC_007604	2008321	T→C																		6.2%										T263T (ACT→ACC)	SYNPCC7942_RS09815 →	D‑alanyl‑D‑alanine carboxypeptidase/D‑alanyl‑D‑alanine‑endopeptidase
NC_007604	2008388	A→C																		5.3%			6.4%							T286P (ACA→CCA)	SYNPCC7942_RS09815 →	D‑alanyl‑D‑alanine carboxypeptidase/D‑alanyl‑D‑alanine‑endopeptidase
seq id	position	mutation	3mut	AMC18E	C11-1248	C11-1	C11-2	C11-3	C11-4	C11-824	C11-M	C13-0	C13-13	C13-14	C13-1	C13-2	C13-M	Frozen	Live	PCC6301-1994	PCC6301-1994_trim	PCC6301-2013	PCC6301-FDC	PCC6311	PCC6707	PCC6908_bis	PCC6908	PCC7943	UTEX2973	annotation	gene	description
NC_007604	2008470	T→C																				9.9%	6.2%							I313T (ATC→ACC)	SYNPCC7942_RS09815 →	D‑alanyl‑D‑alanine carboxypeptidase/D‑alanyl‑D‑alanine‑endopeptidase
NC_007604	2008473	G→C																		6.3%		8.6%								R314P (CGC→CCC)	SYNPCC7942_RS09815 →	D‑alanyl‑D‑alanine carboxypeptidase/D‑alanyl‑D‑alanine‑endopeptidase
NC_007604	2008475	A→C																				6.3%	5.8%							T315P (ACC→CCC)	SYNPCC7942_RS09815 →	D‑alanyl‑D‑alanine carboxypeptidase/D‑alanyl‑D‑alanine‑endopeptidase
NC_007604	2008520	C→G																		8.6%		14.8%								R330G (CGG→GGG)	SYNPCC7942_RS09815 →	D‑alanyl‑D‑alanine carboxypeptidase/D‑alanyl‑D‑alanine‑endopeptidase
NC_007604	2008646	T→C																					6.5%						?	S372P (TCA→CCA)	SYNPCC7942_RS09815 →	D‑alanyl‑D‑alanine carboxypeptidase/D‑alanyl‑D‑alanine‑endopeptidase
NC_007604	2009598	C→A																					6.6%							L141F (TTG→TTT)	SYNPCC7942_RS09820 ←	prepilin peptidase
NC_007604	2012202	G→A																							1					A25V (GCG→GTG)	SYNPCC7942_RS09835 ←	ACR3 family arsenite efflux transporter
NC_007604	2016551	A→G																				5.2%								P496P (CCT→CCC)	SYNPCC7942_RS09860 ←	DUF4101 domain‑containing protein
NC_007604	2017836	C→A							10.4%						9.3%															R68L (CGC→CTC)	SYNPCC7942_RS09860 ←	DUF4101 domain‑containing protein
NC_007604	2020362	T→G																					7.0%							P356P (CCA→CCC)	SYNPCC7942_RS09870 ←	excinuclease ABC subunit UvrC
seq id	position	mutation	3mut	AMC18E	C11-1248	C11-1	C11-2	C11-3	C11-4	C11-824	C11-M	C13-0	C13-13	C13-14	C13-1	C13-2	C13-M	Frozen	Live	PCC6301-1994	PCC6301-1994_trim	PCC6301-2013	PCC6301-FDC	PCC6311	PCC6707	PCC6908_bis	PCC6908	PCC7943	UTEX2973	annotation	gene	description
NC_007604	2021583	T→G																				7.3%	8.1%							L130L (CTA→CTC)	SYNPCC7942_RS09875 ←	hypothetical protein
NC_007604	2021600	T→G																		15.3%		15.3%	17.3%							T125P (ACT→CCT)	SYNPCC7942_RS09875 ←	hypothetical protein
NC_007604	2021602	A→G																		6.2%		6.1%								L124P (CTC→CCC)	SYNPCC7942_RS09875 ←	hypothetical protein
NC_007604	2021607	A→C																		7.8%		6.7%	8.2%							G122G (GGT→GGG)	SYNPCC7942_RS09875 ←	hypothetical protein
NC_007604	2021622	C→A																				7.4%	6.7%							L117F (TTG→TTT)	SYNPCC7942_RS09875 ←	hypothetical protein
NC_007604	2021626	C→G																		5.7%			5.5%							R116P (CGC→CCC)	SYNPCC7942_RS09875 ←	hypothetical protein
NC_007604	2021630	A→G																					11.2%							Y115H (TAT→CAT)	SYNPCC7942_RS09875 ←	hypothetical protein
NC_007604	2021638	T→G																		6.3%										D112A (GAC→GCC)	SYNPCC7942_RS09875 ←	hypothetical protein
NC_007604	2021645	T→G																				12.1%								S110R (AGT→CGT)	SYNPCC7942_RS09875 ←	hypothetical protein
NC_007604	2021651	G→C																		7.2%										R108G (CGG→GGG)	SYNPCC7942_RS09875 ←	hypothetical protein
seq id	position	mutation	3mut	AMC18E	C11-1248	C11-1	C11-2	C11-3	C11-4	C11-824	C11-M	C13-0	C13-13	C13-14	C13-1	C13-2	C13-M	Frozen	Live	PCC6301-1994	PCC6301-1994_trim	PCC6301-2013	PCC6301-FDC	PCC6311	PCC6707	PCC6908_bis	PCC6908	PCC7943	UTEX2973	annotation	gene	description
NC_007604	2021653	A→C																		7.3%		5.8%	10.0%							V107G (GTG→GGG)	SYNPCC7942_RS09875 ←	hypothetical protein
NC_007604	2021665	C→A																		6.2%										C103F (TGT→TTT)	SYNPCC7942_RS09875 ←	hypothetical protein
NC_007604	2021671	G→A																		8.2%		7.5%	7.8%							A101V (GCT→GTT) ‡	SYNPCC7942_RS09875 ←	hypothetical protein
NC_007604	2021672	C→A																		23.9%		21.3%	23.1%							A101S (GCT→TCT) ‡	SYNPCC7942_RS09875 ←	hypothetical protein
NC_007604	2021699	A→T																					6.4%							Y92N (TAT→AAT)	SYNPCC7942_RS09875 ←	hypothetical protein
NC_007604	2021703	A→G																				6.6%								A90A (GCT→GCC)	SYNPCC7942_RS09875 ←	hypothetical protein
NC_007604	2021705	C→G																		9.5%		6.3%	7.9%							A90P (GCT→CCT)	SYNPCC7942_RS09875 ←	hypothetical protein
NC_007604	2021709	C→T																				15.0%								K88K (AAG→AAA)	SYNPCC7942_RS09875 ←	hypothetical protein
NC_007604	2021726	C→A																				5.3%	6.6%							V83L (GTG→TTG)	SYNPCC7942_RS09875 ←	hypothetical protein
NC_007604	2026361	T→C		1																1	1	1	1	1	1	1	1		1	H488R (CAC→CGC)	SYNPCC7942_RS09920 ←	CTP synthase
seq id	position	mutation	3mut	AMC18E	C11-1248	C11-1	C11-2	C11-3	C11-4	C11-824	C11-M	C13-0	C13-13	C13-14	C13-1	C13-2	C13-M	Frozen	Live	PCC6301-1994	PCC6301-1994_trim	PCC6301-2013	PCC6301-FDC	PCC6311	PCC6707	PCC6908_bis	PCC6908	PCC7943	UTEX2973	annotation	gene	description
NC_007604	2026943	A→G	1	1	1	1	1	1	1	1	1	1	1	1	1	1	1	64.1%	1	1	1	1	1	1	1	1	1		1	V294A (GTG→GCG)	SYNPCC7942_RS09920 ←	CTP synthase
NC_007604	2027432	T→G																				11.8%								Q131P (CAA→CCA)	SYNPCC7942_RS09920 ←	CTP synthase
NC_007604	2027888	T→G														7.2%														intergenic (‑65/‑308)	SYNPCC7942_RS09920 ← / → SYNPCC7942_RS09925	CTP synthase/acetyl‑CoA carboxylase carboxyltransferase subunit beta
NC_007604	2030547	T→C																				8.0%								L70L (TTG→CTG)	SYNPCC7942_RS09940 →	proline‑‑tRNA ligase
NC_007604	2033237	T→C																		6.9%										A128A (GCT→GCC)	SYNPCC7942_RS09950 →	gamma carbonic anhydrase family protein
NC_007604	2036268	T→G																					6.1%							V180G (GTT→GGT)	SYNPCC7942_RS09970 →	Ppx/GppA family phosphatase
NC_007604	2037468	G→C																					6.9%							C19S (TGC→TCC)	SYNPCC7942_RS09975 →	chlororespiratory reduction protein 7
NC_007604	2037471	C→A																		5.6%										P20Q (CCA→CAA)	SYNPCC7942_RS09975 →	chlororespiratory reduction protein 7
NC_007604	2041501:1	(C)5→6		1																1	1	1	1	1	1	1	1			pseudogene (724/1187 nt)	SYNPCC7942_RS09995 ←	hydrolase
NC_007604	2041501:1	+G																											1	pseudogene (724/1187 nt)	SYNPCC7942_RS09995 ←	hydrolase
seq id	position	mutation	3mut	AMC18E	C11-1248	C11-1	C11-2	C11-3	C11-4	C11-824	C11-M	C13-0	C13-13	C13-14	C13-1	C13-2	C13-M	Frozen	Live	PCC6301-1994	PCC6301-1994_trim	PCC6301-2013	PCC6301-FDC	PCC6311	PCC6707	PCC6908_bis	PCC6908	PCC7943	UTEX2973	annotation	gene	description
NC_007604	2041732	C→A																											1	pseudogene (493/1187 nt)	SYNPCC7942_RS09995 ←	hydrolase
NC_007604	2041952	C→A							6.4%						5.2%	6.8%														pseudogene (273/1187 nt)	SYNPCC7942_RS09995 ←	hydrolase
NC_007604	2042997	G→T																												Q21K (CAA→AAA)	SYNPCC7942_RS10000 ←	tetratricopeptide repeat protein
NC_007604	2046014	C→T																				8.2%								E462K (GAG→AAG)	SYNPCC7942_RS10020 ←	NAD(P)H‑quinone oxidoreductase chain 4 2
NC_007604	2046377	G→A																						16.4%						H341Y (CAC→TAC)	SYNPCC7942_RS10020 ←	NAD(P)H‑quinone oxidoreductase chain 4 2
NC_007604	2050656	C→A																												L27F (TTG→TTT)	SYNPCC7942_RS10035 ←	hypothetical protein
NC_007604	2051299	A→C																					12.1%							H132P (CAC→CCC)	SYNPCC7942_RS10040 →	LysR family transcriptional regulator
NC_007604	2052927	A→T																					8.6%							intergenic (‑96/‑54)	SYNPCC7942_RS10050 ← / → SYNPCC7942_RS10055	NAD(P)H‑quinone oxidoreductase subunit M/15‑cis‑phytoene desaturase
NC_007604	2054756	C→A																		12.3%		8.9%								P91T (CCC→ACC)	SYNPCC7942_RS10060 →	phytoene synthase
NC_007604	2054790	C→A																				5.9%								T102N (ACC→AAC)	SYNPCC7942_RS10060 →	phytoene synthase
seq id	position	mutation	3mut	AMC18E	C11-1248	C11-1	C11-2	C11-3	C11-4	C11-824	C11-M	C13-0	C13-13	C13-14	C13-1	C13-2	C13-M	Frozen	Live	PCC6301-1994	PCC6301-1994_trim	PCC6301-2013	PCC6301-FDC	PCC6311	PCC6707	PCC6908_bis	PCC6908	PCC7943	UTEX2973	annotation	gene	description
NC_007604	2054876	A→C																					6.3%							T131P (ACT→CCT)	SYNPCC7942_RS10060 →	phytoene synthase
NC_007604	2057052	T→G																					5.4%							H201P (CAC→CCC)	SYNPCC7942_RS10070 ←	insulinase family protein
NC_007604	2057063	C→A																		7.1%										L197F (TTG→TTT)	SYNPCC7942_RS10070 ←	insulinase family protein
NC_007604	2057071	T→G																		13.0%		12.8%	13.2%							T195P (ACC→CCC)	SYNPCC7942_RS10070 ←	insulinase family protein
NC_007604	2057073	A→G																		9.4%		7.4%	8.8%							L194P (CTC→CCC)	SYNPCC7942_RS10070 ←	insulinase family protein
NC_007604	2063120	C→T																									7.0%			A105A (GCG→GCA)	SYNPCC7942_RS10100 ←	S‑methyl‑5‑thioribose‑1‑phosphate isomerase
NC_007604	2064781	C→A																		9.9%										A201E (GCA→GAA)	SYNPCC7942_RS10110 →	acireductone synthase
NC_007604	2064794	T→G																		12.4%										A205A (GCT→GCG)	SYNPCC7942_RS10110 →	acireductone synthase
NC_007604	2065208	T→G																	1											P118P (CCA→CCC)	SYNPCC7942_RS10115 ←	bifunctional phosphoribosyl‑AMP cyclohydrolase/phosphoribosyl‑ATP diphosphatase HisIE
NC_007604	2065828	A→C																		9.0%										M47R (ATG→AGG)	SYNPCC7942_RS10120 ←	hypothetical protein
seq id	position	mutation	3mut	AMC18E	C11-1248	C11-1	C11-2	C11-3	C11-4	C11-824	C11-M	C13-0	C13-13	C13-14	C13-1	C13-2	C13-M	Frozen	Live	PCC6301-1994	PCC6301-1994_trim	PCC6301-2013	PCC6301-FDC	PCC6311	PCC6707	PCC6908_bis	PCC6908	PCC7943	UTEX2973	annotation	gene	description
NC_007604	2065909	A→G																		11.8%			10.4%							L20P (CTC→CCC)	SYNPCC7942_RS10120 ←	hypothetical protein
NC_007604	2065911	T→G																				7.6%								L19L (CTA→CTC)	SYNPCC7942_RS10120 ←	hypothetical protein
NC_007604	2065914	T→G																				5.1%								R18R (CGA→CGC)	SYNPCC7942_RS10120 ←	hypothetical protein
NC_007604	2065917	T→G																		6.0%										S17S (TCA→TCC)	SYNPCC7942_RS10120 ←	hypothetical protein
NC_007604	2065925	A→G																		6.8%		8.9%	10.2%							S15P (TCA→CCA)	SYNPCC7942_RS10120 ←	hypothetical protein
NC_007604	2065931	A→G																		6.0%		6.4%								S13P (TCG→CCG)	SYNPCC7942_RS10120 ←	hypothetical protein
NC_007604	2065939	T→G																				5.4%	7.3%							H10P (CAC→CCC)	SYNPCC7942_RS10120 ←	hypothetical protein
NC_007604	2065944	G→T																		7.9%			7.4%							I8I (ATC→ATA)	SYNPCC7942_RS10120 ←	hypothetical protein
NC_007604	2065945	A→G																				6.4%								I8T (ATC→ACC)	SYNPCC7942_RS10120 ←	hypothetical protein
NC_007604	2065970	T→G																		5.9%		6.9%	7.3%							intergenic (‑3/+182)	SYNPCC7942_RS10120 ← / ← SYNPCC7942_RS10125	hypothetical protein/high light inducible protein
seq id	position	mutation	3mut	AMC18E	C11-1248	C11-1	C11-2	C11-3	C11-4	C11-824	C11-M	C13-0	C13-13	C13-14	C13-1	C13-2	C13-M	Frozen	Live	PCC6301-1994	PCC6301-1994_trim	PCC6301-2013	PCC6301-FDC	PCC6311	PCC6707	PCC6908_bis	PCC6908	PCC7943	UTEX2973	annotation	gene	description
NC_007604	2065979	C→G																				7.7%								intergenic (‑12/+173)	SYNPCC7942_RS10120 ← / ← SYNPCC7942_RS10125	hypothetical protein/high light inducible protein
NC_007604	2065982	C→A																					5.9%							intergenic (‑15/+170)	SYNPCC7942_RS10120 ← / ← SYNPCC7942_RS10125	hypothetical protein/high light inducible protein
NC_007604	2065985	T→G																				6.4%								intergenic (‑18/+167)	SYNPCC7942_RS10120 ← / ← SYNPCC7942_RS10125	hypothetical protein/high light inducible protein
NC_007604	2066024	A→G																		5.9%		5.8%	7.5%							intergenic (‑57/+128)	SYNPCC7942_RS10120 ← / ← SYNPCC7942_RS10125	hypothetical protein/high light inducible protein
NC_007604	2068249	T→G																		31.2%									?	Q644H (CAA→CAC)	SYNPCC7942_RS10140 ←	FHA domain‑containing protein
NC_007604	2068269	T→G																					28.3%							T638P (ACC→CCC)	SYNPCC7942_RS10140 ←	FHA domain‑containing protein
NC_007604	2073900	A→C											9.4%																	G91G (GGA→GGC)	SYNPCC7942_RS10170 →	hypothetical protein
NC_007604	2079336	T→A																					5.4%							intergenic (+203/+157)	SYNPCC7942_RS10190 → / ← SYNPCC7942_RS10195	SMC family ATPase/cytochrome c‑550
NC_007604	2079424	C→A																												intergenic (+291/+69)	SYNPCC7942_RS10190 → / ← SYNPCC7942_RS10195	SMC family ATPase/cytochrome c‑550
NC_007604	2082809	C→A																												A149S (GCC→TCC)	SYNPCC7942_RS10210 ←	hypothetical protein
seq id	position	mutation	3mut	AMC18E	C11-1248	C11-1	C11-2	C11-3	C11-4	C11-824	C11-M	C13-0	C13-13	C13-14	C13-1	C13-2	C13-M	Frozen	Live	PCC6301-1994	PCC6301-1994_trim	PCC6301-2013	PCC6301-FDC	PCC6311	PCC6707	PCC6908_bis	PCC6908	PCC7943	UTEX2973	annotation	gene	description
NC_007604	2083908	T→G											6.7%																	T260P (ACC→CCC)	SYNPCC7942_RS10220 ←	hypothetical protein
NC_007604	2088890	C→G																				1		1						G350R (GGT→CGT)	SYNPCC7942_RS10250 ←	translation initiation factor IF‑2
NC_007604	2089002	T→G																				9.1%								Q312H (CAA→CAC)	SYNPCC7942_RS10250 ←	translation initiation factor IF‑2
NC_007604	2089030	T→G																				5.1%								D303A (GAC→GCC)	SYNPCC7942_RS10250 ←	translation initiation factor IF‑2
NC_007604	2093394	T→G				5.4%																								V11G (GTG→GGG)	SYNPCC7942_RS10275 →	glycosyltransferase family 4 protein
NC_007604	2098498	T→G																				9.8%								W234G (TGG→GGG)	pgi →	glucose‑6‑phosphate isomerase
NC_007604	2101215	T→C																				11.7%								L33P (CTC→CCC)	SYNPCC7942_RS10310 →	tetracycline resistance MFS efflux pump
NC_007604	2102004	G→T																				5.2%								W296L (TGG→TTG)	SYNPCC7942_RS10310 →	tetracycline resistance MFS efflux pump
NC_007604	2104520	A→G																				8.0%								S333S (TCT→TCC)	SYNPCC7942_RS10325 ←	aromatic ring‑hydroxylating dioxygenase subunit alpha
NC_007604	2106571	A→C																		8.2%										V198G (GTG→GGG)	SYNPCC7942_RS10335 ←	hypothetical protein
seq id	position	mutation	3mut	AMC18E	C11-1248	C11-1	C11-2	C11-3	C11-4	C11-824	C11-M	C13-0	C13-13	C13-14	C13-1	C13-2	C13-M	Frozen	Live	PCC6301-1994	PCC6301-1994_trim	PCC6301-2013	PCC6301-FDC	PCC6311	PCC6707	PCC6908_bis	PCC6908	PCC7943	UTEX2973	annotation	gene	description
NC_007604	2110429	C→T																										1		R83R (CGC→CGT)	SYNPCC7942_RS10355 →	murein biosynthesis integral membrane protein MurJ
NC_007604	2113117	A→G																				6.3%								S292P (TCA→CCA)	SYNPCC7942_RS10370 ←	hypothetical protein
NC_007604	2113121	A→G																				13.9%								P290P (CCT→CCC)	SYNPCC7942_RS10370 ←	hypothetical protein
NC_007604	2113160	C→G																		12.1%										L277L (CTG→CTC)	SYNPCC7942_RS10370 ←	hypothetical protein
NC_007604	2113271	A→G																		6.0%			6.8%							R240R (CGT→CGC)	SYNPCC7942_RS10370 ←	hypothetical protein
NC_007604	2117108	T→C																				7.4%	7.5%							E205G (GAG→GGG)	SYNPCC7942_RS10375 ←	chromosome segregation protein SMC
NC_007604	2126349	T→G																				8.2%								intergenic (‑313/‑205)	SYNPCC7942_RS10395 ← / → SYNPCC7942_RS10400	photosystem I core protein PsaA/hypothetical protein
NC_007604	2128662	T→G																					9.3%							S214S (TCA→TCC)	SYNPCC7942_RS10405 ←	TM0106 family RecB‑like putative nuclease
NC_007604	2131728	T→G																		9.0%										G467G (GGT→GGG)	SYNPCC7942_RS10415 →	S9 family peptidase
NC_007604	2132732	C→A																		6.8%										G156C (GGC→TGC)	SYNPCC7942_RS10420 ←	class I SAM‑dependent methyltransferase
seq id	position	mutation	3mut	AMC18E	C11-1248	C11-1	C11-2	C11-3	C11-4	C11-824	C11-M	C13-0	C13-13	C13-14	C13-1	C13-2	C13-M	Frozen	Live	PCC6301-1994	PCC6301-1994_trim	PCC6301-2013	PCC6301-FDC	PCC6311	PCC6707	PCC6908_bis	PCC6908	PCC7943	UTEX2973	annotation	gene	description
NC_007604	2132761	T→G																				13.8%							?	Q146P (CAG→CCG)	SYNPCC7942_RS10420 ←	class I SAM‑dependent methyltransferase
NC_007604	2132812	A→G																				5.2%								L129P (CTC→CCC)	SYNPCC7942_RS10420 ←	class I SAM‑dependent methyltransferase
NC_007604	2135781	G→T																		5.7%										Q261K (CAA→AAA)	SYNPCC7942_RS10440 ←	pyrroline‑5‑carboxylate reductase
NC_007604	2135948	A→C																				5.9%								V205G (GTG→GGG)	SYNPCC7942_RS10440 ←	pyrroline‑5‑carboxylate reductase
NC_007604	2136527	A→C																					5.1%							V12G (GTG→GGG)	SYNPCC7942_RS10440 ←	pyrroline‑5‑carboxylate reductase
NC_007604	2143159	A→C																				5.5%								V51G (GTG→GGG)	SYNPCC7942_RS10475 ←	tRNA dihydrouridine(20/20a) synthase DusA
NC_007604	2143229	T→G																		5.9%		6.1%	7.4%							T28P (ACC→CCC)	SYNPCC7942_RS10475 ←	tRNA dihydrouridine(20/20a) synthase DusA
NC_007604	2144209	T→G																				7.8%								N291K (AAT→AAG)	SYNPCC7942_RS10480 →	NAD(P)/FAD‑dependent oxidoreductase
NC_007604	2144522	A→G																				5.9%								T396A (ACC→GCC)	SYNPCC7942_RS10480 →	NAD(P)/FAD‑dependent oxidoreductase
NC_007604	2144609	T→G																		5.7%										L165F (TTA→TTC)	SYNPCC7942_RS10485 ←	hypothetical protein
seq id	position	mutation	3mut	AMC18E	C11-1248	C11-1	C11-2	C11-3	C11-4	C11-824	C11-M	C13-0	C13-13	C13-14	C13-1	C13-2	C13-M	Frozen	Live	PCC6301-1994	PCC6301-1994_trim	PCC6301-2013	PCC6301-FDC	PCC6311	PCC6707	PCC6908_bis	PCC6908	PCC7943	UTEX2973	annotation	gene	description
NC_007604	2145293	C→T																	11.4%											G350D (GGT→GAT)	SYNPCC7942_RS10490 ←	type II secretion system F family protein
NC_007604	2145906	C→A																	21.6%											G146C (GGC→TGC)	SYNPCC7942_RS10490 ←	type II secretion system F family protein
NC_007604	2146088	A→C								37.5%																				V85G (GTT→GGT)	SYNPCC7942_RS10490 ←	type II secretion system F family protein
NC_007604	2146788	C→T																	8.4%											G223S (GGC→AGC)	SYNPCC7942_RS10495 ←	type IV pilus twitching motility protein PilT
NC_007604	2146923	G→C								43.0%																				R178G (CGT→GGT)	SYNPCC7942_RS10495 ←	type IV pilus twitching motility protein PilT
NC_007604	2147382	C→G																	6.7%											G25R (GGT→CGT)	SYNPCC7942_RS10495 ←	type IV pilus twitching motility protein PilT
NC_007604	2148542	C→A																				5.7%	6.1%							M328I (ATG→ATT)	SYNPCC7942_RS10500 ←	type II/IV secretion system protein
NC_007604	2148629	A→T																				7.3%								D299E (GAT→GAA)	SYNPCC7942_RS10500 ←	type II/IV secretion system protein
NC_007604	2148639	A→C				7.0%								7.3%																V296G (GTC→GGC)	SYNPCC7942_RS10500 ←	type II/IV secretion system protein
NC_007604	2150741	G→T																										1		R71L (CGT→CTT)	SYNPCC7942_RS10510 →	molecular chaperone DnaK
seq id	position	mutation	3mut	AMC18E	C11-1248	C11-1	C11-2	C11-3	C11-4	C11-824	C11-M	C13-0	C13-13	C13-14	C13-1	C13-2	C13-M	Frozen	Live	PCC6301-1994	PCC6301-1994_trim	PCC6301-2013	PCC6301-FDC	PCC6311	PCC6707	PCC6908_bis	PCC6908	PCC7943	UTEX2973	annotation	gene	description
NC_007604	2151115	A→G		1																1	1	1	1	1	1	1	1	1	1	S196G (AGC→GGC)	SYNPCC7942_RS10510 →	molecular chaperone DnaK
NC_007604	2158882	C→G																					11.0%							P282R (CCG→CGG)	SYNPCC7942_RS10545 →	phosphoketolase family protein
NC_007604	2165157	C→G																				7.3%	5.3%							A172P (GCT→CCT)	SYNPCC7942_RS10565 ←	chlorophyll synthase ChlG
NC_007604	2170869	A→C																		8.5%		7.3%	8.8%							H343P (CAC→CCC)	SYNPCC7942_RS10595 →	homoserine dehydrogenase
NC_007604	2172426	C→T																		25.6%	29.2%		63.4%							R333W (CGG→TGG)	SYNPCC7942_RS10600 →	NAD(P)H‑quinone oxidoreductase subunit F
NC_007604	2175165	G→T																				9.4%								W99L (TGG→TTG)	SYNPCC7942_RS10610 →	CO2 hydration protein
NC_007604	2175172	T→G																		9.7%										G101G (GGT→GGG)	SYNPCC7942_RS10610 →	CO2 hydration protein
NC_007604	2175179	A→C																		9.3%										T104P (ACA→CCA)	SYNPCC7942_RS10610 →	CO2 hydration protein
NC_007604	2176295	A→C																					5.4%							A29A (GCA→GCC)	SYNPCC7942_RS10615 →	fasciclin domain‑containing protein
NC_007604	2176298	C→A																		7.2%										L30L (CTC→CTA)	SYNPCC7942_RS10615 →	fasciclin domain‑containing protein
seq id	position	mutation	3mut	AMC18E	C11-1248	C11-1	C11-2	C11-3	C11-4	C11-824	C11-M	C13-0	C13-13	C13-14	C13-1	C13-2	C13-M	Frozen	Live	PCC6301-1994	PCC6301-1994_trim	PCC6301-2013	PCC6301-FDC	PCC6311	PCC6707	PCC6908_bis	PCC6908	PCC7943	UTEX2973	annotation	gene	description
NC_007604	2176320	G→T																				6.8%								V38F (GTC→TTC)	SYNPCC7942_RS10615 →	fasciclin domain‑containing protein
NC_007604	2176328	A→C																		12.5%		15.0%	22.3%							A40A (GCA→GCC)	SYNPCC7942_RS10615 →	fasciclin domain‑containing protein
NC_007604	2176332	A→C																					9.7%							T42P (ACC→CCC)	SYNPCC7942_RS10615 →	fasciclin domain‑containing protein
NC_007604	2176352	A→C																		6.1%										A48A (GCA→GCC)	SYNPCC7942_RS10615 →	fasciclin domain‑containing protein
NC_007604	2176355	A→C																		17.7%										L49L (CTA→CTC)	SYNPCC7942_RS10615 →	fasciclin domain‑containing protein
NC_007604	2176385	G→A																		6.8%			9.8%							Q59Q (CAG→CAA)	SYNPCC7942_RS10615 →	fasciclin domain‑containing protein
NC_007604	2176433	T→G											23.5%																	G75G (GGT→GGG)	SYNPCC7942_RS10615 →	fasciclin domain‑containing protein
NC_007604	2176738	G→T													17.8%															intergenic (+128/‑117)	SYNPCC7942_RS10615 → / → SYNPCC7942_RS10620	fasciclin domain‑containing protein/hypothetical protein
NC_007604	2182008	C→T																				6.9%								P46P (CCC→CCT)	SYNPCC7942_RS10645 →	dTDP‑glucose 46‑dehydratase
NC_007604	2183109	T→C																		9.8%		11.4%								S57P (TCC→CCC)	SYNPCC7942_RS10650 →	glucose‑1‑phosphate thymidylyltransferase RfbA
seq id	position	mutation	3mut	AMC18E	C11-1248	C11-1	C11-2	C11-3	C11-4	C11-824	C11-M	C13-0	C13-13	C13-14	C13-1	C13-2	C13-M	Frozen	Live	PCC6301-1994	PCC6301-1994_trim	PCC6301-2013	PCC6301-FDC	PCC6311	PCC6707	PCC6908_bis	PCC6908	PCC7943	UTEX2973	annotation	gene	description
NC_007604	2183124	A→C																		8.0%		8.1%								T62P (ACC→CCC)	SYNPCC7942_RS10650 →	glucose‑1‑phosphate thymidylyltransferase RfbA
NC_007604	2183226	A→T																					8.0%							I96F (ATT→TTT)	SYNPCC7942_RS10650 →	glucose‑1‑phosphate thymidylyltransferase RfbA
NC_007604	2183989	C→G																												G51G (GGC→GGG)	SYNPCC7942_RS10655 →	2Fe‑2S iron‑sulfur cluster binding domain‑containing protein
NC_007604	2184131	(CGGCG)2→1																											1	coding (389‑393/405 nt)	SYNPCC7942_RS10660 ←	DUF3291 domain‑containing protein
NC_007604	2187864	C→A							6.9%																					L197F (TTG→TTT)	SYNPCC7942_RS10680 ←	ABC transporter substrate‑binding protein
NC_007604	2194990	A→C				8.1%	5.4%						8.8%			9.3%														D55A (GAC→GCC)	SYNPCC7942_RS10715 →	histidine kinase
NC_007604	2195880	C→T	1		1					12.3%		1																		Q352* (CAG→TAG)	SYNPCC7942_RS10715 →	histidine kinase
NC_007604	2201234	A→C																				6.3%								G141G (GGT→GGG)	SYNPCC7942_RS10745 ←	23S rRNA (guanosine(2251)‑2'‑O)‑methyltransferase RlmB
NC_007604	2201240	G→A																	5.2%											S139S (AGC→AGT)	SYNPCC7942_RS10745 ←	23S rRNA (guanosine(2251)‑2'‑O)‑methyltransferase RlmB
NC_007604	2201242	T→C																				6.4%								S139G (AGC→GGC)	SYNPCC7942_RS10745 ←	23S rRNA (guanosine(2251)‑2'‑O)‑methyltransferase RlmB
seq id	position	mutation	3mut	AMC18E	C11-1248	C11-1	C11-2	C11-3	C11-4	C11-824	C11-M	C13-0	C13-13	C13-14	C13-1	C13-2	C13-M	Frozen	Live	PCC6301-1994	PCC6301-1994_trim	PCC6301-2013	PCC6301-FDC	PCC6311	PCC6707	PCC6908_bis	PCC6908	PCC7943	UTEX2973	annotation	gene	description
NC_007604	2201243	C→G																												P138P (CCG→CCC)	SYNPCC7942_RS10745 ←	23S rRNA (guanosine(2251)‑2'‑O)‑methyltransferase RlmB
NC_007604	2201250	T→C																		6.0%										D136G (GAT→GGT)	SYNPCC7942_RS10745 ←	23S rRNA (guanosine(2251)‑2'‑O)‑methyltransferase RlmB
NC_007604	2207300	T→C														13.7%														M45T (ATG→ACG)	SYNPCC7942_RS10785 →	phycobilisome degradation protein NblA
NC_007604	2210264	T→G																		7.8%										Y331S (TAC→TCC)	SYNPCC7942_RS10805 ←	tetratricopeptide repeat protein
NC_007604	2210423	A→G																					8.5%							L278P (CTC→CCC)	SYNPCC7942_RS10805 ←	tetratricopeptide repeat protein
NC_007604	2211901	T→G																1												V118G (GTG→GGG)	SYNPCC7942_RS10815 →	phosphoglucosamine mutase
NC_007604	2211915	A→C																				5.9%								S123R (AGC→CGC)	SYNPCC7942_RS10815 →	phosphoglucosamine mutase
NC_007604	2211949	T→G																				21.3%								V134G (GTG→GGG)	SYNPCC7942_RS10815 →	phosphoglucosamine mutase
NC_007604	2212287	C→A								7.4%								14.6%	9.6%											Q247K (CAA→AAA)	SYNPCC7942_RS10815 →	phosphoglucosamine mutase
NC_007604	2216834	G→C													5.0%															S86S (TCG→TCC)	SYNPCC7942_RS10840 →	magnesium chelatase subunit H
seq id	position	mutation	3mut	AMC18E	C11-1248	C11-1	C11-2	C11-3	C11-4	C11-824	C11-M	C13-0	C13-13	C13-14	C13-1	C13-2	C13-M	Frozen	Live	PCC6301-1994	PCC6301-1994_trim	PCC6301-2013	PCC6301-FDC	PCC6311	PCC6707	PCC6908_bis	PCC6908	PCC7943	UTEX2973	annotation	gene	description
NC_007604	2217496	A→G																				6.0%								D307G (GAC→GGC)	SYNPCC7942_RS10840 →	magnesium chelatase subunit H
NC_007604	2221616	G→A																											1	intergenic (+322/‑318)	SYNPCC7942_RS10845 → / → SYNPCC7942_RS10850	hypothetical protein/type II toxin‑antitoxin system HicA family toxin
NC_007604	2223907	C→G																												H102Q (CAC→CAG)	SYNPCC7942_RS10855 →	glutathione S‑transferase family protein
NC_007604	2226407	G→A																				5.3%								G126E (GGA→GAA)	SYNPCC7942_RS10870 →	hypothetical protein
NC_007604	2231389	G→T																		5.5%										L189L (CTG→CTT)	SYNPCC7942_RS10915 →	ABC transporter ATP‑binding protein
NC_007604	2235385	T→G				5.1%																								T324P (ACC→CCC)	SYNPCC7942_RS10930 ←	glycosyltransferase
NC_007604	2235391	A→G														8.6%														C322R (TGT→CGT)	SYNPCC7942_RS10930 ←	glycosyltransferase
NC_007604	2240667	G→A																												V20V (GTC→GTT)	SYNPCC7942_RS10955 ←	type I glutamate‑‑ammonia ligase
NC_007604	2240780	G→A																												intergenic (‑54/+20)	SYNPCC7942_RS10955 ← / ← SYNPCC7942_RS10960	type I glutamate‑‑ammonia ligase/hypothetical protein
NC_007604	2240817:1	(GAAACAACG)1→2																												coding (268/285 nt)	SYNPCC7942_RS10960 ←	hypothetical protein
seq id	position	mutation	3mut	AMC18E	C11-1248	C11-1	C11-2	C11-3	C11-4	C11-824	C11-M	C13-0	C13-13	C13-14	C13-1	C13-2	C13-M	Frozen	Live	PCC6301-1994	PCC6301-1994_trim	PCC6301-2013	PCC6301-FDC	PCC6311	PCC6707	PCC6908_bis	PCC6908	PCC7943	UTEX2973	annotation	gene	description
NC_007604	2243088	A→C																					5.0%							T126P (ACC→CCC)	SYNPCC7942_RS10975 →	alanine‑‑glyoxylate aminotransferase family protein
NC_007604	2243119	G→T																				10.3%								S136I (AGC→ATC)	SYNPCC7942_RS10975 →	alanine‑‑glyoxylate aminotransferase family protein
NC_007604	2243169	G→T																		7.0%		9.9%								A153S (GCT→TCT)	SYNPCC7942_RS10975 →	alanine‑‑glyoxylate aminotransferase family protein
NC_007604	2245610	A→C																					9.0%							T2P (ACT→CCT)	SYNPCC7942_RS11000 →	cell death suppressor protein Lls1
NC_007604	2245645	A→C									10.3%				10.9%															L13F (TTA→TTC)	SYNPCC7942_RS11000 →	cell death suppressor protein Lls1
NC_007604	2248603	A→C																		9.0%										intergenic (‑135/‑78)	SYNPCC7942_RS11015 ← / → SYNPCC7942_RS11020	hypothetical protein/DNA helicase PcrA
NC_007604	2248608	T→C																		12.7%										intergenic (‑140/‑73)	SYNPCC7942_RS11015 ← / → SYNPCC7942_RS11020	hypothetical protein/DNA helicase PcrA
NC_007604	2248631	A→G																		13.7%										intergenic (‑163/‑50)	SYNPCC7942_RS11015 ← / → SYNPCC7942_RS11020	hypothetical protein/DNA helicase PcrA
NC_007604	2249657	A→C				5.1%							6.4%																	D326A (GAC→GCC)	SYNPCC7942_RS11020 →	DNA helicase PcrA
NC_007604	2259321	C→A																					6.0%							L13F (TTG→TTT)	SYNPCC7942_RS11075 ←	lipid kinase
seq id	position	mutation	3mut	AMC18E	C11-1248	C11-1	C11-2	C11-3	C11-4	C11-824	C11-M	C13-0	C13-13	C13-14	C13-1	C13-2	C13-M	Frozen	Live	PCC6301-1994	PCC6301-1994_trim	PCC6301-2013	PCC6301-FDC	PCC6311	PCC6707	PCC6908_bis	PCC6908	PCC7943	UTEX2973	annotation	gene	description
NC_007604	2259467	A→C												7.4%																intergenic (‑108/+23)	SYNPCC7942_RS11075 ← / ← SYNPCC7942_RS11080	lipid kinase/peroxiredoxin
NC_007604	2260392	T→C																				8.4%	9.8%							E267G (GAG→GGG)	SYNPCC7942_RS11085 ←	site‑2 protease family protein
NC_007604	2260495	T→G																				7.5%							?	T233P (ACC→CCC)	SYNPCC7942_RS11085 ←	site‑2 protease family protein
NC_007604	2260517	A→C																		10.9%		7.2%								R225R (CGT→CGG)	SYNPCC7942_RS11085 ←	site‑2 protease family protein
NC_007604	2260528	A→C																		9.5%										F222V (TTT→GTT)	SYNPCC7942_RS11085 ←	site‑2 protease family protein
NC_007604	2260535	C→A																				7.7%								L219F (TTG→TTT)	SYNPCC7942_RS11085 ←	site‑2 protease family protein
NC_007604	2266526	C→A																				6.4%								E337* (GAG→TAG)	SYNPCC7942_RS11120 ←	isochorismate synthase
NC_007604	2266609	G→C																					9.4%							A309G (GCG→GGG)	SYNPCC7942_RS11120 ←	isochorismate synthase
NC_007604	2273831	C→A																	8.7%											C357F (TGC→TTC)	SYNPCC7942_RS11150 ←	adenylate/guanylate cyclase domain‑containing protein
NC_007604	2274282	C→G																		17.9%										A207P (GCC→CCC)	SYNPCC7942_RS11150 ←	adenylate/guanylate cyclase domain‑containing protein
seq id	position	mutation	3mut	AMC18E	C11-1248	C11-1	C11-2	C11-3	C11-4	C11-824	C11-M	C13-0	C13-13	C13-14	C13-1	C13-2	C13-M	Frozen	Live	PCC6301-1994	PCC6301-1994_trim	PCC6301-2013	PCC6301-FDC	PCC6311	PCC6707	PCC6908_bis	PCC6908	PCC7943	UTEX2973	annotation	gene	description
NC_007604	2274770	A→C																		7.4%			6.2%							V44G (GTG→GGG)	SYNPCC7942_RS11150 ←	adenylate/guanylate cyclase domain‑containing protein
NC_007604	2274802	T→G																				8.3%	6.9%							P33P (CCA→CCC)	SYNPCC7942_RS11150 ←	adenylate/guanylate cyclase domain‑containing protein
NC_007604	2274812	G→C																				6.5%								A30G (GCA→GGA)	SYNPCC7942_RS11150 ←	adenylate/guanylate cyclase domain‑containing protein
NC_007604	2274820	T→G																		12.1%		13.1%	11.6%							S27S (TCA→TCC)	SYNPCC7942_RS11150 ←	adenylate/guanylate cyclase domain‑containing protein
NC_007604	2274848	G→C																		13.7%										A18G (GCG→GGG)	SYNPCC7942_RS11150 ←	adenylate/guanylate cyclase domain‑containing protein
NC_007604	2284134	G→T														9.1%														T52T (ACC→ACA)	SYNPCC7942_RS11195 ←	peptide chain release factor 1
NC_007604	2284825	G→T																		7.4%										Q80K (CAA→AAA)	SYNPCC7942_RS11205 ←	30S ribosomal protein S9
NC_007604	2286963	C→G	1															37.4%												C258S (TGC→TCC)	SYNPCC7942_RS11225 ←	DNA‑directed RNA polymerase subunit alpha
NC_007604	2287086	A→G																				7.4%								V217A (GTC→GCC)	SYNPCC7942_RS11225 ←	DNA‑directed RNA polymerase subunit alpha
NC_007604	2287236	G→A																		6.2%									?	A167V (GCT→GTT)	SYNPCC7942_RS11225 ←	DNA‑directed RNA polymerase subunit alpha
seq id	position	mutation	3mut	AMC18E	C11-1248	C11-1	C11-2	C11-3	C11-4	C11-824	C11-M	C13-0	C13-13	C13-14	C13-1	C13-2	C13-M	Frozen	Live	PCC6301-1994	PCC6301-1994_trim	PCC6301-2013	PCC6301-FDC	PCC6311	PCC6707	PCC6908_bis	PCC6908	PCC7943	UTEX2973	annotation	gene	description
NC_007604	2287401	T→C																				83.6%								D112G (GAC→GGC)	SYNPCC7942_RS11225 ←	DNA‑directed RNA polymerase subunit alpha
NC_007604	2288083	T→G																		8.2%										T31P (ACG→CCG)	SYNPCC7942_RS11230 ←	30S ribosomal protein S11
NC_007604	2288110	C→G																				11.0%								A22P (GCC→CCC)	SYNPCC7942_RS11230 ←	30S ribosomal protein S11
NC_007604	2288135	C→T																					5.1%							Q13Q (CAG→CAA)	SYNPCC7942_RS11230 ←	30S ribosomal protein S11
NC_007604	2288152	A→T														9.5%														S8T (TCG→ACG)	SYNPCC7942_RS11230 ←	30S ribosomal protein S11
NC_007604	2288160	G→T																				5.8%	6.3%							T5N (ACT→AAT)	SYNPCC7942_RS11230 ←	30S ribosomal protein S11
NC_007604	2296396	A→C																		10.9%										G97G (GGT→GGG)	SYNPCC7942_RS11310 ←	50S ribosomal protein L22
NC_007604	2296480	A→C																				13.4%								G69G (GGT→GGG)	SYNPCC7942_RS11310 ←	50S ribosomal protein L22
NC_007604	2296969	T→G						11.9%																						S4S (TCA→TCC)	SYNPCC7942_RS11315 ←	30S ribosomal protein S19
NC_007604	2296973	C→G																1												R3P (CGC→CCC)	SYNPCC7942_RS11315 ←	30S ribosomal protein S19
seq id	position	mutation	3mut	AMC18E	C11-1248	C11-1	C11-2	C11-3	C11-4	C11-824	C11-M	C13-0	C13-13	C13-14	C13-1	C13-2	C13-M	Frozen	Live	PCC6301-1994	PCC6301-1994_trim	PCC6301-2013	PCC6301-FDC	PCC6311	PCC6707	PCC6908_bis	PCC6908	PCC7943	UTEX2973	annotation	gene	description
NC_007604	2300846	T→G																		29.3%		27.0%								V61G (GTG→GGG)	SYNPCC7942_RS11350 →	tRNA (guanosine(37)‑N1)‑methyltransferase TrmD
NC_007604	2300851	A→C																				5.5%								K63Q (AAG→CAG)	SYNPCC7942_RS11350 →	tRNA (guanosine(37)‑N1)‑methyltransferase TrmD
NC_007604	2300862	T→C																				10.4%								P66P (CCT→CCC)	SYNPCC7942_RS11350 →	tRNA (guanosine(37)‑N1)‑methyltransferase TrmD
NC_007604	2300867	C→G																		6.2%										A68G (GCA→GGA)	SYNPCC7942_RS11350 →	tRNA (guanosine(37)‑N1)‑methyltransferase TrmD
NC_007604	2300873	C→G																		5.1%										A70G (GCG→GGG)	SYNPCC7942_RS11350 →	tRNA (guanosine(37)‑N1)‑methyltransferase TrmD
NC_007604	2300879	A→G																		21.5%		23.3%								E72G (GAG→GGG)	SYNPCC7942_RS11350 →	tRNA (guanosine(37)‑N1)‑methyltransferase TrmD
NC_007604	2300909	T→G																				18.4%	16.7%							V82G (GTG→GGG)	SYNPCC7942_RS11350 →	tRNA (guanosine(37)‑N1)‑methyltransferase TrmD
NC_007604	2300918	T→C																		5.5%		6.9%								L85P (CTC→CCC)	SYNPCC7942_RS11350 →	tRNA (guanosine(37)‑N1)‑methyltransferase TrmD
NC_007604	2302069	T→G				6.4%																								T326P (ACC→CCC)	SYNPCC7942_RS11355 ←	ABC transporter ATP‑binding protein
NC_007604	2303403	G→T																											?	Q29K (CAA→AAA)	SYNPCC7942_RS11360 ←	cobalamin biosynthesis protein
seq id	position	mutation	3mut	AMC18E	C11-1248	C11-1	C11-2	C11-3	C11-4	C11-824	C11-M	C13-0	C13-13	C13-14	C13-1	C13-2	C13-M	Frozen	Live	PCC6301-1994	PCC6301-1994_trim	PCC6301-2013	PCC6301-FDC	PCC6311	PCC6707	PCC6908_bis	PCC6908	PCC7943	UTEX2973	annotation	gene	description
NC_007604	2304664	C→A							7.5%						8.7%															L127F (TTG→TTT)	SYNPCC7942_RS11365 ←	MFS transporter
NC_007604	2307706	T→G				5.6%																								intergenic (+288/‑163)	SYNPCC7942_RS13820 → / → SYNPCC7942_RS13890	DUF4349 domain‑containing protein/hypothetical protein
NC_007604	2308590	A→G																		20.1%		19.6%	23.7%							L303P (CTC→CCC)	SYNPCC7942_RS11385 ←	glutamate‑5‑semialdehyde dehydrogenase
NC_007604	2308596	A→C																		5.6%			7.6%							L301W (TTG→TGG)	SYNPCC7942_RS11385 ←	glutamate‑5‑semialdehyde dehydrogenase
NC_007604	2308597	A→C																					6.8%							L301V (TTG→GTG)	SYNPCC7942_RS11385 ←	glutamate‑5‑semialdehyde dehydrogenase
NC_007604	2308599	T→C																		18.4%		16.5%	19.8%							E300G (GAG→GGG)	SYNPCC7942_RS11385 ←	glutamate‑5‑semialdehyde dehydrogenase
NC_007604	2308602	G→C																		9.9%			9.8%							P299R (CCG→CGG) ‡	SYNPCC7942_RS11385 ←	glutamate‑5‑semialdehyde dehydrogenase
NC_007604	2308603	G→C																		5.2%			6.4%							P299A (CCG→GCG) ‡	SYNPCC7942_RS11385 ←	glutamate‑5‑semialdehyde dehydrogenase
NC_007604	2308605	A→T																		13.7%		15.2%	15.6%							M298K (ATG→AAG)	SYNPCC7942_RS11385 ←	glutamate‑5‑semialdehyde dehydrogenase
NC_007604	2308612	G→C																		10.4%		9.5%	10.5%							Q296E (CAG→GAG)	SYNPCC7942_RS11385 ←	glutamate‑5‑semialdehyde dehydrogenase
seq id	position	mutation	3mut	AMC18E	C11-1248	C11-1	C11-2	C11-3	C11-4	C11-824	C11-M	C13-0	C13-13	C13-14	C13-1	C13-2	C13-M	Frozen	Live	PCC6301-1994	PCC6301-1994_trim	PCC6301-2013	PCC6301-FDC	PCC6311	PCC6707	PCC6908_bis	PCC6908	PCC7943	UTEX2973	annotation	gene	description
NC_007604	2308614	A→C																		13.6%		12.4%								V295G (GTG→GGG) ‡	SYNPCC7942_RS11385 ←	glutamate‑5‑semialdehyde dehydrogenase
NC_007604	2308615	C→A																		6.6%		5.4%	6.0%							V295L (GTG→TTG) ‡	SYNPCC7942_RS11385 ←	glutamate‑5‑semialdehyde dehydrogenase
NC_007604	2308618	G→A																				14.6%	18.4%							L294F (CTT→TTT)	SYNPCC7942_RS11385 ←	glutamate‑5‑semialdehyde dehydrogenase
NC_007604	2308620	T→C																		9.7%			7.2%							E293G (GAA→GGA)	SYNPCC7942_RS11385 ←	glutamate‑5‑semialdehyde dehydrogenase
NC_007604	2308623	T→C																		9.9%		9.2%	11.2%							E292G (GAG→GGG)	SYNPCC7942_RS11385 ←	glutamate‑5‑semialdehyde dehydrogenase
NC_007604	2308625	A→C																		11.6%		10.7%	12.6%							D291E (GAT→GAG) ‡	SYNPCC7942_RS11385 ←	glutamate‑5‑semialdehyde dehydrogenase
NC_007604	2308626	T→C																		9.3%		9.9%	8.5%							D291G (GAT→GGT) ‡	SYNPCC7942_RS11385 ←	glutamate‑5‑semialdehyde dehydrogenase
NC_007604	2308631	C→T																					6.6%							K289K (AAG→AAA)	SYNPCC7942_RS11385 ←	glutamate‑5‑semialdehyde dehydrogenase
NC_007604	2308632	T→C																		6.0%										K289R (AAG→AGG)	SYNPCC7942_RS11385 ←	glutamate‑5‑semialdehyde dehydrogenase
NC_007604	2308634	G→T																		13.9%		12.1%								L288L (CTC→CTA) ‡	SYNPCC7942_RS11385 ←	glutamate‑5‑semialdehyde dehydrogenase
seq id	position	mutation	3mut	AMC18E	C11-1248	C11-1	C11-2	C11-3	C11-4	C11-824	C11-M	C13-0	C13-13	C13-14	C13-1	C13-2	C13-M	Frozen	Live	PCC6301-1994	PCC6301-1994_trim	PCC6301-2013	PCC6301-FDC	PCC6311	PCC6707	PCC6908_bis	PCC6908	PCC7943	UTEX2973	annotation	gene	description
NC_007604	2308635	A→G																		13.6%		11.6%	15.8%							L288P (CTC→CCC) ‡	SYNPCC7942_RS11385 ←	glutamate‑5‑semialdehyde dehydrogenase
NC_007604	2308636	G→C																		11.3%		10.5%	14.2%							L288V (CTC→GTC) ‡	SYNPCC7942_RS11385 ←	glutamate‑5‑semialdehyde dehydrogenase
NC_007604	2308639	T→A																		13.9%		12.7%	17.6%							R287W (AGG→TGG)	SYNPCC7942_RS11385 ←	glutamate‑5‑semialdehyde dehydrogenase
NC_007604	2308643	A→C																					17.6%							G285G (GGT→GGG)	SYNPCC7942_RS11385 ←	glutamate‑5‑semialdehyde dehydrogenase
NC_007604	2308650	C→T																		7.0%		5.7%								S283N (AGC→AAC)	SYNPCC7942_RS11385 ←	glutamate‑5‑semialdehyde dehydrogenase
NC_007604	2308656	A→C																		6.4%			8.6%							L281R (CTG→CGG)	SYNPCC7942_RS11385 ←	glutamate‑5‑semialdehyde dehydrogenase
NC_007604	2308661	A→T																		5.1%		5.1%	5.5%							D279E (GAT→GAA)	SYNPCC7942_RS11385 ←	glutamate‑5‑semialdehyde dehydrogenase
NC_007604	2308662	T→C																		13.0%										D279G (GAT→GGT)	SYNPCC7942_RS11385 ←	glutamate‑5‑semialdehyde dehydrogenase
NC_007604	2308665	A→C																		5.8%										M278R (ATG→AGG)	SYNPCC7942_RS11385 ←	glutamate‑5‑semialdehyde dehydrogenase
NC_007604	2308666	T→C																		7.6%		5.9%	8.8%							M278V (ATG→GTG)	SYNPCC7942_RS11385 ←	glutamate‑5‑semialdehyde dehydrogenase
seq id	position	mutation	3mut	AMC18E	C11-1248	C11-1	C11-2	C11-3	C11-4	C11-824	C11-M	C13-0	C13-13	C13-14	C13-1	C13-2	C13-M	Frozen	Live	PCC6301-1994	PCC6301-1994_trim	PCC6301-2013	PCC6301-FDC	PCC6311	PCC6707	PCC6908_bis	PCC6908	PCC7943	UTEX2973	annotation	gene	description
NC_007604	2308667	C→A																					5.7%							L277F (TTG→TTT)	SYNPCC7942_RS11385 ←	glutamate‑5‑semialdehyde dehydrogenase
NC_007604	2308670	G→A																		14.4%			15.2%							V276V (GTC→GTT)	SYNPCC7942_RS11385 ←	glutamate‑5‑semialdehyde dehydrogenase
NC_007604	2308671	A→C																				9.1%								V276G (GTC→GGC)	SYNPCC7942_RS11385 ←	glutamate‑5‑semialdehyde dehydrogenase
NC_007604	2308674	G→C																		7.8%		7.3%								T275R (ACG→AGG)	SYNPCC7942_RS11385 ←	glutamate‑5‑semialdehyde dehydrogenase
NC_007604	2308679	C→T																					15.1%							K273K (AAG→AAA)	SYNPCC7942_RS11385 ←	glutamate‑5‑semialdehyde dehydrogenase
NC_007604	2308682	G→T																		6.4%										S272R (AGC→AGA)	SYNPCC7942_RS11385 ←	glutamate‑5‑semialdehyde dehydrogenase
NC_007604	2308686	A→G																		19.0%		14.9%	19.0%							L271P (CTC→CCC)	SYNPCC7942_RS11385 ←	glutamate‑5‑semialdehyde dehydrogenase
NC_007604	2308688	G→T																				7.1%								N270K (AAC→AAA)	SYNPCC7942_RS11385 ←	glutamate‑5‑semialdehyde dehydrogenase
NC_007604	2308689	T→G																				7.5%	6.9%							N270T (AAC→ACC)	SYNPCC7942_RS11385 ←	glutamate‑5‑semialdehyde dehydrogenase
NC_007604	2308691	G→C																					6.7%							C269W (TGC→TGG)	SYNPCC7942_RS11385 ←	glutamate‑5‑semialdehyde dehydrogenase
seq id	position	mutation	3mut	AMC18E	C11-1248	C11-1	C11-2	C11-3	C11-4	C11-824	C11-M	C13-0	C13-13	C13-14	C13-1	C13-2	C13-M	Frozen	Live	PCC6301-1994	PCC6301-1994_trim	PCC6301-2013	PCC6301-FDC	PCC6311	PCC6707	PCC6908_bis	PCC6908	PCC7943	UTEX2973	annotation	gene	description
NC_007604	2308692	C→A																		9.9%		6.7%								C269F (TGC→TTC)	SYNPCC7942_RS11385 ←	glutamate‑5‑semialdehyde dehydrogenase
NC_007604	2308695	T→C																		15.9%		11.0%								D268G (GAT→GGT)	SYNPCC7942_RS11385 ←	glutamate‑5‑semialdehyde dehydrogenase
NC_007604	2308697	A→C																		7.1%		8.0%	7.3%							R267R (CGT→CGG)	SYNPCC7942_RS11385 ←	glutamate‑5‑semialdehyde dehydrogenase
NC_007604	2308699	G→C																		7.9%										R267G (CGT→GGT)	SYNPCC7942_RS11385 ←	glutamate‑5‑semialdehyde dehydrogenase
NC_007604	2308703	G→A																				5.5%								I265I (ATC→ATT)	SYNPCC7942_RS11385 ←	glutamate‑5‑semialdehyde dehydrogenase
NC_007604	2308706	C→A																		5.2%		10.7%	8.8%							L264F (TTG→TTT)	SYNPCC7942_RS11385 ←	glutamate‑5‑semialdehyde dehydrogenase
NC_007604	2308709	C→A																		5.8%										V263V (GTG→GTT)	SYNPCC7942_RS11385 ←	glutamate‑5‑semialdehyde dehydrogenase
NC_007604	2308717	C→T																				11.5%								E261K (GAA→AAA)	SYNPCC7942_RS11385 ←	glutamate‑5‑semialdehyde dehydrogenase
NC_007604	2308718	G→T																		6.2%		6.6%								I260I (ATC→ATA)	SYNPCC7942_RS11385 ←	glutamate‑5‑semialdehyde dehydrogenase
NC_007604	2308719	A→T																		5.2%			8.0%							I260N (ATC→AAC)	SYNPCC7942_RS11385 ←	glutamate‑5‑semialdehyde dehydrogenase
seq id	position	mutation	3mut	AMC18E	C11-1248	C11-1	C11-2	C11-3	C11-4	C11-824	C11-M	C13-0	C13-13	C13-14	C13-1	C13-2	C13-M	Frozen	Live	PCC6301-1994	PCC6301-1994_trim	PCC6301-2013	PCC6301-FDC	PCC6311	PCC6707	PCC6908_bis	PCC6908	PCC7943	UTEX2973	annotation	gene	description
NC_007604	2308729	C→G																					5.1%							V257L (GTC→CTC)	SYNPCC7942_RS11385 ←	glutamate‑5‑semialdehyde dehydrogenase
NC_007604	2308734	T→C																		11.9%		9.3%	12.0%							D255G (GAT→GGT)	SYNPCC7942_RS11385 ←	glutamate‑5‑semialdehyde dehydrogenase
NC_007604	2308738	G→T																		14.2%										P254T (CCG→ACG)	SYNPCC7942_RS11385 ←	glutamate‑5‑semialdehyde dehydrogenase
NC_007604	2308742	A→C																		7.3%		6.9%	9.0%							S252R (AGT→AGG)	SYNPCC7942_RS11385 ←	glutamate‑5‑semialdehyde dehydrogenase
NC_007604	2308744	T→G																		9.6%										S252R (AGT→CGT)	SYNPCC7942_RS11385 ←	glutamate‑5‑semialdehyde dehydrogenase
NC_007604	2308749	T→G																		6.7%										H250P (CAT→CCT)	SYNPCC7942_RS11385 ←	glutamate‑5‑semialdehyde dehydrogenase
NC_007604	2308752	C→T																		6.6%			6.8%							S249N (AGC→AAC)	SYNPCC7942_RS11385 ←	glutamate‑5‑semialdehyde dehydrogenase
NC_007604	2308757	C→A																		19.8%										L247F (TTG→TTT)	SYNPCC7942_RS11385 ←	glutamate‑5‑semialdehyde dehydrogenase
NC_007604	2308760	G→A																		11.2%		10.0%	9.0%							I246I (ATC→ATT)	SYNPCC7942_RS11385 ←	glutamate‑5‑semialdehyde dehydrogenase
NC_007604	2308765	T→C																		31.3%		29.5%								M245V (ATG→GTG)	SYNPCC7942_RS11385 ←	glutamate‑5‑semialdehyde dehydrogenase
seq id	position	mutation	3mut	AMC18E	C11-1248	C11-1	C11-2	C11-3	C11-4	C11-824	C11-M	C13-0	C13-13	C13-14	C13-1	C13-2	C13-M	Frozen	Live	PCC6301-1994	PCC6301-1994_trim	PCC6301-2013	PCC6301-FDC	PCC6311	PCC6707	PCC6908_bis	PCC6908	PCC7943	UTEX2973	annotation	gene	description
NC_007604	2308769	G→C																				5.2%								R243R (CGC→CGG)	SYNPCC7942_RS11385 ←	glutamate‑5‑semialdehyde dehydrogenase
NC_007604	2308771	G→C																		9.0%		10.9%	10.0%							R243G (CGC→GGC)	SYNPCC7942_RS11385 ←	glutamate‑5‑semialdehyde dehydrogenase
NC_007604	2308773	A→C																		28.1%		33.6%	30.9%							V242G (GTG→GGG)	SYNPCC7942_RS11385 ←	glutamate‑5‑semialdehyde dehydrogenase
NC_007604	2308776	G→T																		20.6%										T241K (ACG→AAG)	SYNPCC7942_RS11385 ←	glutamate‑5‑semialdehyde dehydrogenase
NC_007604	2308783	G→C																		9.3%			8.5%							L239V (CTA→GTA)	SYNPCC7942_RS11385 ←	glutamate‑5‑semialdehyde dehydrogenase
NC_007604	2308785	T→C																		8.7%		10.3%	11.2%							E238G (GAG→GGG)	SYNPCC7942_RS11385 ←	glutamate‑5‑semialdehyde dehydrogenase
NC_007604	2309774	G→T								21.0%																				intergenic (‑48/+14)	SYNPCC7942_RS11390 ← / ← SYNPCC7942_RS11395	tRNA‑Gly/67‑dimethyl‑8‑ribityllumazine synthase
NC_007604	2313231	A→C																	17.2%	16.0%			16.3%							T308P (ACC→CCC)	SYNPCC7942_RS11410 →	DNA mismatch repair protein MutS
NC_007604	2313289	T→C										1																		L327P (CTG→CCG)	SYNPCC7942_RS11410 →	DNA mismatch repair protein MutS
NC_007604	2316518	G→A																										1		intergenic (‑31/‑143)	SYNPCC7942_RS11425 ← / → SYNPCC7942_RS11430	adenosylmethionine decarboxylase/hypothetical protein
seq id	position	mutation	3mut	AMC18E	C11-1248	C11-1	C11-2	C11-3	C11-4	C11-824	C11-M	C13-0	C13-13	C13-14	C13-1	C13-2	C13-M	Frozen	Live	PCC6301-1994	PCC6301-1994_trim	PCC6301-2013	PCC6301-FDC	PCC6311	PCC6707	PCC6908_bis	PCC6908	PCC7943	UTEX2973	annotation	gene	description
NC_007604	2318817	A→C																					9.0%							C35G (TGC→GGC)	SYNPCC7942_RS13825 ←	hypothetical protein
NC_007604	2318839	T→G																		8.0%		5.8%								E27D (GAA→GAC)	SYNPCC7942_RS13825 ←	hypothetical protein
NC_007604	2318855	T→C																		11.0%										E22G (GAG→GGG)	SYNPCC7942_RS13825 ←	hypothetical protein
NC_007604	2318873	A→C																		6.4%										V16G (GTG→GGG)	SYNPCC7942_RS13825 ←	hypothetical protein
NC_007604	2318879	A→C																		7.8%		7.8%								V14G (GTG→GGG)	SYNPCC7942_RS13825 ←	hypothetical protein
NC_007604	2318900	A→C																		8.0%		5.7%	7.6%							V7G (GTG→GGG)	SYNPCC7942_RS13825 ←	hypothetical protein
NC_007604	2318939	G→T																				11.3%								R1004R (CGC→CGA)	SYNPCC7942_RS11450 ←	phosphoenolpyruvate carboxylase
NC_007604	2321056	T→G																				6.8%								T299P (ACT→CCT)	SYNPCC7942_RS11450 ←	phosphoenolpyruvate carboxylase
NC_007604	2321737	G→T					8.2%																							Q72K (CAA→AAA)	SYNPCC7942_RS11450 ←	phosphoenolpyruvate carboxylase
NC_007604	2322656	A→C																		5.3%										V209G (GTG→GGG)	SYNPCC7942_RS11455 ←	glutamate‑‑cysteine ligase
seq id	position	mutation	3mut	AMC18E	C11-1248	C11-1	C11-2	C11-3	C11-4	C11-824	C11-M	C13-0	C13-13	C13-14	C13-1	C13-2	C13-M	Frozen	Live	PCC6301-1994	PCC6301-1994_trim	PCC6301-2013	PCC6301-FDC	PCC6311	PCC6707	PCC6908_bis	PCC6908	PCC7943	UTEX2973	annotation	gene	description
NC_007604	2322663	T→C																					6.4%							S207G (AGT→GGT)	SYNPCC7942_RS11455 ←	glutamate‑‑cysteine ligase
NC_007604	2322982	A→G																				17.1%							?	N100N (AAT→AAC)	SYNPCC7942_RS11455 ←	glutamate‑‑cysteine ligase
NC_007604	2325135	A→C						8.4%					8.4%	7.0%																intergenic (‑378/‑385)	SYNPCC7942_RS11460 ← / → SYNPCC7942_RS11465	DUF3370 family protein/hypothetical protein
NC_007604	2325147	G→T				5.3%								6.8%																intergenic (‑390/‑373)	SYNPCC7942_RS11460 ← / → SYNPCC7942_RS11465	DUF3370 family protein/hypothetical protein
NC_007604	2325523	C→A																												P2T (CCC→ACC)	SYNPCC7942_RS11465 →	hypothetical protein
NC_007604	2325836	C→T																												P106L (CCA→CTA)	SYNPCC7942_RS11465 →	hypothetical protein
NC_007604	2330330	T→G																					14.1%							S289S (TCA→TCC)	SYNPCC7942_RS11495 ←	hypothetical protein
NC_007604	2331069	A→C																				8.9%								V43G (GTG→GGG)	SYNPCC7942_RS11495 ←	hypothetical protein
NC_007604	2340543	A→C																				23.9%								T131P (ACC→CCC)	SYNPCC7942_RS11550 →	PD‑(D/E)XK nuclease family protein
NC_007604	2341012	T→G																				8.0%								V17G (GTC→GGC)	SYNPCC7942_RS11555 →	magnesium chelatase ATPase subunit D
seq id	position	mutation	3mut	AMC18E	C11-1248	C11-1	C11-2	C11-3	C11-4	C11-824	C11-M	C13-0	C13-13	C13-14	C13-1	C13-2	C13-M	Frozen	Live	PCC6301-1994	PCC6301-1994_trim	PCC6301-2013	PCC6301-FDC	PCC6311	PCC6707	PCC6908_bis	PCC6908	PCC7943	UTEX2973	annotation	gene	description
NC_007604	2341064	T→G																				20.0%	15.7%							G34G (GGT→GGG)	SYNPCC7942_RS11555 →	magnesium chelatase ATPase subunit D
NC_007604	2341067	G→T																				6.1%								L35F (TTG→TTT)	SYNPCC7942_RS11555 →	magnesium chelatase ATPase subunit D
NC_007604	2341113	A→G																					5.6%							M51V (ATG→GTG)	SYNPCC7942_RS11555 →	magnesium chelatase ATPase subunit D
NC_007604	2347926	G→T																				6.0%								G105C (GGC→TGC)	SYNPCC7942_RS11585 →	ammonium transporter
NC_007604	2347980	A→T										5.2%																		S123C (AGT→TGT)	SYNPCC7942_RS11585 →	ammonium transporter
NC_007604	2348420	G→T																		6.4%										W269C (TGG→TGT)	SYNPCC7942_RS11585 →	ammonium transporter
NC_007604	2348439	A→G																					6.5%							S276G (AGC→GGC)	SYNPCC7942_RS11585 →	ammonium transporter
NC_007604	2348469	G→C																		7.2%										A286P (GCC→CCC)	SYNPCC7942_RS11585 →	ammonium transporter
NC_007604	2348478	A→C																		15.8%		13.0%	15.1%							T289P (ACC→CCC)	SYNPCC7942_RS11585 →	ammonium transporter
NC_007604	2348536	A→C																					14.2%							D308A (GAC→GCC)	SYNPCC7942_RS11585 →	ammonium transporter
seq id	position	mutation	3mut	AMC18E	C11-1248	C11-1	C11-2	C11-3	C11-4	C11-824	C11-M	C13-0	C13-13	C13-14	C13-1	C13-2	C13-M	Frozen	Live	PCC6301-1994	PCC6301-1994_trim	PCC6301-2013	PCC6301-FDC	PCC6311	PCC6707	PCC6908_bis	PCC6908	PCC7943	UTEX2973	annotation	gene	description
NC_007604	2348546	G→C																				7.8%								K311N (AAG→AAC)	SYNPCC7942_RS11585 →	ammonium transporter
NC_007604	2349909	G→T													6.7%															Q87K (CAA→AAA)	SYNPCC7942_RS11590 ←	tetratricopeptide repeat protein
NC_007604	2351242	G→C																					5.0%							L592V (CTC→GTC)	SYNPCC7942_RS11600 ←	GAF domain‑containing protein
NC_007604	2351355	G→C																					12.6%							A554G (GCG→GGG)	SYNPCC7942_RS11600 ←	GAF domain‑containing protein
NC_007604	2352736	T→G																					18.3%							T94P (ACC→CCC)	SYNPCC7942_RS11600 ←	GAF domain‑containing protein
NC_007604	2355176	T→C																		6.2%										I225V (ATT→GTT)	SYNPCC7942_RS11615 ←	iron‑containing alcohol dehydrogenase family protein
NC_007604	2355350	A→C																		5.8%			8.1%							Y167D (TAC→GAC)	SYNPCC7942_RS11615 ←	iron‑containing alcohol dehydrogenase family protein
NC_007604	2356605	C→A							6.9%			6.4%			6.4%														?	R152L (CGC→CTC)	SYNPCC7942_RS11620 ←	hypothetical protein
NC_007604	2365414	C→G																		8.8%		8.2%								R143G (CGA→GGA)	SYNPCC7942_RS11665 →	hypothetical protein
NC_007604	2370860	A→G																				7.6%								intergenic (+46/+31)	SYNPCC7942_RS11695 → / ← SYNPCC7942_RS11700	hypothetical protein/hypothetical protein
seq id	position	mutation	3mut	AMC18E	C11-1248	C11-1	C11-2	C11-3	C11-4	C11-824	C11-M	C13-0	C13-13	C13-14	C13-1	C13-2	C13-M	Frozen	Live	PCC6301-1994	PCC6301-1994_trim	PCC6301-2013	PCC6301-FDC	PCC6311	PCC6707	PCC6908_bis	PCC6908	PCC7943	UTEX2973	annotation	gene	description
NC_007604	2370875	T→G																				12.3%								intergenic (+61/+16)	SYNPCC7942_RS11695 → / ← SYNPCC7942_RS11700	hypothetical protein/hypothetical protein
NC_007604	2370899	G→T																		10.4%										Q117K (CAG→AAG)	SYNPCC7942_RS11700 ←	hypothetical protein
NC_007604	2372048	T→C																					8.2%							L211P (CTC→CCC)	SYNPCC7942_RS11705 →	dihydropteroate synthase
NC_007604	2372492	A→G																												N47S (AAT→AGT)	ppnK →	NAD(+) kinase
NC_007604	2373132	G→C		1																1	1	1	1	1	1	1	1		1	E260D (GAG→GAC)	ppnK →	NAD(+) kinase
NC_007604	2376834	T→C																				8.3%								S324P (TCG→CCG)	SYNPCC7942_RS11730 →	glycine cleavage system aminomethyltransferase GcvT
NC_007604	2383819	C→G		1																										intergenic (‑212/‑51)	SYNPCC7942_RS11765 ← / → SYNPCC7942_RS11770	co‑chaperone GroES/F0F1 ATP synthase subunit beta
NC_007604	2391607	C→G																		9.0%										A80G (GCG→GGG)	SYNPCC7942_RS11815 →	glutathione synthase
NC_007604	2391655	A→G																		9.1%										D96G (GAT→GGT)	SYNPCC7942_RS11815 →	glutathione synthase
NC_007604	2395388	G→A												1																A185T (GCC→ACC)	SYNPCC7942_RS11835 →	tetratricopeptide repeat protein
seq id	position	mutation	3mut	AMC18E	C11-1248	C11-1	C11-2	C11-3	C11-4	C11-824	C11-M	C13-0	C13-13	C13-14	C13-1	C13-2	C13-M	Frozen	Live	PCC6301-1994	PCC6301-1994_trim	PCC6301-2013	PCC6301-FDC	PCC6311	PCC6707	PCC6908_bis	PCC6908	PCC7943	UTEX2973	annotation	gene	description
NC_007604	2397262	C→A																					6.7%							A385S (GCT→TCT)	SYNPCC7942_RS11845 ←	PDZ domain‑containing protein
NC_007604	2398253	G→T													8.4%															S54R (AGC→AGA)	SYNPCC7942_RS11845 ←	PDZ domain‑containing protein
NC_007604	2400500	C→A													5.3%															W267L (TGG→TTG)	SYNPCC7942_RS11860 ←	glucose‑6‑phosphate dehydrogenase assembly protein OpcA
NC_007604	2407074	G→T																		8.1%										G88C (GGC→TGC)	SYNPCC7942_RS11885 →	ADP‑heptose synthase
NC_007604	2407132	A→C																					8.9%							Q107P (CAG→CCG)	SYNPCC7942_RS11885 →	ADP‑heptose synthase
NC_007604	2411818	T→G																				7.3%								V107G (GTG→GGG)	SYNPCC7942_RS11910 →	hypothetical protein
NC_007604	2413526	C→A																		9.5%										N62K (AAC→AAA)	SYNPCC7942_RS11920 →	TIGR01548 family HAD‑type hydrolase
NC_007604	2417937	C→A																		11.2%	13.6%		79.4%							G120C (GGT→TGT)	SYNPCC7942_RS11940 ←	threonylcarbamoyl‑AMP synthase
NC_007604	2418313	A→C						13.1%						12.6%		13.0%														T2P (ACT→CCT)	SYNPCC7942_RS11945 →	nickel pincer cofactor biosynthesis protein LarC
NC_007604	2419492	C→A																		7.9%		6.7%								Q395K (CAA→AAA)	SYNPCC7942_RS11945 →	nickel pincer cofactor biosynthesis protein LarC
seq id	position	mutation	3mut	AMC18E	C11-1248	C11-1	C11-2	C11-3	C11-4	C11-824	C11-M	C13-0	C13-13	C13-14	C13-1	C13-2	C13-M	Frozen	Live	PCC6301-1994	PCC6301-1994_trim	PCC6301-2013	PCC6301-FDC	PCC6311	PCC6707	PCC6908_bis	PCC6908	PCC7943	UTEX2973	annotation	gene	description
NC_007604	2419676	C→T																				1							?	V175M (GTG→ATG)	SYNPCC7942_RS11950 ←	ribosome‑associated translation inhibitor RaiA
NC_007604	2419835	C→A																					7.5%							D122Y (GAT→TAT)	SYNPCC7942_RS11950 ←	ribosome‑associated translation inhibitor RaiA
NC_007604	2420084	C→A																					9.8%							D39Y (GAT→TAT)	SYNPCC7942_RS11950 ←	ribosome‑associated translation inhibitor RaiA
NC_007604	2422469	C→A																				5.7%								L122F (TTG→TTT)	SYNPCC7942_RS11970 ←	Crp/Fnr family transcriptional regulator
NC_007604	2425763	A→T																				5.0%								I125F (ATT→TTT)	SYNPCC7942_RS11985 →	cation:proton antiporter
NC_007604	2425890	T→G																					9.2%							L167W (TTG→TGG)	SYNPCC7942_RS11985 →	cation:proton antiporter
NC_007604	2425897	G→T																				7.7%								L169L (CTG→CTT)	SYNPCC7942_RS11985 →	cation:proton antiporter
NC_007604	2425926	C→G																		5.5%										P179R (CCG→CGG)	SYNPCC7942_RS11985 →	cation:proton antiporter
NC_007604	2428539	C→A					1																							Q224K (CAA→AAA)	SYNPCC7942_RS11995 →	glutamate racemase
NC_007604	2435979	T→A												5.0%																R313R (CGT→CGA)	SYNPCC7942_RS12040 →	efflux RND transporter permease subunit
seq id	position	mutation	3mut	AMC18E	C11-1248	C11-1	C11-2	C11-3	C11-4	C11-824	C11-M	C13-0	C13-13	C13-14	C13-1	C13-2	C13-M	Frozen	Live	PCC6301-1994	PCC6301-1994_trim	PCC6301-2013	PCC6301-FDC	PCC6311	PCC6707	PCC6908_bis	PCC6908	PCC7943	UTEX2973	annotation	gene	description
NC_007604	2438622	C→A																				12.3%								E209* (GAA→TAA)	SYNPCC7942_RS12050 ←	acyl‑ACP‑‑UDP‑N‑acetylglucosamine O‑acyltransferase
NC_007604	2441073:1	+A			1	1	1	1	1	54.3%	1	1	1	1	1	1	1	7.6%	1											coding (301/1035 nt)	SYNPCC7942_RS12060 ←	dipeptide epimerase
NC_007604	2441394:1	(ATCGCCCGACTGCGCGGG)1→2								41.5%																				intergenic (‑21/‑53)	SYNPCC7942_RS12060 ← / → SYNPCC7942_RS12065	dipeptide epimerase/tRNA (N6‑isopentenyl adenosine(37)‑C2)‑methylthiotransferase MiaB
NC_007604	2445800	A→G																		15.6%										G138G (GGA→GGG)	SYNPCC7942_RS12085 →	cell division protein FtsZ
NC_007604	2445823	T→G																				13.9%								V146G (GTC→GGC)	SYNPCC7942_RS12085 →	cell division protein FtsZ
NC_007604	2445846	A→G																				8.1%								T154A (ACG→GCG)	SYNPCC7942_RS12085 →	cell division protein FtsZ
NC_007604	2445873	A→C																				6.7%	5.3%							T163P (ACC→CCC)	SYNPCC7942_RS12085 →	cell division protein FtsZ
NC_007604	2445947	G→T																		6.6%										L187F (TTG→TTT)	SYNPCC7942_RS12085 →	cell division protein FtsZ
NC_007604	2446618	A→G																		21.7%		21.5%	25.9%							G17G (GGA→GGG)	SYNPCC7942_RS12090 →	bifunctional hydroxymethylpyrimidine kinase/phosphomethylpyrimidine kinase
NC_007604	2446620	C→G																		8.6%		9.5%								A18G (GCT→GGT)	SYNPCC7942_RS12090 →	bifunctional hydroxymethylpyrimidine kinase/phosphomethylpyrimidine kinase
seq id	position	mutation	3mut	AMC18E	C11-1248	C11-1	C11-2	C11-3	C11-4	C11-824	C11-M	C13-0	C13-13	C13-14	C13-1	C13-2	C13-M	Frozen	Live	PCC6301-1994	PCC6301-1994_trim	PCC6301-2013	PCC6301-FDC	PCC6311	PCC6707	PCC6908_bis	PCC6908	PCC7943	UTEX2973	annotation	gene	description
NC_007604	2446643	A→G																					8.7%							T26A (ACT→GCT)	SYNPCC7942_RS12090 →	bifunctional hydroxymethylpyrimidine kinase/phosphomethylpyrimidine kinase
NC_007604	2446682	A→T																				6.3%								T39S (ACC→TCC)	SYNPCC7942_RS12090 →	bifunctional hydroxymethylpyrimidine kinase/phosphomethylpyrimidine kinase
NC_007604	2449431	C→G																		5.5%										P213P (CCG→CCC)	SYNPCC7942_RS12105 ←	coproporphyrinogen III oxidase
NC_007604	2449448	C→A																					5.7%							G208C (GGC→TGC)	SYNPCC7942_RS12105 ←	coproporphyrinogen III oxidase
NC_007604	2449471	A→C																				5.9%								V200G (GTG→GGG)	SYNPCC7942_RS12105 ←	coproporphyrinogen III oxidase
NC_007604	2449588	T→C																		10.9%		9.1%	8.0%							E161G (GAG→GGG)	SYNPCC7942_RS12105 ←	coproporphyrinogen III oxidase
NC_007604	2452473	T→C																				7.7%								Y364H (TAT→CAT)	SYNPCC7942_RS12115 →	pyruvate:ferredoxin (flavodoxin) oxidoreductase
NC_007604	2452560	A→C																		6.2%										T393P (ACG→CCG)	SYNPCC7942_RS12115 →	pyruvate:ferredoxin (flavodoxin) oxidoreductase
NC_007604	2469258	T→C																		7.0%										E526E (GAA→GAG)	SYNPCC7942_RS12165 ←	sodium:proton antiporter
NC_007604	2469942	C→A																		5.3%										L298F (TTG→TTT)	SYNPCC7942_RS12165 ←	sodium:proton antiporter
seq id	position	mutation	3mut	AMC18E	C11-1248	C11-1	C11-2	C11-3	C11-4	C11-824	C11-M	C13-0	C13-13	C13-14	C13-1	C13-2	C13-M	Frozen	Live	PCC6301-1994	PCC6301-1994_trim	PCC6301-2013	PCC6301-FDC	PCC6311	PCC6707	PCC6908_bis	PCC6908	PCC7943	UTEX2973	annotation	gene	description
NC_007604	2469984	G→A																		6.0%										V284V (GTC→GTT)	SYNPCC7942_RS12165 ←	sodium:proton antiporter
NC_007604	2470077	A→C																		22.2%										G253G (GGT→GGG)	SYNPCC7942_RS12165 ←	sodium:proton antiporter
NC_007604	2471697	A→C																				6.6%								I78M (ATT→ATG)	SYNPCC7942_RS12175 ←	YqeG family HAD IIIA‑type phosphatase
NC_007604	2472731	C→A																					6.2%							L62F (TTG→TTT)	SYNPCC7942_RS12185 ←	Holliday junction resolvase RuvX
NC_007604	2472741	A→C																		11.9%		10.0%	8.6%							V59G (GTG→GGG)	SYNPCC7942_RS12185 ←	Holliday junction resolvase RuvX
NC_007604	2477731	C→G					9.0%																							R90G (CGA→GGA)	SYNPCC7942_RS12210 →	DUF2470 domain‑containing protein
NC_007604	2481112	A→C																		15.4%		13.5%								V95G (GTG→GGG)	SYNPCC7942_RS12240 ←	RidA family protein
NC_007604	2481115	T→C																		9.3%		8.8%	6.9%							E94G (GAG→GGG)	SYNPCC7942_RS12240 ←	RidA family protein
NC_007604	2481117	G→C																		6.6%		5.9%	5.5%							G93G (GGC→GGG)	SYNPCC7942_RS12240 ←	RidA family protein
NC_007604	2481147	T→A																				6.8%								S83S (TCA→TCT)	SYNPCC7942_RS12240 ←	RidA family protein
seq id	position	mutation	3mut	AMC18E	C11-1248	C11-1	C11-2	C11-3	C11-4	C11-824	C11-M	C13-0	C13-13	C13-14	C13-1	C13-2	C13-M	Frozen	Live	PCC6301-1994	PCC6301-1994_trim	PCC6301-2013	PCC6301-FDC	PCC6311	PCC6707	PCC6908_bis	PCC6908	PCC7943	UTEX2973	annotation	gene	description
NC_007604	2481158	T→G																		5.7%		6.6%								T80P (ACG→CCG)	SYNPCC7942_RS12240 ←	RidA family protein
NC_007604	2481173	T→C																		16.7%			13.2%							T75A (ACG→GCG)	SYNPCC7942_RS12240 ←	RidA family protein
NC_007604	2481176	G→C																				8.5%	7.9%							R74G (CGG→GGG)	SYNPCC7942_RS12240 ←	RidA family protein
NC_007604	2486085	C→A																												C189F (TGC→TTC)	SYNPCC7942_RS12265 ←	class I SAM‑dependent methyltransferase
NC_007604	2486404	A→C																		13.4%		11.9%								W83G (TGG→GGG)	SYNPCC7942_RS12265 ←	class I SAM‑dependent methyltransferase
NC_007604	2486417	C→A																					5.4%							L78L (CTG→CTT)	SYNPCC7942_RS12265 ←	class I SAM‑dependent methyltransferase
NC_007604	2486445	T→C																				6.6%								E69G (GAG→GGG)	SYNPCC7942_RS12265 ←	class I SAM‑dependent methyltransferase
NC_007604	2486479	G→T																		7.6%										Q58K (CAA→AAA)	SYNPCC7942_RS12265 ←	class I SAM‑dependent methyltransferase
NC_007604	2486493	A→C																		6.3%										L53R (CTG→CGG)	SYNPCC7942_RS12265 ←	class I SAM‑dependent methyltransferase
NC_007604	2487710	T→G																				13.2%							?	T221P (ACC→CCC)	SYNPCC7942_RS12270 ←	lysine‑‑tRNA ligase
seq id	position	mutation	3mut	AMC18E	C11-1248	C11-1	C11-2	C11-3	C11-4	C11-824	C11-M	C13-0	C13-13	C13-14	C13-1	C13-2	C13-M	Frozen	Live	PCC6301-1994	PCC6301-1994_trim	PCC6301-2013	PCC6301-FDC	PCC6311	PCC6707	PCC6908_bis	PCC6908	PCC7943	UTEX2973	annotation	gene	description
NC_007604	2488449	A→C																				8.3%							?	A253A (GCT→GCG)	SYNPCC7942_RS12275 ←	response regulator
NC_007604	2488455	T→C																				8.3%								E251E (GAA→GAG)	SYNPCC7942_RS12275 ←	response regulator
NC_007604	2490403	G→T										8.6%																		G59G (GGC→GGA)	SYNPCC7942_RS12280 ←	sugar ABC transporter substrate‑binding protein
NC_007604	2493471	C→A																		8.4%										E143* (GAA→TAA)	SYNPCC7942_RS12300 ←	membrane protein
NC_007604	2494221	A→G																				15.3%								S208S (AGT→AGC)	SYNPCC7942_RS12305 ←	hypothetical protein
NC_007604	2494310	T→G																				5.0%								T179P (ACG→CCG)	SYNPCC7942_RS12305 ←	hypothetical protein
NC_007604	2494340	T→G																					5.5%							T169P (ACT→CCT)	SYNPCC7942_RS12305 ←	hypothetical protein
NC_007604	2498088	T→G																				15.3%	15.6%							T192P (ACG→CCG)	SYNPCC7942_RS12320 ←	NAD‑dependent epimerase/dehydratase family protein
NC_007604	2498091	T→G																				21.7%	20.8%							T191P (ACC→CCC)	SYNPCC7942_RS12320 ←	NAD‑dependent epimerase/dehydratase family protein
NC_007604	2498103	C→A																				8.2%								V187F (GTT→TTT)	SYNPCC7942_RS12320 ←	NAD‑dependent epimerase/dehydratase family protein
seq id	position	mutation	3mut	AMC18E	C11-1248	C11-1	C11-2	C11-3	C11-4	C11-824	C11-M	C13-0	C13-13	C13-14	C13-1	C13-2	C13-M	Frozen	Live	PCC6301-1994	PCC6301-1994_trim	PCC6301-2013	PCC6301-FDC	PCC6311	PCC6707	PCC6908_bis	PCC6908	PCC7943	UTEX2973	annotation	gene	description
NC_007604	2498135	T→G																					17.9%							Y176S (TAC→TCC)	SYNPCC7942_RS12320 ←	NAD‑dependent epimerase/dehydratase family protein
NC_007604	2498172	T→G																		14.6%			12.3%							T164P (ACC→CCC)	SYNPCC7942_RS12320 ←	NAD‑dependent epimerase/dehydratase family protein
NC_007604	2498176	A→G																		8.1%										G162G (GGT→GGC)	SYNPCC7942_RS12320 ←	NAD‑dependent epimerase/dehydratase family protein
NC_007604	2498230	C→T																										1		L144L (CTG→CTA)	SYNPCC7942_RS12320 ←	NAD‑dependent epimerase/dehydratase family protein
NC_007604	2499653	A→C																				5.0%								T228P (ACT→CCT)	SYNPCC7942_RS12330 →	sulfurtransferase
NC_007604	2501952	G→T							6.5%						5.6%															A54E (GCA→GAA)	SYNPCC7942_RS12345 ←	SAM‑dependent methyltransferase
[truncated: 140 more rows]

## Sheet: Dataset S1B
Predicted mutations
seq id	position	mutation	annotation	Frozen	Live	3mut	C11-824	C11-1248	C11-1	C11-2	C11-3	C11-4	C11-M	C13-0	C13-13	C13-14	C13-1	C13-2	C13-M	PCC6301-1994	PCC6301-1994_trim	PCC6301-2013	PCC6301-FDC	PCC6311	PCC6707	PCC6908_bis	PCC6908	PCC7943	UTEX2973	gene	description
NC_007604	49253:1	+AACGAT	coding (109/435 nt)						1	1	1	1	1	1	1	1	1	1	1											SYNPCC7942_RS00240 ←	prepilin‑type N‑terminal cleavage/methylation domain‑containing protein
NC_007604	92711	A→G	L210P (CTC→CCC)						1	1	1	1	1		1	1	1	1	1											SYNPCC7942_RS00480 ←	response regulator transcription factor	RpaA
NC_007604	92906	G→A	P145L (CCC→CTC)	13.4%	1		1	1	1	1	1	1	1	1	1	1	1	1	1											SYNPCC7942_RS00480 ←	response regulator transcription factor	RpaA
NC_007604	92978	T→C	Q121R (CAG→CGG)	1	1	1	1	1	1	1	1	1	1	1	1	1	1	1	1	1	1	1	1	1	1	1	1	1	1	SYNPCC7942_RS00480 ←	response regulator transcription factor	RpaA
NC_007604	159223	A→T	L113* (TTG→TAG)	44.3%	1	1	1	1	1	1	1	1	1	1	1	1	1	1	1											SYNPCC7942_RS00795 ←	hypothetical protein
NC_007604	326330:1	+T	coding (170/1197 nt)					1	1	1	1	1	1	1	1	1	1	1	1											SYNPCC7942_RS01675 →	class I SAM‑dependent methyltransferase
NC_007604	441428	C→A	E137* (GAA→TAA)						1	1	1	1	1		1	1	1	1	1											SYNPCC7942_RS02310 ←	DUF3155 domain‑containing protein
NC_007604	666803	T→C	intergenic (+150/‑66)								1	1	66.1%		1	1	1	1	51.7%											SYNPCC7942_RS03435 → / → SYNPCC7942_RS03440	hypothetical protein/RNA polymerase sigma factor RpoD/SigA family
NC_007604	893872	C→G	G85R (GGT→CGT)	87.7%	1		1	1	1	1	1	1	1	1	1	1	1	1	1											SYNPCC7942_RS04570 ←	30S ribosomal protein S12
NC_007604	905445	C→T	intergenic (‑28/+40)			1	8.9%	1	1	1	1	1	1	1	1	1	1	1	1											SYNPCC7942_RS04605 ← / ← SYNPCC7942_RS04610	shikimate kinase/hypothetical protein
NC_007604	924724	C→T	P216L (CCA→TTA)					1	1				21.1%	1					13.9%											SYNPCC7942_RS04725 →	long‑chain fatty acid‑‑CoA ligase
NC_007604	924725	C→T	P216L (CCA→TTA)			1													6.1%											SYNPCC7942_RS04725 →	long‑chain fatty acid‑‑CoA ligase
NC_007604	924962	T→C	L295P (CTG→CCG)	1	1	1	1	1	1	1	1	1	1	1	1	1	1	1	1	1	1	1	1	1	1	1	1	1	1	SYNPCC7942_RS04725 →	long‑chain fatty acid‑‑CoA ligase
NC_007604	924985	G→A	E303K (GAG→AAG)							1	1	1	74.3%		1	1	1	1	77.2%											SYNPCC7942_RS04725 →	long‑chain fatty acid‑‑CoA ligase
NC_007604	926029	48 bp→A	intergenic (+1/‑1)			1																								SYNPCC7942_RS04725 → / → SYNPCC7942_RS04730	long‑chain fatty acid‑‑CoA ligase/hypothetical protein
NC_007604	1178882	C→A	intergenic (‑205/+413)			1																								SYNPCC7942_RS05905 ← / ← SYNPCC7942_RS05910	septal ring lytic transglycosylase RlpA family protein/hypothetical protein
NC_007604	1787336	A→C	V107G (GTG→GGG)	?	1		1	1																						SYNPCC7942_RS08730 ←	EAL domain‑containing protein
NC_007604	2195880	C→T	Q352* (CAG→TAG)			1	12.3%	1						1																SYNPCC7942_RS10715 →	histidine kinase
NC_007604	2286963	C→G	C258S (TGC→TCC)	37.4%		1																								SYNPCC7942_RS11225 ←	DNA‑directed RNA polymerase subunit alpha
NC_007604	2441073:1	+A	coding (301/1035 nt)	7.6%	1		54.3%	1	1	1	1	1	1	1	1	1	1	1	1											SYNPCC7942_RS12060 ←	dipeptide epimerase
