# Supplementary material for: Mutations in the circadian cycle drive adaptive plasticity in cyanobacteria
Source: Proc Natl Acad Sci U S A. 2025 Sep 3;122(36):e2506928122. doi: 10.1073/pnas.2506928122 (PMC12435244; doi:10.1073/pnas.2506928122)
Supplement: Supplementary file 3 — Dataset S02 (XLSX) [file pnas.2506928122.sd02.xlsx]

## Sheet: Dataset S2
Geneid	GeneName	Chr	Start	End	Strand	Length	01wt_LoLL	02wt_LoLL	03wt_LoLL	04wt_HiLL	05wt_HiLL	06wt_HiLL	01ParoK_LoLL	02ParoK_LoLL	03ParoK_LoLL	04ParoK_HiLL	05ParoK_HiLL	06ParoK_HiLL	01d30sasA_LoLL	02d30sasA_LoLL	03d30sasA_LoLL	04d30sasA_HiLL	05d30sasA_HiLL	06d30sasA_HiLL	01C11_LoLL	02C11_LoLL	03C11_LoLL	04C11_HiLL	05C11_HiLL	06C11_HiLL
Synpcc7942_0001	Beta sliding clamp (Beta clamp) (Sliding clamp) (Beta-clamp processivity factor) (DNA polymerase III beta sliding clamp subunit) (DNA polymerase III subunit beta)	Chromosome	65	1237	+	1173	3549	3832	2794	1972	2573	2622	1904	1430	2395	4458	4236	2497	1444	1575	1641	1453	1004	1115	1353	813	799	2369	2070	1252
Synpcc7942_0002	hypothetical protein	Chromosome	1262	2134	+	873	579	742	451	372	480	470	385	244	473	883	827	466	213	194	217	251	171	181	205	128	110	466	250	162
Synpcc7942_0003	phosphoribosylformylglycinamidine synthase II	Chromosome	2178	4511	+	2334	2883	3444	2183	3661	4509	3893	1913	1329	2881	6075	5701	2704	2493	2274	2646	3495	2209	2577	2579	1425	1407	3544	3173	1783
Synpcc7942_0004	amidophosphoribosyltransferase	Chromosome	4596	6077	+	1482	4540	4855	3022	5000	5966	5115	3766	2520	5019	5397	5644	3169	5875	4937	5487	4966	3647	4174	5419	2855	2798	8232	6037	3671
Synpcc7942_0005	hypothetical protein	Chromosome	6111	7706	-	1596	1734	1774	1296	395	553	467	684	594	1222	1624	1534	758	275	417	324	257	181	159	299	142	166	234	308	252
Synpcc7942_0006	hypothetical protein	Chromosome	7779	8192	-	414	61	84	50	14	26	12	33	17	54	46	37	34	29	24	31	18	26	4	20	26	14	25	19	8
Synpcc7942_0007	hypothetical protein	Chromosome	8189	8539	-	351	90	105	72	25	34	51	43	32	107	80	51	55	38	51	60	39	13	7	52	46	30	40	43	19
Synpcc7942_0008	hypothetical protein	Chromosome	8536	8859	-	324	418	456	314	97	137	132	171	141	257	283	228	132	144	171	180	136	69	78	207	132	105	178	130	97
Synpcc7942_0009	argininosuccinate synthase	Chromosome	8964	10166	+	1203	2758	3339	1930	3612	4357	4337	1580	1055	2164	7031	6635	3423	2083	1850	2365	5230	3128	3716	2742	1321	1368	3592	5368	3496
Synpcc7942_0010	hypothetical protein	Chromosome	10252	10878	-	627	1955	2001	1440	982	1227	1128	1297	889	1372	2680	2327	1428	1083	1105	1402	1447	1012	919	1148	758	733	1755	974	594
Synpcc7942_0011	hypothetical protein	Chromosome	10998	11474	-	477	1008	869	755	330	456	524	510	329	531	736	634	518	306	376	415	383	244	297	248	194	149	280	374	260
Synpcc7942_0012	30S ribosomal protein S6	Chromosome	11641	11964	-	324	27452	28224	16937	18863	29241	32249	11987	8020	13174	39707	34179	23708	10858	9403	12703	31914	23033	25071	7513	4643	4089	11041	16193	9909
Synpcc7942_0013	hypothetical protein	Chromosome	12321	13028	+	708	6059	4449	3679	3914	4584	4693	6389	3620	7966	5514	4158	3027	6673	4784	17941	2189	1088	1429	697	320	292	802	325	204
Synpcc7942_0014	hypothetical protein	Chromosome	13067	13411	-	345	2194	2004	1488	573	856	977	1028	905	1411	1447	1112	993	593	772	926	648	454	480	809	428	447	832	724	420
Synpcc7942_0015	putative hydroxylase	Chromosome	13577	14248	-	672	428	462	308	132	228	236	186	151	251	388	382	237	90	77	81	95	74	84	61	58	56	144	142	83
Synpcc7942_0016	hypothetical protein	Chromosome	15020	15604	+	585	573	629	423	160	262	293	299	198	472	467	373	232	187	203	246	173	120	106	176	99	103	240	144	94
Synpcc7942_0017	keto-hydroxyglutarate-aldolase/keto-deoxy- phosphogluconate aldolase	Chromosome	15630	16193	-	564	149	197	101	111	160	219	77	48	96	433	368	247	50	50	64	151	96	81	35	39	37	66	55	53
Synpcc7942_0018	glycyl-tRNA synthetase subunit beta	Chromosome	16206	18392	-	2187	2425	3043	1821	2619	3724	3933	1178	864	1784	6780	5766	3093	1285	1255	1601	3644	2067	2247	1253	1010	893	2643	1932	1135
Synpcc7942_0019	Sulfite reductase, ferredoxin dependent	Chromosome	18615	20489	+	1875	5363	6701	4485	3313	3786	3228	2487	2225	4585	6838	7300	5333	2204	3009	3644	2454	1634	1603	2704	1478	2309	4630	1466	927
Synpcc7942_0020	hypothetical protein	Chromosome	20490	21092	+	603	398	506	320	155	275	221	179	165	277	467	512	327	170	210	282	158	93	104	211	180	248	143	137	84
Synpcc7942_0021	cobalt-precorrin-6x reductase	Chromosome	21134	21874	-	741	178	233	148	91	114	102	112	79	111	161	123	84	75	105	115	63	34	41	79	59	46	63	67	38
Synpcc7942_0022	hypothetical protein	Chromosome	21880	23049	-	1170	614	669	484	370	468	349	400	305	632	584	653	322	399	447	585	302	143	259	431	207	212	362	541	311
Synpcc7942_0023	calcium/proton exchanger	Chromosome	23057	24121	-	1065	605	644	525	497	568	412	383	268	640	606	568	261	493	560	622	378	284	302	466	192	193	355	624	403
Synpcc7942_0024	hypothetical protein	Chromosome	24181	25371	-	1191	312	396	265	187	260	299	202	149	208	350	346	189	102	150	158	149	107	105	79	73	92	228	107	93
Synpcc7942_0025	hypothetical protein	Chromosome	25416	27122	+	1707	605	704	440	457	530	576	406	362	521	767	741	327	283	248	308	227	167	274	265	229	128	755	392	269
Synpcc7942_0026	hypothetical protein	Chromosome	27082	28059	-	978	509	464	323	271	397	341	239	198	386	514	572	297	308	292	251	265	233	263	396	226	275	897	750	507
Synpcc7942_0027	8-amino-7-oxononanoate synthase	Chromosome	28184	29350	+	1167	156	232	164	252	297	275	132	105	171	540	496	263	106	110	138	241	174	236	162	137	82	382	213	139
Synpcc7942_0028	hypothetical protein	Chromosome	29347	30015	+	669	96	122	68	76	118	112	54	50	48	250	198	98	56	35	45	90	89	78	67	31	30	129	49	22
Synpcc7942_0029	hypothetical protein	Chromosome	30012	30833	+	822	137	135	106	126	166	145	60	45	84	299	264	148	54	55	66	145	72	95	47	31	43	135	80	37
Synpcc7942_0030	dethiobiotin synthase	Chromosome	30839	31471	+	633	249	305	193	514	618	578	164	130	272	845	783	419	182	201	198	561	391	432	246	149	137	490	511	342
Synpcc7942_0031	aminotransferase	Chromosome	31464	32738	+	1275	579	794	471	791	972	976	354	264	507	1260	1132	764	329	327	384	743	451	518	340	285	218	736	488	328
Synpcc7942_0032	hypothetical protein	Chromosome	32849	33202	-	354	1399	1566	894	126	194	172	809	599	837	432	350	285	180	203	392	184	113	119	261	203	122	159	78	57
Synpcc7942_0033	hypothetical protein	Chromosome	33174	33506	-	333	2187	2397	1390	245	321	257	1343	979	1250	573	537	400	317	385	577	222	147	172	361	296	230	254	151	65
Synpcc7942_0034	N-acetylornithine aminotransferase	Chromosome	33685	33798	+	114	66	101	50	12	25	16	37	33	52	40	31	34	10	17	21	18	8	9	12	23	2	27	7	2
Synpcc7942_0035	hypothetical protein	Chromosome	34357	35115	-	759	1118	993	713	153	164	226	648	581	823	366	351	209	292	289	332	121	98	72	228	246	179	187	74	73
Synpcc7942_0036	hypothetical protein	Chromosome	35341	36126	+	786	1891	2054	1326	349	660	758	714	514	891	1521	1371	1034	296	331	408	415	255	293	572	277	364	646	381	220
Synpcc7942_0037	hypothetical protein	Chromosome	36123	36326	-	204	125	203	78	93	57	56	51	37	95	51	88	33	42	43	27	14	13	18	32	30	19	125	298	293
Synpcc7942_0038	mutator MutT protein	Chromosome	36479	36955	+	477	353	429	294	94	182	182	201	126	246	354	291	218	116	116	152	83	78	65	134	100	70	189	62	62
Synpcc7942_0039	6-phosphogluconate dehydrogenase	Chromosome	37130	38545	+	1416	4880	5668	3633	969	1241	1234	3096	2479	3972	4098	4226	2140	1419	1549	1511	734	509	544	1245	657	721	1195	875	611
Synpcc7942_0040	dihydroneopterin aldolase Dihydroneopterin aldolase	Chromosome	38630	39007	+	378	882	1200	714	166	238	205	532	397	734	582	683	348	261	234	275	161	109	103	223	107	153	191	160	113
Synpcc7942_0041	probable transport protein	Chromosome	39441	40745	+	1305	990	1163	804	228	343	454	599	472	956	897	840	503	605	647	861	423	234	237	302	140	152	257	173	109
Synpcc7942_0042	50S ribosomal protein L28	Chromosome	40855	41091	-	237	12025	15002	8389	8072	12871	15344	6418	5613	8442	22382	18660	10568	4986	4664	5940	10132	6833	7117	6144	6044	4627	11819	10040	6347
Synpcc7942_0043	hypothetical protein	Chromosome	41131	41496	-	366	80	96	73	62	70	62	54	37	84	127	102	64	41	55	61	47	39	27	40	37	26	67	32	24
Synpcc7942_0044	hypothetical protein	Chromosome	41495	43477	+	1983	584	607	487	321	376	409	326	267	430	523	468	336	308	373	348	239	149	166	374	198	210	438	360	306
Synpcc7942_0045	TPR repeat	Chromosome	43572	44927	+	1356	424	484	319	198	239	310	204	157	244	521	335	314	147	161	181	196	144	154	168	136	133	235	183	108
Synpcc7942_0046	Methylase involved in ubiquinone/menaquinone biosynthesis-like	Chromosome	45164	46507	+	1344	6383	5059	4001	1599	2320	2281	3783	2679	3862	4330	3941	2679	2853	1979	3499	1578	1050	1144	1406	1041	765	2432	1514	1043
Synpcc7942_0047	TPR repeat	Chromosome	46515	48881	+	2367	3599	3165	2655	1153	1731	1555	2256	1656	3053	2740	2462	1764	2103	1852	2439	1175	747	848	1281	1059	833	1630	741	491
Synpcc7942_0048	pilin polypeptide PilA-like	Chromosome	48927	49361	-	435	293274	270556	170641	165669	212307	163635	184281	138855	211711	216056	170885	131518	185646	180595	217107	222717	159256	178036	153101	119769	98792	158960	131541	86690
Synpcc7942_0049	pilin polypeptide PilA-like	Chromosome	49550	49984	-	435	950249	787745	539181	274942	344822	262055	634271	459287	690157	387455	301618	252178	745796	656861	912259	414121	299944	300462	354212	237404	194288	230021	190202	133052
Synpcc7942_0050	hypothetical protein	Chromosome	50070	52616	+	2547	30356	35270	20829	30559	45321	40268	18835	13176	22956	42421	33821	30413	18392	22795	24871	39028	24975	27893	21575	19254	18897	24688	11773	7564
Synpcc7942_0051	TPR repeat	Chromosome	52606	54507	-	1902	14202	14078	9112	14587	22449	17120	11105	7460	13498	26714	20499	19853	14388	15054	19379	39746	26735	28715	25190	22064	22526	24205	7299	4468
Synpcc7942_0052	hypothetical protein	Chromosome	54512	55030	-	519	4872	4736	2833	7362	9468	7010	3585	2196	4066	11251	8775	5657	4755	4577	5455	18086	12524	12321	6791	4146	3881	5504	3812	2166
Synpcc7942_0053	hypothetical protein	Chromosome	55204	56352	-	1149	8981	8040	5384	3441	5646	4970	6743	4346	6700	8232	6259	6897	9994	9632	11916	13806	8985	8776	17497	14248	15396	7704	3836	2298
Synpcc7942_0054	hypothetical protein	Chromosome	56423	57190	-	768	6051	6036	3687	1290	2177	2087	4113	2792	3987	3762	3135	2902	2624	2196	3828	2576	1516	1485	2626	2332	2325	3088	781	377
Synpcc7942_0055	hypothetical protein	Chromosome	57223	57906	-	684	30550	26627	16075	10582	14936	10801	22007	15485	20688	23774	18332	17802	19133	15383	25517	25285	18489	21264	14541	10328	9624	10456	5066	3482
Synpcc7942_0056	perosamine synthetase	Chromosome	57941	59068	-	1128	4571	4576	2975	2190	3139	2491	3034	2307	3794	4100	3629	2793	2263	2606	3579	3138	2117	2147	3549	2333	2251	3304	1431	826
Synpcc7942_0057	putative C-3 methyl transferase	Chromosome	59072	60304	-	1233	3541	3560	2216	2143	2712	2161	2330	1732	3194	3089	3190	2294	1565	1625	2202	1831	1250	1513	2098	1423	1207	2421	1527	895
Synpcc7942_0058	dTDP-4-dehydrorhamnose 3,5-epimerase	Chromosome	60301	60846	-	546	610	718	488	399	477	485	370	308	518	862	843	450	171	152	282	202	150	170	129	151	92	480	183	134
Synpcc7942_0059	hypothetical protein	Chromosome	60867	61112	-	246	673	637	497	501	598	587	427	419	742	989	955	476	251	175	256	229	187	219	277	211	151	649	235	262
Synpcc7942_0060	hypothetical protein	Chromosome	61091	61369	-	279	1034	977	657	466	672	750	565	439	707	1399	1277	795	309	251	367	385	276	299	258	346	222	883	347	216
Synpcc7942_0061	CDP-glucose 4,6-dehydratase	Chromosome	61366	62472	-	1107	1523	1841	1201	419	639	847	948	678	1173	2125	2136	1495	488	408	676	582	308	376	656	532	482	1530	193	116
Synpcc7942_0062	glucose-1-phosphate cytidylyltransferase	Chromosome	62469	63242	-	774	2640	2775	1824	1196	2018	2176	1609	1134	1877	3523	3307	2237	972	903	1299	1484	863	999	1601	1457	1247	2550	809	478
Synpcc7942_0063	dual specificity protein phosphatase	Chromosome	64266	64706	-	441	96	133	85	33	47	72	50	30	56	160	121	101	30	23	54	70	24	38	36	23	23	58	25	9
Synpcc7942_0064	hypothetical protein	Chromosome	64703	64870	-	168	87	110	88	24	50	67	35	23	35	181	146	170	18	20	54	109	49	63	41	45	33	44	6	8
Synpcc7942_0065	translation initiation factor IF-3	Chromosome	64987	65541	-	555	35796	35644	23818	19494	33130	33829	21526	14874	21391	66582	53582	46048	14453	13633	17200	31712	22101	24267	25176	24570	21878	34464	18530	12359
Synpcc7942_0066	hypothetical protein	Chromosome	65658	67172	-	1515	623	785	487	495	770	681	411	325	610	1065	876	575	495	558	522	545	310	397	573	333	365	775	410	251
Synpcc7942_0067	probable permease protein of ABC transporter	Chromosome	67177	67986	-	810	412	448	289	317	407	443	272	179	324	662	645	323	239	264	296	407	203	198	344	197	205	652	288	164
Synpcc7942_0068	ATPase	Chromosome	67991	68980	-	990	259	190	145	65	117	103	73	54	134	181	178	99	98	87	111	75	61	78	121	59	78	126	99	48
Synpcc7942_0069	hypothetical protein	Chromosome	69079	69375	+	297	949	1162	685	57	111	118	635	474	570	483	558	223	160	159	220	104	65	39	126	120	72	243	36	32
Synpcc7942_0070	hypothetical protein	Chromosome	69378	69938	-	561	112	149	93	107	209	148	70	45	106	301	294	165	57	64	60	167	115	125	55	41	45	132	103	50
Synpcc7942_0071	pleiotropic regulatory protein-like	Chromosome	69940	71139	-	1200	632	719	470	721	951	1121	394	241	493	1587	1307	793	513	412	525	956	655	785	619	458	370	948	1108	698
Synpcc7942_0072	hypothetical protein	Chromosome	71307	71960	-	654	365	520	332	306	458	482	241	186	300	913	857	510	217	197	275	449	277	303	232	183	147	450	287	180
Synpcc7942_0073	4-hydroxy-3-methylbut-2-enyl diphosphate reductase	Chromosome	72000	73196	-	1197	3629	4165	2693	2946	4214	4463	1825	1383	2496	6989	6181	3657	1948	1608	2174	3720	2395	2375	2200	1336	1319	4680	3072	2066
Synpcc7942_0074	hypothetical protein	Chromosome	73306	73659	-	354	85	58	53	41	109	107	47	43	34	277	176	171	18	33	49	89	50	65	80	57	39	88	40	37
Synpcc7942_0075	aminopeptidase P. Metallo peptidase. MEROPS family M24B	Chromosome	73775	75088	+	1314	2387	2556	2021	1752	2255	1954	1556	1210	2161	3088	2886	1595	1623	1799	1995	1875	1048	1386	1500	775	799	1626	1626	952
Synpcc7942_0076	extracellular solute-binding protein, family 3	Chromosome	75091	75852	+	762	1271	1405	1023	712	1163	981	693	476	919	1452	1360	1015	518	592	689	650	424	459	625	407	391	783	663	435
Synpcc7942_0077	transcriptional regulator, XRE family	Chromosome	75928	76617	+	690	1074	1426	835	1455	2351	2290	598	386	792	3132	2992	1638	632	556	816	1680	1001	1154	625	490	445	1800	1538	918
Synpcc7942_0078	hypothetical protein	Chromosome	76614	77063	-	450	517	647	322	399	515	527	282	164	326	739	681	427	260	233	229	309	225	212	194	171	158	564	452	328
Synpcc7942_0079	conserved hypothetical protein YCF41	Chromosome	77138	77584	-	447	2004	2265	1349	1433	1949	1828	1351	936	1536	3122	3146	1530	837	803	886	1045	683	831	818	601	524	1990	1635	996
Synpcc7942_0080	probable ABC transporter permease protein	Chromosome	77648	78871	-	1224	1658	2106	1160	976	1312	1386	1190	785	1276	2302	2256	1079	992	939	1084	1187	758	704	1034	760	532	1615	714	540
Synpcc7942_0081	RNA-binding S4	Chromosome	78987	79196	-	210	970	1012	740	399	472	678	628	496	887	1163	1171	734	393	404	458	321	230	265	352	350	217	890	403	260
Synpcc7942_0082	ATPase	Chromosome	79265	81013	+	1749	3477	3854	2669	3644	4882	4633	1769	1454	2763	7142	5652	3730	2341	2393	2991	3794	2287	2594	2486	1369	1469	4836	4022	2739
Synpcc7942_0083	hypothetical protein	Chromosome	81023	81220	+	198	222	259	191	136	167	226	138	125	181	268	278	166	109	133	125	74	90	109	138	140	93	263	124	103
Synpcc7942_0084	hypothetical protein	Chromosome	81217	81918	+	702	337	423	289	401	505	446	305	206	422	714	688	446	392	420	431	508	312	314	537	331	366	423	668	458
Synpcc7942_0085	HAD-superfamily hydrolase subfamily IA, variant 3	Chromosome	82179	82865	-	687	974	1374	746	236	398	376	443	407	583	920	876	671	173	182	298	267	186	140	178	173	171	536	165	86
Synpcc7942_0086	isoamylase. Glycosyl Hydrolase family 13.	Chromosome	82871	84955	-	2085	10209	12105	7513	3372	4429	4385	5043	4448	6292	10633	8894	5455	2370	2553	2954	2976	2149	2213	2309	1771	1650	6669	1854	1221
Synpcc7942_0087	hypothetical protein	Chromosome	84964	86475	-	1512	3929	4160	2742	5026	6660	4258	2259	1801	2805	7224	6397	3821	1692	1707	1891	3952	2661	3308	1983	1447	1295	6204	2357	1533
Synpcc7942_0088	hypothetical protein	Chromosome	86547	87269	+	723	1397	1716	967	773	1155	1056	779	603	965	1899	1724	837	543	537	519	763	446	513	407	308	289	1050	525	286
Synpcc7942_R0025	tRNA-Asn	Chromosome	87725	87796	-	72	388	500	290	202	332	332	342	196	361	609	560	355	268	203	306	277	147	205	273	317	249	122	99	42
Synpcc7942_0089	Carboxymethylenebutenolidase	Chromosome	87881	88615	-	735	1489	1669	1078	1617	2092	1962	863	715	1296	3181	2820	1836	1065	1081	1229	1858	1068	1242	1104	678	647	1713	2705	2007
Synpcc7942_0090	transcriptional regulator, GntR family	Chromosome	88735	89718	+	984	1262	1271	942	896	1234	1108	814	595	941	1663	1497	807	798	710	945	839	563	635	875	590	530	1275	1681	1150
Synpcc7942_0091	conserved hypothetical protein YCF21	Chromosome	89715	90326	-	612	496	639	383	181	271	237	322	220	416	450	461	235	227	237	315	205	109	144	200	160	119	326	265	185
Synpcc7942_0092	hypothetical protein	Chromosome	90583	90930	-	348	1491	1737	1093	811	840	848	746	441	829	992	1245	537	464	587	688	502	406	326	697	534	444	946	1848	1200
Synpcc7942_0093	Thymidylate kinase	Chromosome	91029	91676	+	648	572	715	436	342	395	452	356	237	438	722	565	348	252	274	399	377	233	304	247	197	123	404	280	197
Synpcc7942_0094	DNA polymerase III subunit delta'	Chromosome	91676	92611	+	936	94	134	89	54	58	50	50	45	68	123	105	63	43	32	70	95	44	33	31	27	34	61	27	8
Synpcc7942_0095	two component transcriptional regulator, winged helix family	Chromosome	92590	93339	-	750	13106	13435	8782	8315	11397	11035	7257	5062	8433	14101	12064	8024	7580	8021	8371	10373	6669	7321	9056	6497	5748	7611	5933	3755
Synpcc7942_0096	hypothetical protein	Chromosome	93764	94285	-	522	23254	22810	14206	3331	5467	6126	15774	12541	16988	18181	16938	12079	6611	6932	8183	5992	4229	4272	10363	7833	7017	6450	2753	1741
Synpcc7942_0097	cobaltochelatase	Chromosome	94375	98166	-	3792	1764	1999	1426	1151	1532	1546	1005	791	1392	2590	2034	1571	768	847	1093	1078	735	778	887	662	712	1669	1322	837
Synpcc7942_0098	pyruvate kinase	Chromosome	98302	100086	-	1785	6607	7617	4820	2687	3588	3725	3707	2836	4735	7050	6758	3903	3223	3421	3634	3215	2038	2129	3039	1804	1998	4755	3856	2395
Synpcc7942_0099	hypothetical protein	Chromosome	100202	100531	+	330	443	528	353	551	783	767	266	250	394	1133	880	500	259	246	285	655	405	479	441	255	231	537	459	297
Synpcc7942_0100	hypothetical protein	Chromosome	100528	101082	-	555	3215	3098	2604	116	251	266	1434	1275	1738	1205	1036	917	633	777	990	471	248	244	1813	1250	1207	1320	235	135
Synpcc7942_0101	type 2 NADH dehydrogenase	Chromosome	101259	102593	+	1335	5414	7235	4269	3407	4575	4702	3635	2440	4465	6873	6735	4294	3231	3302	4164	3411	1986	2086	4140	2953	2457	7346	4616	3239
Synpcc7942_0102	hypothetical protein	Chromosome	102674	103237	+	564	1568	1651	1072	514	655	775	918	652	980	988	913	630	382	385	475	300	195	188	449	410	293	984	570	392
Synpcc7942_0103	Ankyrin	Chromosome	103268	103645	-	378	209	215	157	139	189	186	115	83	176	227	204	138	66	80	128	89	54	55	87	35	47	133	95	39
Synpcc7942_0104	hypothetical protein	Chromosome	103632	104408	-	777	1329	1362	918	1045	1327	1200	821	563	1147	1850	1395	993	637	647	789	909	670	658	848	482	504	1356	904	638
Synpcc7942_0105	NAD synthetase	Chromosome	104653	106377	-	1725	1144	1346	865	663	849	915	686	478	866	1126	1050	748	491	537	547	440	272	339	471	463	411	773	554	334
Synpcc7942_0106	nicotinic acid mononucleotide adenyltransferase	Chromosome	106374	106952	-	579	237	244	192	173	244	225	123	118	154	315	312	198	77	83	66	95	66	102	69	59	43	310	79	38
Synpcc7942_0107	Small GTP-binding protein domain	Chromosome	106965	108383	-	1419	1258	1408	912	755	972	1119	698	578	911	1607	1677	761	487	416	507	555	322	429	456	412	312	1479	457	281
Synpcc7942_0108	sulfiredoxin	Chromosome	108556	108816	+	261	164	217	112	135	111	147	121	65	180	282	270	162	71	63	120	75	36	43	58	48	44	123	113	96
Synpcc7942_0109	DNA-binding ferritin-like protein (oxidative damage protectant)-like	Chromosome	108877	109383	+	507	2680	2858	1931	1037	1313	1364	1455	1242	2061	3614	2709	1508	862	859	948	995	723	821	875	411	419	838	855	679
Synpcc7942_0110	transcriptional regulator, XRE family	Chromosome	109390	109947	+	558	857	1042	700	270	328	323	561	409	770	813	692	315	335	355	426	285	167	207	340	173	162	223	180	128
Synpcc7942_0111	DnaK protein-like	Chromosome	110012	111607	+	1596	574	656	425	340	395	382	327	266	388	658	593	271	218	235	240	323	186	228	248	169	133	369	242	171
Synpcc7942_0112	Deoxyribodipyrimidine photo-lyase type I	Chromosome	111686	113140	+	1455	186	231	164	105	141	152	107	70	167	268	225	159	111	163	131	113	81	99	119	78	86	155	134	113
Synpcc7942_0113	cytochrome b6f complex subunit PetL	Chromosome	113196	113288	+	93	115	127	73	97	109	133	62	46	68	146	116	65	63	58	76	82	60	45	61	29	38	115	138	69
Synpcc7942_0114	hypothetical protein	Chromosome	113327	113698	+	372	2076	2705	1668	2063	2562	3007	1169	784	1583	5572	4987	2574	1078	935	1214	2302	1482	1364	1455	794	734	3990	1528	1040
Synpcc7942_0115	hypothetical protein	Chromosome	113631	114146	-	516	51	44	24	45	26	32	29	23	25	37	29	18	12	18	22	27	6	12	21	6	7	23	135	106
Synpcc7942_0116	fructokinase	Chromosome	114299	115273	+	975	792	890	600	818	941	741	585	444	835	1206	1085	590	722	572	580	703	432	459	595	456	381	918	421	331
Synpcc7942_0117	thiol methyltransferase 1-like	Chromosome	115391	116722	+	1332	2243	2520	1489	1921	2662	2216	1832	1201	2020	2992	2640	1956	1946	1800	2076	2232	1595	1624	2742	1905	1624	2696	998	703
Synpcc7942_0118	aspartyl/glutamyl-tRNA amidotransferase subunit B	Chromosome	116943	118427	+	1485	11638	14088	8346	10314	13361	13817	6880	4686	8616	23187	21646	12109	6234	5324	6403	10813	7329	7714	7600	5388	5075	14127	8742	5576
Synpcc7942_0119	hypothetical protein	Chromosome	118735	119292	-	558	47	33	27	30	23	21	32	13	17	15	15	21	8	26	25	9	8	8	7	7	11	22	27	11
Synpcc7942_0120	Cytosine/adenosine deaminase-like	Chromosome	119508	119993	-	486	130	142	85	27	52	65	72	47	62	69	77	74	41	44	52	29	34	21	21	34	20	84	38	37
Synpcc7942_0121	hypothetical protein	Chromosome	120013	121239	-	1227	216	231	151	330	335	284	189	115	233	404	247	149	203	211	278	475	265	300	243	198	156	212	229	153
Synpcc7942_R0026	tRNA-Cys	Chromosome	121282	121352	+	71	152	152	83	49	83	84	84	63	112	123	103	51	72	63	93	54	29	60	47	78	48	51	20	19
Synpcc7942_0122	EAL	Chromosome	121831	123408	-	1578	5294	5923	3304	3530	6488	5989	4444	2847	4105	7244	5990	4945	3944	3794	4549	5852	3561	3687	5579	6727	5815	5861	1505	809
Synpcc7942_0123	hypothetical protein	Chromosome	123808	123897	-	90	84	85	60	33	64	74	35	22	52	55	46	55	30	30	36	71	28	36	40	34	31	19	29	23
Synpcc7942_R0027	tRNA-Cys	Chromosome	123940	124013	+	74	207	242	142	52	90	97	151	98	181	135	139	97	92	76	121	85	75	64	50	49	54	50	6	5
Synpcc7942_0124	thiol methyltransferase 1-like	Chromosome	124070	124669	-	600	326	508	288	365	490	404	220	168	373	572	566	251	222	201	264	303	230	197	161	164	153	430	274	207
Synpcc7942_0125	imidazoleglycerol-phosphate dehydratase	Chromosome	124738	125367	-	630	2225	2769	1567	2325	2697	2898	1547	1104	1812	3947	3516	1920	1276	1172	1323	1958	1372	1363	1023	711	732	2575	1669	904
Synpcc7942_0126	enoyl-(acyl carrier protein) reductase	Chromosome	125382	126158	-	777	682	717	498	600	962	1113	436	273	667	1497	1186	904	522	590	695	1068	654	581	923	562	755	1357	1991	1381
Synpcc7942_0127	transcriptional regulator, Crp/Fnr family	Chromosome	126390	127058	+	669	986	1618	675	960	1011	1357	524	359	845	1395	1816	616	523	690	354	326	223	296	339	352	358	1600	2646	2476
Synpcc7942_0128	hypothetical protein	Chromosome	127151	128449	+	1299	1441	1757	1067	693	818	863	977	703	1177	1265	1264	692	704	685	988	621	408	478	466	352	292	769	571	319
Synpcc7942_0129	Resolvase, RNase H-like fold	Chromosome	128446	128877	+	432	238	332	169	90	108	117	134	90	156	231	202	142	62	82	125	71	38	59	59	39	40	107	68	46
Synpcc7942_0130	hypothetical protein	Chromosome	128822	129409	-	588	1275	1302	878	438	649	779	654	473	785	1870	1607	979	426	514	465	568	328	455	930	524	549	905	602	473
Synpcc7942_0131	cyclic nucleotide-binding domain (cNMP-BD) protein	Chromosome	129670	132495	-	2826	5045	5248	3391	4869	5602	4739	2830	2167	3674	6146	4687	3661	1954	2492	2677	3280	2492	2574	2370	1517	1445	4279	3745	2426
Synpcc7942_0132	hypothetical protein	Chromosome	132721	133770	-	1050	137	180	121	140	226	159	97	86	154	262	229	147	123	111	166	161	156	127	129	53	70	142	111	109
Synpcc7942_0133	hypothetical protein	Chromosome	133915	134754	+	840	1131	1338	746	653	834	899	664	485	769	1466	1305	755	391	406	577	497	318	431	399	271	249	946	611	361
Synpcc7942_0134	hypothetical protein	Chromosome	134745	136052	+	1308	1152	1641	937	1297	1427	1300	728	528	1044	1859	1830	908	768	661	1025	1098	610	799	831	447	416	1682	1403	840
Synpcc7942_0135	Methylase involved in ubiquinone/menaquinone biosynthesis-like	Chromosome	136016	136651	-	636	94	97	69	74	92	76	46	48	91	87	121	42	60	78	91	44	39	44	89	38	59	85	93	65
Synpcc7942_0136	phage integrase	Chromosome	136706	138013	-	1308	301	307	247	139	188	195	182	116	233	286	255	154	147	161	166	126	66	84	158	95	65	271	140	150
Synpcc7942_0137	ferrochelatase	Chromosome	138115	139278	+	1164	4979	6082	3642	4078	5343	5207	3083	2231	3795	7570	6920	3698	2917	2686	2918	3605	2436	2753	2856	2008	1823	8617	4218	2781
Synpcc7942_0138	Membrane proteins, metalloendopeptidase-like	Chromosome	139416	140018	+	603	1748	2158	1429	333	496	617	1005	754	1353	1211	1117	577	859	1028	1197	534	308	269	655	411	377	434	302	241
Synpcc7942_0139	acetolactate synthase 3 catalytic subunit	Chromosome	140268	142106	+	1839	23080	25229	16052	13961	19267	17616	14649	10565	17206	29278	25767	13483	14029	12486	15537	16274	10602	11729	17038	10694	9397	21530	11631	7384
Synpcc7942_0140	hypothetical protein	Chromosome	142233	142631	-	399	986	1389	755	662	832	982	536	408	628	1535	1562	781	340	368	470	645	374	419	285	249	239	688	612	487
Synpcc7942_0141	preprotein translocase subunit SecF	Chromosome	142618	143562	-	945	2999	3276	2077	4205	5437	5129	1918	1362	2499	7925	6465	4217	1843	2148	2110	3343	2590	2812	1915	1347	1333	3161	5184	3392
Synpcc7942_0142	preprotein translocase subunit SecD	Chromosome	143572	144966	-	1395	2588	3201	2151	3843	5352	3946	1757	1205	2710	6405	5825	3062	2535	2545	2727	4288	2726	2922	2611	1319	1388	2741	3841	2543
Synpcc7942_0143	pyruvate/2-oxoglutarate dehydrogenase complex dehydrogenase (E1) component	Chromosome	145003	145983	-	981	9488	10850	6631	4869	7614	8922	5864	4208	6446	14610	12198	7758	3761	3676	4309	6369	4052	3952	4141	3182	2826	7137	4720	3311
Synpcc7942_0144	hypothetical protein	Chromosome	146268	146720	+	453	471	529	357	520	537	567	259	196	398	842	732	421	291	294	241	399	244	288	350	157	173	826	539	365
Synpcc7942_0145	hypothetical protein	Chromosome	146717	147040	-	324	279	380	210	143	195	229	162	129	169	464	523	232	98	106	133	169	120	125	104	111	76	282	220	104
Synpcc7942_0146	hypothetical protein	Chromosome	147160	147855	+	696	402	494	345	475	590	483	277	206	401	840	678	402	259	188	288	384	250	300	219	162	106	507	456	273
Synpcc7942_0147	hypothetical protein	Chromosome	148159	148491	-	333	2653	3159	1847	3402	3847	3437	1890	1278	2076	4676	4213	2088	778	773	844	1093	787	978	515	441	382	3207	1125	759
Synpcc7942_0148	hypothetical protein	Chromosome	148646	150190	+	1545	3361	4294	2412	3570	4599	4700	1827	1460	2469	6387	5099	3323	1213	1226	1361	3004	2061	2046	812	661	613	2773	1470	924
Synpcc7942_0149	methylated-DNA--protein-cysteine methyltransferase	Chromosome	150187	150744	-	558	128	135	110	34	55	59	85	42	84	99	94	91	54	74	77	48	27	47	51	37	47	80	40	22
Synpcc7942_0150	Dolichyl-phosphate beta-D-mannosyltransferase	Chromosome	150752	151918	-	1167	601	643	513	252	368	381	372	217	429	612	625	383	437	384	556	403	232	240	579	350	283	480	437	221
Synpcc7942_0151	response regulator receiver modulated diguanylate cyclase	Chromosome	152527	154917	+	2391	3491	3668	2461	1361	2064	1909	2048	1598	2468	3608	3368	2207	1904	2048	2479	1708	1113	1365	3818	2478	2066	3580	1162	675
Synpcc7942_0152	phospho-N-acetylmuramoyl-pentapeptide- transferase	Chromosome	154914	156011	-	1098	2715	3357	2037	1859	2916	2279	1532	1235	2225	4100	3587	1838	1974	1801	2488	3417	1992	1968	1934	1293	1223	1783	1031	572
Synpcc7942_0153	hypothetical protein	Chromosome	156026	156307	-	282	2905	3762	2073	2054	2753	2596	1554	1448	2282	5399	4239	2356	1309	1215	2011	2850	1912	1785	1693	1124	1070	2372	1695	1168
Synpcc7942_0154	hypothetical protein	Chromosome	156340	156957	+	618	394	510	314	202	273	277	231	200	325	512	481	215	247	207	304	268	169	232	242	143	133	288	234	227
Synpcc7942_0155	hypothetical protein	Chromosome	156954	157184	+	231	54	77	45	32	47	45	41	33	32	86	56	35	23	21	39	41	20	16	19	24	10	42	50	28
Synpcc7942_0156	phosphoglucomutase	Chromosome	157210	158841	-	1632	3104	3106	2218	3476	4029	2938	2498	1666	3139	4643	4287	2574	3555	3396	3763	3108	2400	2712	5167	2592	2778	4187	8969	6139
Synpcc7942_0157	hypothetical protein	Chromosome	159042	159560	-	519	9459	8446	6412	2226	2790	2820	4193	3115	5424	5206	4927	2336	1193	1601	1343	571	518	629	644	507	495	2357	3649	3099
Synpcc7942_0158	hypothetical protein	Chromosome	159996	161171	-	1176	6325	7652	4510	7547	9982	8555	3749	2587	5379	16476	15128	9108	4218	3950	4935	8599	5598	5924	4905	2706	2637	11403	5903	3292
Synpcc7942_0159	Mov34/MPN/PAD-1	Chromosome	161198	161632	-	435	183	222	177	181	265	276	180	104	214	528	356	333	99	101	155	175	118	140	87	99	79	352	194	102
Synpcc7942_0160	GTP-binding protein Era	Chromosome	161726	162661	+	936	1152	1565	775	473	637	648	588	507	763	1461	1440	862	357	318	416	531	352	383	432	245	191	760	570	407
Synpcc7942_0161	hypothetical protein	Chromosome	162764	163306	+	543	981	1311	752	1687	1971	1661	603	400	860	3000	2597	1200	697	577	688	1916	1264	1316	741	456	372	1318	1120	740
Synpcc7942_0162	hypothetical protein	Chromosome	163405	163755	+	351	1868	2209	1317	1569	1395	1538	1183	795	1829	1913	2013	961	943	1144	1414	535	353	384	472	455	336	1671	1072	678
Synpcc7942_0163	hypothetical protein	Chromosome	163761	164510	+	750	878	1108	620	1228	976	910	652	401	813	1080	1074	499	527	616	663	373	259	263	294	222	221	1010	1840	1023
Synpcc7942_0164	Iojap-related protein	Chromosome	164548	164967	+	420	3883	4811	2550	2186	2806	2810	2150	1476	2224	5145	5065	2724	1010	942	1067	1706	1192	1044	1011	693	641	2027	1027	568
Synpcc7942_0165	hypothetical protein	Chromosome	164986	165486	+	501	751	902	601	454	594	688	546	295	585	1527	1407	783	320	312	410	581	322	327	398	270	257	837	339	181
Synpcc7942_0166	hypothetical protein	Chromosome	165483	166436	+	954	2121	2857	1780	2330	2909	2456	1334	994	2075	5295	4946	2463	1288	1274	1473	2375	1553	1599	1805	1038	1115	2907	1366	874
Synpcc7942_R0028	tRNA-Met	Chromosome	166532	166608	+	77	241	366	192	395	434	317	282	194	419	422	370	175	498	359	538	553	398	263	378	202	234	233	183	185
Synpcc7942_0167	hypothetical protein	Chromosome	166695	166925	-	231	867	925	665	435	619	626	510	296	508	554	515	361	380	494	596	346	291	324	331	222	215	331	633	410
Synpcc7942_0168	hypothetical protein	Chromosome	167065	167748	+	684	2902	3006	1985	2104	2753	2269	2083	1509	2564	2995	2618	1688	1836	1991	2137	2104	1469	1978	1797	1074	939	2452	3646	2433
Synpcc7942_0169	glutamate-ammonia ligase, glutamine synthetase type III	Chromosome	168176	170347	+	2172	8763	13142	6353	7822	7352	6679	5094	4381	7756	9585	10836	4276	5776	5762	5083	4833	3753	4045	5210	3447	3769	12127	16763	12420
Synpcc7942_0170	hypothetical protein	Chromosome	170498	170752	+	255	1215	1317	897	822	1148	1249	663	436	727	1766	1233	956	374	419	456	750	612	765	335	236	192	822	708	507
Synpcc7942_0171	cysteine synthase A	Chromosome	170797	171915	+	1119	685	652	558	419	707	781	361	223	373	1235	1092	652	315	344	325	509	353	363	329	259	282	698	680	442
Synpcc7942_0172	hypothetical protein	Chromosome	171912	172205	+	294	373	399	279	191	314	369	200	140	219	590	490	273	123	121	137	168	95	115	140	90	90	176	164	117
Synpcc7942_0173	3'-Phosphoadenosine 5'-phosphosulfate (PAPS) 3'-phosphatase-like	Chromosome	172202	173071	-	870	98	128	82	67	125	79	46	42	87	165	134	77	88	140	115	111	60	59	88	54	71	94	90	71
Synpcc7942_0174	hypothetical protein	Chromosome	173111	173989	+	879	118	135	91	70	95	89	81	42	100	195	159	87	73	103	85	111	59	62	82	61	54	121	131	65
Synpcc7942_0175	hypothetical protein	Chromosome	173986	174198	+	213	119	120	69	69	119	120	74	49	94	203	163	96	30	47	58	67	32	42	41	41	41	86	83	48
Synpcc7942_0176	hypothetical protein	Chromosome	174311	174712	+	402	1468	1369	896	755	971	868	858	665	1018	1561	1256	658	451	461	532	463	360	340	673	453	340	1346	696	507
Synpcc7942_0177	ABC-type uncharacterized transport system permease component-like	Chromosome	174709	175497	-	789	1497	1490	954	986	1407	1265	906	630	1022	2731	2421	1528	708	589	745	1216	730	805	1340	766	651	2296	607	324
Synpcc7942_0178	ATPase	Chromosome	175494	176471	-	978	1091	1199	672	850	1085	1049	680	471	789	2198	2120	937	683	676	790	1265	794	956	1080	653	576	1743	904	627
Synpcc7942_0179	Secretion chaperone CsaA	Chromosome	176742	177095	+	354	361	308	215	177	260	266	239	161	245	366	294	206	210	201	292	250	194	208	370	239	173	244	176	108
Synpcc7942_0180	hypothetical protein	Chromosome	177550	178422	-	873	11944	11565	6680	5213	9129	6655	7832	5308	8543	18416	14896	12746	8746	7397	9976	20393	13635	14236	15225	14628	13661	14732	1826	1060
Synpcc7942_0181	ATPase	Chromosome	178419	179792	-	1374	49123	47316	26900	34283	49837	36925	35798	26228	38266	89225	67808	54916	39862	34572	44069	109835	81439	84427	75969	66753	57279	50300	13654	9595
Synpcc7942_0182	hypothetical protein	Chromosome	180156	180881	-	726	117	98	86	32	78	70	62	67	95	75	68	71	57	45	76	46	26	28	41	49	43	57	38	22
Synpcc7942_0183	hypothetical protein	Chromosome	181078	181467	+	390	228	333	168	260	298	337	167	144	180	475	532	246	149	88	134	189	119	188	166	138	115	691	206	145
Synpcc7942_0184	putative phosphate permease	Chromosome	181464	182555	+	1092	369	436	278	366	507	423	269	170	337	665	684	412	268	227	281	400	229	292	317	207	184	615	199	141
Synpcc7942_0185	gamma-glutamyltransferase. Threonine peptidase. MEROPS family T03	Chromosome	182620	184146	+	1527	374	456	293	386	429	385	274	200	377	666	602	293	300	277	338	341	268	301	253	166	156	338	364	218
Synpcc7942_0186	possible DNA polymerase	Chromosome	184160	184411	+	252	130	121	105	89	137	108	72	53	82	198	127	106	45	41	71	73	36	55	41	28	35	98	69	58
Synpcc7942_0187	hypothetical protein	Chromosome	184418	185461	-	1044	1075	1040	804	589	687	737	520	421	740	1183	933	590	672	560	701	641	481	458	850	502	505	873	954	640
Synpcc7942_0188	diguanylate cyclase/phosphodiesterase (GGDEF & EAL domains) with PAS/PAC sensor(s)	Chromosome	185682	187418	+	1737	102	145	102	38	46	60	101	48	98	85	94	52	54	44	56	40	21	19	50	43	36	62	65	53
Synpcc7942_0189	bifunctional GMP synthase/glutamine amidotransferase protein	Chromosome	187531	189258	-	1728	14899	17252	10499	11741	15943	15590	8084	5824	11118	24844	21037	12546	8993	8254	10280	15458	10417	11636	7639	4573	4486	10333	6341	3984
Synpcc7942_0190	cobalt-precorrin-6A synthase	Chromosome	189273	190397	-	1125	128	189	108	48	92	109	93	51	97	173	166	76	61	78	89	74	33	47	55	34	25	94	96	59
Synpcc7942_0191	Serine--glyoxylate transaminase	Chromosome	190472	191620	+	1149	1913	2243	1350	4222	5260	3957	1513	941	2142	6566	6021	2944	2556	1995	2388	6617	4777	5388	3684	1731	1818	4937	7273	4635
Synpcc7942_0192	conserved hypothetical protein YCF60	Chromosome	191710	192186	-	477	8869	8793	5715	3807	5396	6063	4883	3831	5971	8732	6219	4693	3805	4080	4180	4729	3217	2887	3829	3030	2831	5516	3311	2627
Synpcc7942_0193	hypothetical protein	Chromosome	192247	192471	-	225	7541	6217	3994	3056	4416	4897	4456	3043	3561	6271	6290	3592	2871	2631	2082	2518	1767	2335	2758	2868	2192	5736	3547	2617
Synpcc7942_0194	DNA polymerase I	Chromosome	192655	195516	-	2862	3700	4361	2624	4236	5293	4837	2198	1573	2703	7497	6577	3739	1983	1883	2081	3140	2064	2562	1717	1506	1195	4394	2427	1514
Synpcc7942_0195	hypothetical protein	Chromosome	195630	196058	+	429	13805	15239	8805	4034	4781	4523	10680	7654	11570	12531	10221	5227	6683	5742	6828	2976	2060	2253	2630	2648	2137	5239	1393	865
Synpcc7942_0196	Beta-carotene 15,15'-dioxygenase	Chromosome	196094	197575	-	1482	372	487	350	699	529	356	251	177	361	525	525	258	184	244	289	225	131	126	177	96	93	294	503	300
Synpcc7942_0197	folate/biopterin transporter	Chromosome	197572	198933	-	1362	862	998	647	687	577	446	449	302	777	891	842	398	363	425	531	340	223	236	306	115	107	415	400	279
Synpcc7942_0198	type 2 NADH dehydrogenase	Chromosome	198993	200429	-	1437	3481	4237	2737	808	899	692	2011	1548	2916	2540	2367	1396	765	1110	1044	493	295	331	672	351	338	312	387	211
Synpcc7942_0199	hypothetical protein	Chromosome	200426	201352	-	927	3103	3590	2336	673	676	575	1784	1215	2258	2134	1856	1178	626	949	945	340	247	317	531	268	313	237	332	238
Synpcc7942_0200	hypothetical protein	Chromosome	201352	201888	-	537	1155	1236	879	208	224	181	562	407	874	749	675	389	156	267	287	92	80	77	193	78	72	68	92	66
Synpcc7942_0201	hypothetical protein	Chromosome	201889	202641	-	753	3541	3932	2514	459	594	478	1609	1371	2445	2468	2154	1169	523	803	780	286	166	171	377	196	210	153	256	171
Synpcc7942_0202	Cbb3-type cytochrome oxidase subunit 1-like	Chromosome	202638	204089	-	1452	6549	7665	4641	812	990	941	3208	2454	4545	4175	4095	2167	1057	1662	1283	420	264	281	754	364	344	307	347	250
Synpcc7942_0203	5-amino-6-(5-phosphoribosylamino)uracil reductase / diaminohydroxyphosphoribosylaminopyrimidine deaminase	Chromosome	204483	205589	-	1107	491	639	423	485	572	598	342	269	415	945	877	468	176	174	214	350	236	262	148	138	102	713	224	147
Synpcc7942_0204	hypothetical protein	Chromosome	205582	206046	-	465	461	595	342	689	732	702	287	208	412	1006	1076	378	221	186	269	516	345	423	244	178	105	668	446	261
Synpcc7942_0205	nicotinamide-nucleotide adenylyltransferase	Chromosome	206198	207214	+	1017	1376	1687	1049	797	1060	1108	1299	756	1350	3065	2410	1661	626	573	654	1237	759	807	334	227	262	731	503	356
Synpcc7942_0206	hypothetical protein	Chromosome	207362	208750	+	1389	166	209	103	100	135	128	313	186	430	1135	886	479	213	137	163	315	189	134	67	59	38	82	35	24
Synpcc7942_0207	hypothetical protein	Chromosome	208813	208983	+	171	167	214	133	50	69	63	102	63	101	162	156	108	52	48	53	40	21	31	49	40	30	78	49	40
Synpcc7942_0208	TPR repeat	Chromosome	209056	211827	+	2772	808	861	554	213	276	281	394	289	598	563	546	324	313	402	378	143	85	110	189	115	138	290	216	159
Synpcc7942_0209	Maf-like protein	Chromosome	211824	212450	-	627	258	364	206	215	316	295	166	104	215	533	506	291	160	127	158	248	167	170	201	117	133	400	318	207
Synpcc7942_0210	hypothetical protein	Chromosome	212496	212897	+	402	192	278	148	214	302	268	97	123	175	483	377	187	114	108	105	302	190	197	116	60	49	253	170	108
Synpcc7942_0211	cobyric acid synthase	Chromosome	212909	214384	+	1476	307	351	245	267	397	321	211	164	344	444	436	248	223	228	262	267	169	223	174	109	112	305	267	183
Synpcc7942_0212	chorismate synthase	Chromosome	214471	215559	+	1089	1031	1138	781	817	987	1055	726	482	848	1740	1633	831	664	560	827	1045	638	711	708	403	347	1032	1123	767
Synpcc7942_0213	hypothetical protein	Chromosome	215643	216188	-	546	797	951	647	148	229	268	393	348	519	657	630	379	183	178	265	170	108	110	145	114	135	354	135	68
Synpcc7942_0214	hypothetical protein	Chromosome	216509	217432	+	924	2006	2540	1541	1930	2502	1884	1260	921	1643	3480	2925	1549	1519	1179	1636	2370	1273	1364	1471	1053	966	2337	727	438
Synpcc7942_0215	hypothetical protein	Chromosome	217424	217813	-	390	8719	8997	5317	3943	6386	6411	4599	3696	5286	13113	12467	5980	1899	2004	1757	3481	2630	3031	5276	4432	3987	6406	5482	3981
Synpcc7942_0216	putative zinc-binding oxidoreductase	Chromosome	217948	218964	-	1017	538	735	457	268	422	415	425	345	612	763	737	458	402	435	466	448	256	259	487	389	385	492	511	311
Synpcc7942_0217	phosphatase-like	Chromosome	219113	219871	+	759	1864	2079	1255	1043	808	650	1232	876	1644	1569	1472	805	619	640	808	487	292	325	376	240	202	687	412	299
Synpcc7942_R0029	tRNA-Pro	Chromosome	219927	220000	+	74	1192	1461	863	414	687	747	1152	525	710	938	959	765	703	655	979	602	362	442	460	915	792	369	247	131
Synpcc7942_0218	hypothetical protein	Chromosome	220024	220191	-	168	784	688	549	742	801	619	483	332	669	813	572	386	436	539	754	633	438	366	613	441	449	670	776	570
Synpcc7942_0219	hypothetical protein	Chromosome	220316	220636	-	321	224	319	200	153	211	213	143	101	228	362	367	139	94	104	136	147	94	97	139	73	70	464	191	105
Synpcc7942_0220	probable cell division inhibitor MinD	Chromosome	220639	221397	-	759	713	724	523	343	572	622	429	309	518	930	747	612	328	358	404	407	231	230	396	239	279	742	712	515
Synpcc7942_0221	glucokinase	Chromosome	221498	222535	+	1038	468	547	393	415	545	545	322	240	392	779	798	403	285	273	301	406	243	273	260	245	217	675	498	312
Synpcc7942_0222	hypothetical protein	Chromosome	222532	223398	+	867	274	309	216	241	291	293	163	104	204	532	423	243	110	130	148	194	139	118	136	100	99	263	222	106
Synpcc7942_0223	hypothetical protein	Chromosome	223395	223805	-	411	2064	2396	1570	1220	1707	1606	1334	934	1710	3062	2778	1489	1296	1158	1491	1623	966	1221	1300	669	564	1480	1021	647
Synpcc7942_0224	photosystem II reaction center protein N	Chromosome	223821	223961	-	141	1517	2017	1213	970	1356	1372	1003	598	1118	2221	1571	928	796	781	1000	1100	812	697	714	401	390	1085	872	538
Synpcc7942_0225	photosystem II reaction center protein PsbH	Chromosome	224060	224263	+	204	20523	24868	14759	14077	22077	24126	11337	7758	11765	32299	31432	17219	8011	7009	9868	12636	7846	9173	7083	6330	4575	16246	12338	7266
Synpcc7942_0226	Sec-independent protein translocase TatA	Chromosome	224357	224632	+	276	3897	4026	2471	3871	5092	5179	2482	1961	2905	9622	7265	4939	2400	2003	2362	3736	2629	2713	2374	1315	1340	3636	3083	2141
Synpcc7942_0227	peptidyl-tRNA hydrolase	Chromosome	224629	225255	+	627	1760	2084	1273	1839	2293	2062	1266	913	1654	3941	3327	1751	1216	1039	1360	1927	1149	1142	1148	615	555	1451	1156	671
Synpcc7942_0228	hypothetical protein	Chromosome	225284	225544	+	261	262	371	248	127	191	223	149	101	164	395	328	258	116	104	151	122	75	78	87	78	67	128	83	45
Synpcc7942_0229	hypothetical protein	Chromosome	225658	226221	+	564	2817	6755	3055	5188	7873	13472	2303	929	3725	17440	14930	8966	788	570	688	5397	3244	2371	2115	1072	973	19956	1911	1693
Synpcc7942_0230	hypothetical protein	Chromosome	226263	227309	-	1047	609	638	447	543	757	581	431	344	459	823	701	332	318	281	308	506	296	340	693	530	525	1386	837	514
Synpcc7942_0231	putative acetyltransferase	Chromosome	227407	227931	-	525	142	189	119	124	168	177	67	53	103	326	382	246	63	54	111	123	94	70	79	66	84	132	95	73
Synpcc7942_0232	3-phosphoshikimate 1-carboxyvinyltransferase	Chromosome	227939	229285	-	1347	658	811	574	688	964	1053	444	264	609	1627	1450	870	548	583	709	1041	672	696	717	480	534	926	875	550
Synpcc7942_0233	hypothetical protein	Chromosome	229629	230054	-	426	4925	5353	3199	7043	8187	6899	3031	2301	4070	9424	9068	5269	2260	2086	2745	4466	3256	3221	2609	1778	1539	3683	2721	1796
Synpcc7942_0234	hypothetical protein	Chromosome	230158	231150	-	993	489	456	311	206	281	277	296	231	321	616	507	331	256	281	360	286	194	241	379	187	188	299	323	333
Synpcc7942_0235	cyclic nucleotide-binding domain (cNMP-BD) protein	Chromosome	231162	231677	+	516	460	539	412	138	223	209	238	198	309	255	285	254	141	187	210	137	75	49	145	129	108	136	153	88
Synpcc7942_0236	cyclic nucleotide-binding domain (cNMP-BD) protein	Chromosome	232018	232557	+	540	6042	5561	3820	2282	3923	3965	4010	2705	3856	5898	4950	2994	3472	3176	3873	3228	2025	2479	3282	2725	2161	3237	3663	2322
Synpcc7942_0237	hypothetical protein	Chromosome	232565	233143	-	579	638	716	498	356	566	562	412	270	581	948	888	644	379	477	459	375	237	247	325	262	298	394	406	281
Synpcc7942_0238	hypothetical protein	Chromosome	233143	234324	-	1182	597	798	467	401	490	513	366	279	801	865	873	471	748	620	731	626	333	341	609	317	328	308	275	152
Synpcc7942_0239	cytochrome C6 soluble cytochrome f	Chromosome	234331	234669	-	339	639	762	569	335	527	574	381	256	465	1106	951	605	476	468	599	748	468	378	453	239	318	306	422	302
Synpcc7942_0240	hypothetical protein	Chromosome	234851	235342	-	492	15782	16025	11127	15538	22031	21559	9270	6615	11837	30621	29134	15344	11051	10094	11501	18597	13632	13739	12945	8188	8151	10593	21157	14337
Synpcc7942_0241	23S rRNA (uracil-5-)-methyltransferase RumA	Chromosome	235487	236854	+	1368	993	1200	716	1358	1445	1155	754	532	941	1975	1731	894	666	632	739	1124	827	978	659	443	324	1137	1313	815
Synpcc7942_0242	K+-dependent Na+/Ca+ exchanger related-protein	Chromosome	237166	238275	-	1110	2862	3468	2221	5007	6015	5070	2047	1627	3123	8011	6344	3700	2451	2482	2787	5394	3449	3706	2827	1622	1668	5881	4705	3102
Synpcc7942_0243	possible high light inducible polypeptide HliC	Chromosome	238379	238522	-	144	3641	4559	2710	3156	3972	3767	1971	1293	2120	5537	5431	2434	554	667	762	2186	1920	1585	644	504	376	5992	5615	3149
Synpcc7942_0244	Glycogen/starch/alpha-glucan phosphorylase	Chromosome	238622	241156	-	2535	42804	45432	31361	5112	6912	6210	25590	21510	31678	32270	27197	16936	4341	6376	5920	3691	2519	2514	2474	1316	1402	3076	2409	1750
Synpcc7942_0245	glyceraldehyde-3-phosphate dehydrogenase	Chromosome	241168	242229	-	1062	15696	15706	10860	1653	2387	2425	9478	7406	10607	12553	12487	7476	1069	1702	1382	745	451	601	355	238	219	597	339	260
Synpcc7942_0246	extracellular solute-binding protein, family 3	Chromosome	242421	243500	+	1080	1342	1407	1082	423	716	805	713	566	936	1336	1133	813	666	875	874	523	354	380	720	373	488	853	815	550
Synpcc7942_0247	ABC-type permease for basic amino acids and glutamine	Chromosome	243507	244640	+	1134	433	541	376	288	362	298	256	198	440	514	527	280	294	371	420	259	145	180	388	226	224	334	518	290
Synpcc7942_0248	Amino acid ABC transporter, permease protein, 3-TM region, His/Glu/Gln/Arg/opine	Chromosome	244642	245832	+	1191	625	688	426	381	472	362	421	235	590	653	615	250	309	391	473	382	214	182	414	199	263	344	462	347
Synpcc7942_0249	ATPase	Chromosome	245851	246636	+	786	391	501	340	118	165	130	199	152	280	305	266	190	123	201	223	137	56	55	150	92	105	143	128	77
Synpcc7942_0250	hypothetical protein	Chromosome	246639	247106	+	468	167	205	119	25	59	55	80	40	89	121	86	65	49	81	61	27	17	19	44	24	28	52	37	32
Synpcc7942_0251	Exonuclease	Chromosome	247110	247880	+	771	170	197	163	38	76	76	92	82	146	153	159	127	87	70	116	67	45	26	80	79	64	59	45	17
Synpcc7942_0252	hypothetical protein	Chromosome	247909	248136	-	228	22934	23445	15342	9827	11217	11978	15042	11271	12774	23750	20976	14084	5176	3965	5114	8106	6233	7034	4031	5776	4093	12591	6824	4792
Synpcc7942_0253	hypothetical protein	Chromosome	248171	248629	-	459	18244	16349	11421	19778	18061	18928	10795	9032	12546	30874	19179	13848	3372	3627	3369	13311	10173	11245	2533	3267	2653	5987	9476	7850
Synpcc7942_0254	DNA gyrase subunit A	Chromosome	248859	251429	+	2571	19660	22385	13118	20674	23975	20241	13967	10048	17391	36723	30610	17062	12316	10490	13151	19668	13750	14956	11829	8031	7197	17408	14188	9400
Synpcc7942_0255	ATPase	Chromosome	251503	252783	-	1281	3584	3675	2436	1164	1605	1433	2084	1500	2209	2514	2013	1381	1230	1178	1536	963	688	866	999	572	542	1748	1378	953
Synpcc7942_0256	Peptidase M20D, amidohydrolase	Chromosome	252873	254099	+	1227	2160	2528	1593	906	1141	1375	1259	895	1454	1951	1671	1088	835	701	793	793	515	496	792	597	521	1889	975	662
Synpcc7942_0257	Protein of unknown function DUF92, transmembrane	Chromosome	254096	254845	-	750	283	259	163	143	207	233	165	120	187	311	268	159	130	137	186	188	111	91	143	94	102	162	216	144
Synpcc7942_0258	hypothetical protein	Chromosome	254894	255334	+	441	445	369	321	182	213	255	273	190	234	254	215	156	207	184	194	149	117	94	287	181	187	269	358	321
Synpcc7942_0259	hypothetical protein	Chromosome	255474	255806	+	333	11933	10374	8098	13594	17291	14649	6296	5392	8732	12631	11026	9917	6674	7150	9737	11802	9104	11341	5127	3173	2950	5185	17616	13255
Synpcc7942_0260	ATPase	Chromosome	255961	258435	-	2475	80279	88517	55204	158926	168254	117430	56737	43076	77839	167360	141512	72259	55185	48863	58946	124520	93491	98515	54105	32093	26021	86761	90454	61329
Synpcc7942_0261	ribosomal-protein-alanine acetyltransferase	Chromosome	258579	259178	-	600	393	507	322	285	318	365	305	192	345	595	581	231	239	211	287	304	174	189	242	152	137	282	236	174
Synpcc7942_0262	diaminopimelate decarboxylase	Chromosome	259226	260620	+	1395	8378	10512	6272	5959	8059	8155	6090	3921	6186	13863	12055	7281	4485	4393	5581	5457	3459	3556	4343	3712	3326	6728	4175	2504
Synpcc7942_0263	Protein of unknown function DUF147	Chromosome	260700	261620	+	921	2446	2687	1863	1366	1837	1766	1529	1011	1597	2641	2196	1524	1061	1078	1462	1249	788	906	872	803	672	1459	1423	979
Synpcc7942_0264	Undecaprenyl pyrophosphate synthetase	Chromosome	261617	262372	+	756	1230	1558	1012	791	972	1084	838	522	841	1657	1584	922	531	504	691	635	435	405	549	522	434	1206	982	574
Synpcc7942_0265	hypothetical protein	Chromosome	262385	262660	-	276	263	348	186	93	153	173	152	101	167	309	263	174	112	136	147	99	67	54	108	105	67	287	108	64
Synpcc7942_0266	Heat shock protein DnaJ-like	Chromosome	262638	263195	-	558	1225	1215	863	425	643	781	645	429	667	1280	1231	814	466	513	532	493	293	387	467	377	326	1111	441	270
Synpcc7942_0267	glucose-inhibited division protein B	Chromosome	263757	264485	+	729	34470	33329	20552	8569	12360	12663	22343	17044	21233	25616	25293	12053	7062	6375	6600	7672	5414	7167	6422	6101	4123	11186	2693	1746
Synpcc7942_0268	hypothetical protein	Chromosome	264482	264964	-	483	157	169	109	158	163	187	88	76	144	227	217	116	109	105	80	104	56	54	101	59	66	253	99	60
Synpcc7942_0269	hypothetical protein	Chromosome	264976	265857	-	882	386	520	321	372	541	520	271	211	317	899	810	370	275	236	317	350	206	279	281	178	178	539	323	256
Synpcc7942_0270	TPR repeat	Chromosome	265975	267168	+	1194	1009	1149	735	1733	2322	2139	593	475	767	3010	2587	1496	814	659	772	1687	1196	1490	742	517	433	1863	2151	1304
Synpcc7942_0271	uroporphyrinogen-III C-methyltransferase	Chromosome	267165	267896	+	732	409	380	296	612	765	604	241	163	315	1061	946	506	246	200	254	435	300	393	221	185	142	504	388	261
Synpcc7942_0272	Uroporphyrinogen-III synthase	Chromosome	267889	268683	+	795	463	500	335	405	551	551	279	174	311	882	821	453	223	195	258	364	276	281	196	200	136	653	370	216
Synpcc7942_0273	Dephospho-CoA kinase	Chromosome	268662	269291	+	630	219	260	186	127	173	218	149	72	162	252	246	153	112	119	131	132	48	60	87	92	70	187	94	47
Synpcc7942_0274	hypothetical protein	Chromosome	269329	269667	+	339	346	343	227	195	252	169	204	147	255	139	188	146	318	278	308	174	126	141	249	113	128	124	147	111
Synpcc7942_0275	hypothetical protein	Chromosome	269657	269989	+	333	2033	2271	1433	1186	1365	1410	1435	985	1620	1621	1705	1146	1014	1050	1200	901	581	719	820	640	546	1124	747	518
Synpcc7942_0276	glycolate oxidase subunit GlcD	Chromosome	270001	271473	-	1473	5383	4886	3492	1961	3015	2995	3080	2210	3117	5551	4683	3388	2587	2334	2749	2454	1778	2036	2961	2454	2341	3825	2554	1527
Synpcc7942_0277	NAD-dependent DNA ligase LigA	Chromosome	271493	273532	-	2040	593	638	480	528	553	694	397	245	446	873	867	455	336	371	364	411	320	363	331	248	199	752	598	372
Synpcc7942_0278	bidirectional hydrogenase complex protein HoxE	Chromosome	273657	274154	+	498	407	532	326	78	57	70	264	198	258	308	371	143	40	34	54	27	13	16	20	16	8	60	24	14
Synpcc7942_0279	NADH dehydrogenase (quinone)	Chromosome	274154	275758	+	1605	759	908	635	305	327	271	496	377	533	624	507	249	150	133	158	116	121	138	130	63	40	179	228	155
Synpcc7942_0280	competence damage-inducible protein A	Chromosome	275768	277033	-	1266	346	479	230	191	198	216	229	146	385	443	499	254	240	256	231	193	127	122	187	170	140	169	178	120
Synpcc7942_0281	probable glycosyltransferase	Chromosome	277043	278116	-	1074	1080	1396	847	686	875	924	682	540	1138	1760	1468	945	959	932	1092	848	525	557	776	527	657	739	797	579
Synpcc7942_0282	serine hydroxymethyltransferase	Chromosome	278139	279422	-	1284	5262	6555	3864	3121	4691	4806	3479	2566	4974	7742	6534	4387	4188	4215	4739	5655	3177	2978	4720	3401	3229	4024	4219	2624
Synpcc7942_0283	Dihydrouridine synthase TIM-barrel protein nifR3	Chromosome	279619	280623	-	1005	241	289	169	146	216	242	132	112	173	365	360	188	124	82	119	183	132	113	122	105	61	191	161	95
Synpcc7942_0284	carbon dioxide concentrating mechanism protein CcmK	Chromosome	280701	281009	+	309	2125	2347	1528	1601	2379	2562	1129	771	1433	4437	4400	2210	1003	761	1110	1937	1226	1411	1129	748	683	2443	2886	1845
Synpcc7942_0285	carbon dioxide concentrating mechanism protein CcmK	Chromosome	281054	281395	+	342	2632	2847	1805	1618	2532	3455	1630	1025	1860	5015	4639	3126	1557	1252	1774	2257	1385	1551	1129	826	824	2449	2504	1661
Synpcc7942_0286	hypothetical protein	Chromosome	281480	281842	+	363	597	707	448	382	588	619	283	179	384	759	746	438	317	250	397	335	195	237	202	107	105	363	217	130
Synpcc7942_0287	hypothetical protein	Chromosome	281897	282592	+	696	380	439	278	168	242	275	224	161	270	338	319	247	231	205	242	156	95	70	179	98	114	239	68	40
Synpcc7942_0288	glucosamine-1-phosphate N-acetyltransferase / UDP-N-acetylglucosamine pyrophosphorylase	Chromosome	282604	283962	-	1359	876	962	683	693	982	972	471	303	583	1332	1125	700	539	600	610	756	444	469	474	268	307	747	1081	722
Synpcc7942_0289	preprotein translocase subunit SecA	Chromosome	284148	286994	+	2847	15774	18548	11004	17485	22784	21202	9719	6965	12524	35043	29571	16493	9981	8335	10311	18156	12881	13869	10969	7055	6136	16375	12941	8846
Synpcc7942_0290	dihydroorotate dehydrogenase 2	Chromosome	287003	288139	+	1137	804	1170	591	668	894	931	564	306	706	1658	1545	943	557	413	555	896	463	564	354	442	395	526	287	184
Synpcc7942_R0030	tRNA-Ala	Chromosome	288160	288232	-	73	23	28	16	13	8	16	18	6	8	14	10	10	5	6	7	6	7	10	4	7	6	8	4	0
Synpcc7942_0291	hypothetical protein	Chromosome	288312	288530	+	219	3171	4000	2119	2960	3870	3877	2179	1448	2123	6869	6721	3280	1216	1170	1426	2113	1620	2067	1109	1130	759	3433	2638	1708
Synpcc7942_0292	bifunctional phosphopantothenoylcysteine decarboxylase/phosphopantothenate synthase	Chromosome	288534	289760	+	1227	1103	1247	754	1462	1751	1536	781	532	851	3030	2743	1459	489	443	543	1033	701	867	446	293	336	1320	727	411
Synpcc7942_0293	hypothetical protein	Chromosome	289757	290095	-	339	360	411	277	137	244	281	183	142	195	315	293	237	192	240	194	178	144	154	375	198	227	301	445	315
Synpcc7942_0294	photosystem II manganese-stabilizing polypeptide	Chromosome	290394	291227	+	834	29732	30066	21326	57016	72528	54637	25437	17851	34118	69730	57378	35436	37931	32507	34096	63498	46324	52878	45754	24743	22744	20909	71590	50546
Synpcc7942_0295	sulfate adenylyltransferase	Chromosome	291417	292604	+	1188	2973	3069	2056	7878	9007	6075	2627	2099	3903	10009	8347	4969	4975	4337	4502	10742	7607	8462	5309	2744	2924	6642	10343	7006
Synpcc7942_0296	hypothetical protein	Chromosome	292750	294765	+	2016	2329	2767	1673	2996	3731	2831	1562	1166	2243	4590	4188	2228	1901	1841	2286	3844	2548	2644	1793	1232	1176	2863	2382	1491
Synpcc7942_0297	FtsH peptidase homologue, chloroplast. Metallo peptidase. MEROPS family M41	Chromosome	294872	296713	+	1842	21612	24447	15711	50232	49548	32643	16834	12524	24546	35041	31171	18574	18256	18888	19701	35372	28290	28724	11141	6048	5663	13061	32404	22671
Synpcc7942_0298	hypothetical protein	Chromosome	296980	297627	-	648	460	563	405	229	354	392	301	241	465	636	590	376	209	191	225	195	106	130	153	122	101	349	142	82
Synpcc7942_0299	rod shape-determining protein MreC	Chromosome	297624	298373	-	750	275	324	207	153	196	232	163	110	260	398	388	220	148	172	219	217	115	143	170	90	89	235	135	114
Synpcc7942_0300	rod shape-determining protein MreB	Chromosome	298398	299435	-	1038	1732	2042	1451	1330	1795	1754	1177	754	1572	2858	2555	1491	1271	1342	1413	1669	1137	1112	1371	740	900	1867	1944	1405
Synpcc7942_0301	single-strand DNA-binding protein	Chromosome	299628	299990	+	363	2176	2545	1481	2589	3184	3049	1333	971	1747	4162	3947	1802	1068	933	997	1696	1340	1524	1188	634	526	2992	2361	1529
Synpcc7942_0302	Phospholipase D/Transphosphatidylase	Chromosome	300008	301447	-	1440	478	577	392	129	185	241	270	265	308	409	377	207	55	74	84	112	47	63	48	44	64	125	78	61
Synpcc7942_0303	response regulator receiver domain protein (CheY-like)	Chromosome	301543	302697	+	1155	84	174	56	78	76	78	30	26	53	71	115	30	16	21	17	13	10	16	20	16	4	112	319	301
Synpcc7942_0304	hypothetical protein	Chromosome	302833	303480	+	648	14292	15065	10814	1202	1614	1887	6794	6108	9832	8848	7154	4686	411	789	639	310	189	233	134	79	90	185	161	106
Synpcc7942_0305	hypothetical protein	Chromosome	303815	304045	+	231	9349	10087	6158	3091	3539	3067	4665	3751	6272	6132	6000	3261	1730	1849	2306	1669	1396	1560	1833	963	759	2283	2531	1818
Synpcc7942_0306	hypothetical protein	Chromosome	304039	304347	-	309	648	787	492	214	287	291	456	308	537	531	646	389	257	217	335	156	92	114	327	227	167	136	84	48
Synpcc7942_0307	Na+/H+ antiporter	Chromosome	304710	305936	-	1227	7620	8037	5216	3554	3671	2616	4807	3755	6376	8663	8992	4987	4029	3804	4959	3186	1871	2166	5339	3017	2967	1638	2091	1522
Synpcc7942_0308	CO2 hydration protein	Chromosome	305969	307108	-	1140	6520	6968	4380	1740	2381	2644	4395	3139	4851	7944	7515	3921	3879	3956	4520	2847	2040	2181	5485	3709	3386	2144	1840	1252
Synpcc7942_0309	NAD(P)H-quinone oxidoreductase subunit F	Chromosome	307139	309043	-	1905	18955	19002	12807	4993	8758	9685	11733	9410	14185	20807	16210	11902	12067	12281	12867	10445	6240	6314	17049	10236	10206	5788	3835	3115
Synpcc7942_0310	4-diphosphocytidyl-2-C-methyl-D-erythritol kinase	Chromosome	309473	310417	-	945	668	792	547	511	754	790	451	258	521	1347	1256	746	389	368	474	638	427	518	550	356	327	714	952	601
Synpcc7942_0311	dimethyladenosine transferase	Chromosome	310414	311253	-	840	441	417	332	95	173	189	273	127	210	327	298	256	93	122	155	109	97	78	113	143	109	190	124	104
Synpcc7942_0312	hypothetical protein	Chromosome	311280	311708	-	429	3337	4367	2504	375	514	554	2024	1624	2124	2629	2663	1091	711	600	784	515	394	479	657	377	310	746	218	189
Synpcc7942_0313	hypothetical protein	Chromosome	311762	312274	+	513	2252	2697	1478	2182	3388	3942	1205	921	1429	4085	3677	2550	1032	869	977	2370	1658	1855	1102	857	833	4192	2873	1950
Synpcc7942_0314	succinate dehydrogenase subunit C	Chromosome	312403	313032	-	630	570	742	451	385	572	502	311	252	454	947	852	539	294	233	435	540	390	405	306	255	186	688	292	194
Synpcc7942_0315	adenylosuccinate lyase	Chromosome	313079	314374	-	1296	11985	13161	8546	11740	12598	10369	6038	4640	8404	16317	14912	6723	4261	4404	5170	8765	5615	6244	4920	2958	2822	5810	8209	5433
Synpcc7942_0316	hypothetical protein	Chromosome	314432	314623	-	192	37510	34357	24989	34223	34694	30375	15182	12171	19746	34538	24819	13224	3426	3953	4409	7471	6523	7519	2914	2388	1828	9186	19495	13059
Synpcc7942_0317	hypothetical protein	Chromosome	314897	315355	+	459	1089	1217	808	694	760	775	703	405	834	1132	1032	547	446	498	531	440	326	298	271	183	172	819	717	409
Synpcc7942_0318	hypothetical protein	Chromosome	315642	316097	+	456	1861	2414	1247	1784	2264	2534	1008	609	1177	1685	1638	913	689	748	768	1246	989	1296	490	273	237	1818	3029	1895
Synpcc7942_0319	hemolysin A	Chromosome	316162	316980	+	819	277	348	189	425	528	414	193	115	216	570	549	272	148	150	179	393	320	280	166	64	74	395	426	216
Synpcc7942_0320	UDP-galactose 4-epimerase	Chromosome	317010	318008	+	999	285	362	212	251	361	368	155	136	262	478	414	285	222	230	271	360	160	224	221	142	129	399	412	301
Synpcc7942_0321	nitrogen regulatory protein P-II	Chromosome	318147	318485	-	339	84062	87022	53737	45040	63485	61195	40122	31729	52610	92407	79465	44642	39693	32427	37213	65664	45500	48027	37726	24746	21194	38910	25095	15769
Synpcc7942_0322	c-type cytochrome biogenesis protein	Chromosome	318679	320049	-	1371	1549	2050	1184	2597	3327	2454	1135	820	1638	3577	2851	1741	1314	1240	1380	2639	1592	1762	1564	973	945	2703	1642	1012
Synpcc7942_0323	Cytochrome c biogenesis protein-like	Chromosome	320046	320804	-	759	1260	1559	957	2376	2824	2059	990	752	1377	3296	2770	1592	1114	1000	1096	2529	1398	1674	1265	748	663	2200	1777	1280
Synpcc7942_0324	cell division protein FtsW	Chromosome	320824	322008	-	1185	2591	2461	1902	1917	2579	2005	1649	1172	2191	3549	2988	1489	1634	1829	1932	2061	1517	1683	1790	951	910	2043	2240	1360
Synpcc7942_0325	Lc 7.8 apoprotein (core components of the phycobilisomes)	Chromosome	322093	322296	-	204	24170	25669	17546	22815	30444	23191	16397	12743	22120	35463	25017	14510	19371	20421	24379	25555	18627	17782	18621	13913	11014	10530	24316	16602
Synpcc7942_0326	allophycocyanin, beta subunit	Chromosome	322388	322873	-	486	148727	144583	100316	137803	173594	133275	96757	76170	125621	191984	164396	99701	123909	117571	126347	149048	106261	116771	127977	70913	70166	68083	144042	91946
Synpcc7942_0327	allophycocyanin alpha chain	Chromosome	322930	323415	-	486	145758	142747	99674	147555	183773	153613	97156	78955	131625	242836	198680	118068	124589	117179	131563	173089	122554	138428	127699	72545	65756	64571	145714	99412
Synpcc7942_0328	phycobilisome core-membrane linker polypeptide	Chromosome	323781	325898	-	2118	61327	60275	43282	67577	85419	57304	49667	37592	64988	81468	66422	43049	63702	66269	65124	74260	53588	61045	58454	34243	31157	32249	84980	58070
Synpcc7942_0329	hypothetical protein	Chromosome	326113	327357	+	1245	580	547	464	460	659	487	336	255	502	716	681	437	396	526	578	440	289	367	168	123	125	234	347	195
Synpcc7942_0330	hypothetical protein	Chromosome	327394	327900	+	507	28107	33802	20726	25152	30014	26600	15285	13360	25325	40185	33056	18191	20189	20364	25194	25648	14106	13811	18862	10532	10996	12739	15729	9974
Synpcc7942_0331	F0F1 ATP synthase subunit A	Chromosome	327926	328711	+	786	62377	68835	45575	58652	67267	62943	37602	32127	54893	82575	67893	46280	45844	46410	57056	48707	27565	29713	39661	25459	28013	31715	47594	32017
Synpcc7942_0332	F0F1 ATP synthase subunit C	Chromosome	328854	329099	+	246	13821	16466	10593	16559	18717	15078	8106	7449	15420	24754	21840	8878	11845	10548	15019	13102	7270	8174	11944	6244	6044	9111	15317	10381
Synpcc7942_0333	F0F1 ATP synthase subunit B'	Chromosome	329244	329720	+	477	8619	10012	6420	9358	11178	9008	5705	4240	8545	12555	10964	5873	8425	7962	10522	8546	4916	4884	8955	4876	5555	4188	11396	7168
Synpcc7942_0334	F0F1 ATP synthase subunit B	Chromosome	329764	330279	+	516	4212	5622	3338	6193	7387	5470	2742	2226	5213	7000	6248	2906	4528	4357	6068	5138	2676	2975	5274	2509	2470	2072	6797	4421
Synpcc7942_0335	F0F1 ATP synthase subunit delta	Chromosome	330289	330831	+	543	5156	5734	3768	5840	6998	5899	3414	2533	4734	6033	5582	4035	4711	4372	5810	4403	2655	3116	4425	2570	3123	2633	8315	5743
Synpcc7942_0336	F0F1 ATP synthase subunit alpha	Chromosome	330878	332395	+	1518	20730	23357	14313	36345	39706	27201	14542	11442	25395	27694	27500	14105	25588	23471	27356	21033	13641	17367	26709	13767	15743	12230	49788	32601
Synpcc7942_0337	F0F1 ATP synthase subunit gamma	Chromosome	332458	333408	+	951	6100	7483	4200	10809	11549	8192	4149	3145	6403	10453	9104	4447	6142	5685	6653	7959	6043	6570	7642	3577	3850	3181	17338	11074
Synpcc7942_0338	Ferredoxin (2Fe-2S)	Chromosome	333517	333834	+	318	909	1076	625	1308	1478	1337	574	385	694	1658	1311	687	562	577	591	1057	764	839	428	286	313	1010	1403	897
Synpcc7942_0339	hypothetical protein	Chromosome	333995	335074	+	1080	437	592	317	543	659	538	295	173	442	603	579	379	375	321	413	514	306	373	197	151	160	319	431	254
Synpcc7942_0340	hypothetical protein	Chromosome	335071	335652	+	582	404	507	279	252	356	255	251	170	282	509	526	252	217	158	236	235	125	197	211	134	91	328	222	156
Synpcc7942_0341	hypothetical protein	Chromosome	335633	336205	+	573	303	394	218	195	263	281	155	127	222	327	373	170	144	122	145	164	121	79	120	95	85	256	295	127
Synpcc7942_0342	hypothetical protein	Chromosome	336363	336590	+	228	942	1585	677	713	693	754	429	353	604	713	1171	320	136	166	92	132	99	128	80	105	81	880	993	896
Synpcc7942_0343	photosystem II 11 kD protein	Chromosome	336654	337055	+	402	13409	15203	9247	20566	27061	26308	7744	5835	9386	43419	32827	19723	6559	6009	6713	21988	16348	16824	8275	5495	4499	20479	15343	9725
Synpcc7942_0344	probable peptidase	Chromosome	337408	338451	-	1044	2284	2847	1760	891	1317	1644	1366	900	1726	2454	1935	1391	1282	1405	1460	911	556	582	961	861	723	1893	1309	931
Synpcc7942_0345	Biotin--acetyl-CoA-carboxylase ligase	Chromosome	338536	339306	-	771	295	385	235	132	164	175	176	94	203	315	319	182	118	122	178	134	84	93	73	99	55	151	165	69
Synpcc7942_0346	Protein of unknown function DUF152	Chromosome	339352	340131	+	780	607	761	433	490	597	573	338	269	484	991	925	445	310	289	343	444	304	303	276	232	204	674	442	344
Synpcc7942_0347	hypothetical protein	Chromosome	340288	340452	+	165	34681	40983	23932	17461	29115	38349	17240	12405	18190	54725	47839	33808	11923	10481	14564	21984	14785	18202	7634	8235	6131	15587	8447	5484
Synpcc7942_0348	recombinase A	Chromosome	340698	341768	-	1071	3188	3255	2427	2077	2868	2217	2056	1494	2714	4375	3786	2328	2154	2299	2409	2712	1802	1782	2328	1294	1476	2380	3054	1976
Synpcc7942_0349	hypothetical protein	Chromosome	341883	342443	-	561	2206	2652	1500	3094	4439	4213	1621	1212	1837	7823	6442	3378	1425	1352	1444	5144	3373	3721	2349	1740	1560	4433	3093	2073
Synpcc7942_0350	ATPase	Chromosome	342793	343671	+	879	370	359	296	158	165	141	203	150	296	302	235	158	174	180	159	101	73	126	109	62	68	161	143	102
Synpcc7942_0351	putative ABC transport system substrate-binding protein	Chromosome	343699	344832	+	1134	475	468	373	197	277	276	247	172	320	408	380	220	242	281	275	180	103	127	261	127	181	314	372	215
Synpcc7942_0352	Methionine sulfoxide reductase B	Chromosome	344823	345431	-	609	849	858	581	513	568	548	516	331	694	1013	915	534	533	582	551	596	340	326	765	521	457	1036	710	389
Synpcc7942_0353	Na+-dependent transporter-like	Chromosome	345470	346432	+	963	1261	1108	956	295	444	370	786	660	1135	739	699	389	817	1121	984	443	239	279	1099	476	546	418	483	388
Synpcc7942_0354	Beta-glucosidase-related glycosidase-like	Chromosome	346832	348460	-	1629	2106	2839	1592	1759	2362	2486	1496	1089	1534	3615	3109	2298	875	768	981	1657	1056	1342	858	896	656	2092	1088	568
Synpcc7942_0355	ribosome-binding factor A	Chromosome	348457	348870	-	414	2199	2732	1581	2684	2910	3072	1519	1260	2311	5850	4459	2215	1066	818	1042	2170	1494	1752	912	518	473	2356	2575	1868
Synpcc7942_0356	conserved hypothetical protein YCF33	Chromosome	348922	349146	-	225	1510	1757	960	1815	2055	1896	873	655	1134	2398	1936	963	699	611	610	1153	812	955	604	359	337	1303	1853	1413
Synpcc7942_0357	Inorganic carbon transporter	Chromosome	349875	351278	-	1404	911	954	702	1063	1153	804	537	383	864	1534	1458	648	778	846	957	1041	678	800	907	329	349	711	1409	980
Synpcc7942_0358	tRNA (guanine-N(7))-methyltransferase	Chromosome	351309	351950	-	642	99	119	86	48	73	62	40	41	42	113	100	59	35	46	59	52	35	24	54	50	33	68	112	50
Synpcc7942_0359	hypothetical protein	Chromosome	352026	353207	+	1182	678	642	440	582	681	639	433	269	536	845	651	492	410	401	425	378	286	355	454	247	247	565	861	661
Synpcc7942_0360	hypothetical protein	Chromosome	353103	354299	-	1197	1910	2520	1469	1796	2167	1819	1294	935	1640	2799	2939	1359	1013	915	1228	1081	674	894	728	546	441	2019	1078	676
Synpcc7942_0361	hypothetical protein	Chromosome	354532	354759	+	228	11163	14636	8493	4344	6943	10008	5865	3813	6532	11830	12493	6779	4316	4159	5509	5212	3358	3734	3646	3191	2527	6032	5226	2934
Synpcc7942_0362	hypothetical protein	Chromosome	354884	355483	+	600	1057	1341	903	868	1277	1190	592	449	955	2063	1774	949	824	815	981	1264	796	838	958	452	465	1317	1282	820
Synpcc7942_0363	hypothetical protein	Chromosome	355509	355793	+	285	268	344	197	146	244	285	131	89	216	439	392	212	184	134	231	253	115	140	168	98	100	291	227	129
Synpcc7942_0364	hypothetical protein	Chromosome	355865	356416	+	552	699	760	499	476	417	401	430	351	553	641	541	340	261	236	292	256	167	167	177	103	119	427	755	710
Synpcc7942_0365	response regulator receiver domain protein (CheY-like)	Chromosome	356676	357305	+	630	2874	5232	2016	5207	4511	4584	1193	1005	1909	3412	4891	1398	756	908	521	1111	912	985	620	1038	976	6361	12694	11620
Synpcc7942_0366	putative sulfate transporter	Chromosome	357549	359732	+	2184	1926	2498	1472	1074	1259	1446	963	802	1430	1539	1469	769	698	793	833	548	376	403	688	451	455	1591	1873	1482
Synpcc7942_0367	Na+-dependent transporter-like	Chromosome	359767	360690	-	924	681	684	580	654	700	686	391	322	630	832	644	348	411	491	429	414	335	388	369	193	199	601	1380	1143
Synpcc7942_0368	exodeoxyribonuclease VII large subunit	Chromosome	360711	362063	+	1353	273	256	220	115	123	129	149	119	228	269	253	152	152	185	212	145	84	94	165	76	96	184	146	93
Synpcc7942_0369	putative flavin-containing monoamine oxidase	Chromosome	362147	363601	+	1455	4833	4391	3548	318	565	499	2595	1948	3139	2020	1758	1039	239	521	376	145	120	132	64	42	38	78	46	36
Synpcc7942_0370	O-acetylhomoserine/O-acetylserine sulfhydrylase	Chromosome	363763	365067	+	1305	5790	5901	4195	984	1297	1199	3184	2842	3724	3798	3042	2154	1431	1419	1707	1321	814	1081	942	637	587	1165	663	422
Synpcc7942_0371	homoserine O-succinyltransferase	Chromosome	365116	366015	+	900	1173	1191	862	71	222	169	644	512	695	566	465	346	205	207	195	99	72	79	105	119	91	156	57	48
Synpcc7942_0372	hypothetical protein	Chromosome	366053	366853	+	801	1376	1359	1089	377	517	439	724	513	834	652	632	490	405	453	714	330	209	237	650	367	297	571	320	159
Synpcc7942_0373	hypothetical protein	Chromosome	366738	368024	-	1287	2334	4429	2365	841	1522	2513	1623	680	2237	2969	2398	2418	495	455	568	1039	539	342	1416	676	636	6181	466	369
Synpcc7942_0374	hypothetical protein	Chromosome	368290	368574	-	285	2269	4034	2184	1966	3359	4884	1571	707	2382	4093	3473	2507	404	412	539	2244	1253	816	1345	689	661	7977	891	705
Synpcc7942_0375	processing protease	Chromosome	368929	370344	-	1416	2561	2876	1805	1643	2525	2467	1555	1138	2236	4148	4215	2554	2135	2376	2929	2214	1505	1739	1352	888	1066	4091	1616	1068
Synpcc7942_0376	putative zinc protease protein	Chromosome	370341	371867	-	1527	2373	2770	1766	1673	2848	2899	1627	1163	2102	4011	3947	2624	2076	2046	2499	2517	1643	1865	1895	1137	1067	3960	1268	751
Synpcc7942_0377	hypothetical protein	Chromosome	371868	372206	-	339	1592	2083	1112	697	1049	1101	1129	700	1134	1717	2088	926	818	761	879	624	442	499	1060	596	529	1742	950	622
Synpcc7942_0378	Protein of unknown function DUF140	Chromosome	372532	373326	+	795	1054	1270	963	496	625	719	793	591	1023	1043	1058	541	632	743	832	454	263	324	576	421	457	911	627	415
Synpcc7942_0379	hypothetical protein	Chromosome	373380	373763	+	384	1377	1834	1009	1278	1741	1695	819	540	903	2630	2156	1208	578	660	602	1114	696	815	737	383	357	1515	1199	809
Synpcc7942_0380	hypothetical protein	Chromosome	373785	374828	+	1044	1879	2021	1294	1868	2557	2468	1204	776	1440	3628	3163	2073	1004	952	1109	1738	1126	1236	1233	893	828	3044	1905	1204
Synpcc7942_0381	hypothetical protein	Chromosome	375032	375346	-	315	7162	6874	4987	2905	3538	2890	4152	3438	6348	6428	6198	3007	3741	3825	4776	4141	2573	2911	4732	2169	2256	2890	2334	1483
Synpcc7942_0382	hypothetical protein	Chromosome	375456	375722	-	267	22782	20672	14666	7733	10031	9105	12859	10447	16606	15794	11417	8410	8414	10856	12664	10004	6943	7281	10111	5783	6003	7576	8436	5431
Synpcc7942_0383	hypothetical protein	Chromosome	375762	376448	-	687	12463	10555	8378	3083	4886	4594	5953	5008	8031	9843	8421	6001	3232	4165	3506	3772	2495	2551	8404	4999	6053	5019	5234	3704
Synpcc7942_0384	hypothetical protein	Chromosome	376527	377237	-	711	228	262	171	47	97	126	144	88	208	257	230	135	169	140	151	117	66	35	149	90	120	184	59	46
Synpcc7942_0385	geranylgeranyl reductase	Chromosome	377321	378694	-	1374	23636	23074	16440	28404	40208	35529	14945	10264	18011	51895	42733	26652	21666	19722	19478	37165	25525	29856	21687	14470	13817	34847	31568	20269
Synpcc7942_0386	hypothetical protein	Chromosome	378981	380390	+	1410	1830	2141	1415	2163	2656	2108	1324	873	1709	3412	3112	1596	1195	1065	1272	1889	1171	1462	1172	785	702	2303	1359	784
Synpcc7942_0387	hypothetical protein	Chromosome	380395	380901	+	507	528	673	445	519	776	635	347	258	540	1096	1027	530	317	294	293	413	300	334	332	202	178	730	309	182
Synpcc7942_0388	probable glycosyltransferase	Chromosome	380870	381991	-	1122	708	720	475	209	308	335	369	255	352	541	387	363	255	295	268	199	149	129	298	244	258	455	186	151
Synpcc7942_0389	hypothetical protein	Chromosome	382081	382332	+	252	519	479	390	209	265	315	266	194	338	441	459	267	242	281	245	216	134	254	199	168	121	352	337	227
Synpcc7942_0390	Chromate transporter	Chromosome	382303	383454	-	1152	1091	1329	774	383	453	472	669	547	789	1020	934	543	319	312	328	302	220	280	232	214	147	477	334	201
Synpcc7942_0391	hypothetical protein	Chromosome	383545	385125	-	1581	11292	12325	7855	4992	7011	6003	7264	6246	8599	15075	12679	7484	2990	3400	3163	4414	3345	3958	2967	2201	1955	5454	3942	2397
Synpcc7942_0392	probable membrane-bound lytic transglycosylase A	Chromosome	385350	386528	-	1179	163	210	144	77	87	118	106	53	115	98	108	70	101	131	117	51	31	42	75	64	41	89	90	67
Synpcc7942_0393	hypothetical protein	Chromosome	386677	387357	+	681	194	178	130	154	244	215	87	64	108	371	267	168	128	95	125	142	120	125	122	84	76	280	267	197
Synpcc7942_0394	phosphatidate cytidylyltransferase	Chromosome	387354	388220	-	867	1170	1421	929	588	817	833	689	514	887	1891	1730	921	379	383	406	501	316	313	365	252	240	1036	542	303
Synpcc7942_0395	hypothetical protein	Chromosome	388494	389618	+	1125	3046	4020	2156	2452	3251	3268	1827	1145	2274	6314	6291	3107	1515	1400	1795	3088	1959	2316	2175	1435	1306	3346	2695	1817
Synpcc7942_0396	bifunctional phosphoribosylaminoimidazolecarboxamide formyltransferase/IMP cyclohydrolase	Chromosome	389953	391494	+	1542	2849	3417	1962	3844	4966	4709	1999	1444	3001	7289	6810	4444	2404	2267	2807	6508	3876	4076	4174	2263	2518	4701	4293	2978
Synpcc7942_0397	putative neutral invertase	Chromosome	391532	392923	+	1392	719	957	572	733	1130	947	465	335	689	1753	1571	871	557	555	689	1135	711	865	663	410	421	984	689	442
Synpcc7942_0398	hypothetical protein	Chromosome	392990	393448	+	459	2769	3246	1822	4611	5097	4894	1559	1132	1934	5115	4023	2473	1213	1347	1461	3148	2583	2513	961	576	552	2146	4125	3184
Synpcc7942_0399	hypothetical protein	Chromosome	393793	394545	-	753	1171	1430	907	584	951	1063	606	428	819	1621	1434	1033	599	636	676	663	436	417	711	433	462	1191	1015	691
Synpcc7942_0400	anthranilate synthase, component II	Chromosome	394579	395181	-	603	2795	3087	1866	1629	2233	2237	1484	1007	1668	3421	3356	1787	1016	968	1252	1656	1013	1106	919	590	526	1790	1395	752
Synpcc7942_0401	diacylglycerol kinase	Chromosome	395246	395731	-	486	2156	2470	1633	1047	1242	1195	1304	1031	1591	2677	2415	1174	733	678	893	1086	744	930	801	408	371	1265	1221	845
Synpcc7942_0402	hypothetical protein	Chromosome	396872	397396	-	525	579	728	431	181	296	354	270	218	329	599	527	370	203	187	296	245	115	111	173	144	137	377	126	65
Synpcc7942_0403	hypothetical protein	Chromosome	397398	397577	-	180	299	432	239	150	195	222	188	88	196	370	286	176	150	147	156	133	76	84	117	88	91	294	175	124
Synpcc7942_0404	peptide chain release factor 2	Chromosome	397595	398509	-	915	1969	2567	1634	1199	1594	1841	1268	809	1339	2834	2592	1388	1056	869	1153	1083	698	793	963	669	626	2117	1004	657
Synpcc7942_0405	DNA polymerase III subunit delta	Chromosome	398870	399868	+	999	524	579	361	298	398	403	316	242	457	720	582	325	293	272	338	259	151	186	261	177	170	504	293	212
Synpcc7942_0406	hypothetical protein	Chromosome	399953	400354	+	402	707	1255	528	514	789	945	503	243	611	1512	1419	941	157	193	203	345	215	197	401	263	210	1926	307	266
Synpcc7942_0407	photosystem I reaction center subunit X	Chromosome	400429	400671	-	243	7994	6739	5688	2278	3923	4303	4278	3818	5368	6044	5423	3778	2817	3784	3633	2194	1471	2087	6847	5403	5251	7858	7204	4767
Synpcc7942_0408	N-(5'-phosphoribosyl)anthranilate isomerase	Chromosome	400768	401421	+	654	265	347	193	201	245	263	178	109	188	432	328	205	137	136	158	181	133	97	135	99	103	182	232	136
Synpcc7942_0409	hypothetical protein	Chromosome	401464	401748	-	285	634	653	489	278	382	446	400	271	496	467	420	364	286	300	511	277	223	157	201	182	172	245	186	150
Synpcc7942_0410	hypothetical protein	Chromosome	401750	402022	-	273	718	669	530	271	405	488	463	280	450	396	390	343	314	380	486	302	180	209	277	227	190	301	245	216
Synpcc7942_0411	tryptophan synthase subunit alpha	Chromosome	402191	402991	-	801	686	811	452	688	1067	1122	410	306	662	1945	1749	955	563	475	668	1198	714	713	862	538	490	1581	1337	874
Synpcc7942_0412	hypothetical protein	Chromosome	403022	403351	-	330	359	351	258	429	568	509	207	142	271	1017	960	488	188	189	191	336	229	247	276	153	123	1028	650	397
Synpcc7942_0413	hypothetical protein	Chromosome	403352	403768	-	417	657	697	500	582	880	804	339	226	433	1454	1212	655	318	238	345	522	373	381	410	227	217	1412	1010	742
Synpcc7942_0414	hypothetical protein	Chromosome	404016	405188	+	1173	1529	1887	1121	1034	1565	1623	974	679	1127	2303	2306	1385	584	618	967	1164	654	725	625	533	451	1256	606	306
Synpcc7942_0415	hypothetical protein	Chromosome	405168	406145	-	978	10328	9831	6398	14038	17803	14280	8458	6309	8611	25905	24102	10663	8511	6776	6435	10090	7656	10802	11007	9602	7435	19801	16938	10913
Synpcc7942_0416	hypothetical protein	Chromosome	406389	406772	+	384	98382	93323	65144	16948	29377	31369	61320	49582	58758	67900	56948	53138	33254	36789	41900	19908	13439	17001	42566	34040	29093	49536	8489	6879
Synpcc7942_0417	ATPase	Chromosome	406851	408359	+	1509	144750	134063	98551	25049	32947	32644	120040	102967	122658	63183	64472	50091	73624	72682	81212	18035	13942	18258	77487	75424	67385	84175	13651	10204
Synpcc7942_0418	hypothetical protein	Chromosome	408494	408844	+	351	160268	159126	110653	31067	35070	30923	138755	118935	162337	49042	44857	31648	85387	93071	97640	17290	12991	14725	133124	123897	108897	80689	15461	11602
Synpcc7942_0419	biotin synthase	Chromosome	408941	409903	-	963	899	1061	708	679	1036	1019	486	338	674	1675	1520	785	599	663	764	1141	633	681	738	454	419	789	865	639
Synpcc7942_0420	hypothetical protein	Chromosome	409951	411516	-	1566	2372	2500	1478	1402	1968	1869	1326	904	1599	2661	2334	1464	912	844	1040	1218	852	952	654	509	459	1914	1462	856
Synpcc7942_0421	hypothetical protein	Chromosome	411548	411946	-	399	1390	1411	838	887	1238	956	550	433	812	1791	1762	781	443	454	477	886	608	750	415	235	231	967	867	586
Synpcc7942_0422	hypothetical protein	Chromosome	412147	413289	+	1143	9907	9962	6654	2212	3202	2831	5602	4700	6629	8419	6984	4658	2850	2725	3040	2858	2007	2016	2291	1680	1436	4275	1766	1272
Synpcc7942_0423	hypothetical protein	Chromosome	413396	413614	-	219	6909	7927	4735	5251	6792	6959	3916	3543	5205	10266	8502	4692	2540	2253	2231	4242	3094	3955	1646	1448	973	5368	2558	1744
Synpcc7942_0424	photosystem q(b) protein	Chromosome	413873	414955	+	1083	582847	519301	396876	372764	573250	421464	463718	345151	534818	605983	557522	373987	682980	692895	690811	451661	311059	368569	986654	746942	667362	243133	589825	346036
Synpcc7942_0425	hypothetical protein	Chromosome	415064	415441	-	378	9965	8646	5548	7439	6648	6611	7612	4603	6181	4532	5268	3622	6201	6702	7914	2381	1994	1819	6299	6571	5791	4524	8815	6431
Synpcc7942_0426	condensin subunit ScpB	Chromosome	415535	416086	-	552	395	443	335	476	588	605	280	148	327	838	645	450	266	235	292	304	232	250	270	248	174	610	493	282
Synpcc7942_0427	ATPase	Chromosome	416103	416951	-	849	974	1135	699	1038	1321	1283	626	398	705	2031	1884	1047	733	573	806	1140	887	985	826	538	414	1331	1374	867
Synpcc7942_0428	putative alpha-isopropylmalate/homocitrate synthase family transferase	Chromosome	416982	418610	-	1629	1241	1631	975	1096	1352	1388	796	579	997	2101	1860	944	678	598	759	983	688	725	752	558	428	1734	1105	669
Synpcc7942_0429	hypothetical protein	Chromosome	418681	419220	-	540	6250	6635	4674	3639	4025	3336	3657	3022	5794	4634	4700	2373	3687	4169	3996	2758	1938	2676	1948	903	833	2196	2918	2031
Synpcc7942_0430	1-deoxy-D-xylulose-5-phosphate synthase	Chromosome	419382	421292	+	1911	11839	12831	8042	23549	26190	19436	8309	6109	10867	32454	26262	12662	9721	7960	9174	22766	16895	19042	11803	7259	5819	21248	22400	14894
Synpcc7942_0431	hypothetical protein	Chromosome	421289	422557	+	1269	1444	2073	1147	2131	3130	2505	1018	638	1198	4053	3656	1924	994	754	1004	2519	1592	1737	939	694	537	2676	621	340
Synpcc7942_0432	D-alanyl-D-alanine dipeptidase-like	Chromosome	422547	423245	+	699	1336	1906	1185	1123	1680	2111	769	563	1065	4233	3764	2336	719	619	868	1425	1129	1321	628	467	471	2665	490	352
Synpcc7942_0433	hypothetical protein	Chromosome	423632	424840	+	1209	13267	11500	9043	2260	3416	3134	6079	4960	6441	4602	4244	3203	5318	5875	6377	2755	1614	1965	7455	4861	4959	3233	1039	580
Synpcc7942_R0031	tRNA-Arg	Chromosome	424911	424984	-	74	42	63	17	10	22	25	20	20	42	37	35	20	14	11	38	19	9	8	9	19	17	10	11	3
Synpcc7942_0434	hypothetical protein	Chromosome	425057	426064	+	1008	1497	1884	1243	979	1127	1135	973	795	1355	2056	1671	891	915	904	1105	882	534	558	1143	631	608	1551	744	514
Synpcc7942_0435	hypothetical protein	Chromosome	426075	426830	+	756	297	346	219	296	362	323	213	154	321	595	480	289	228	237	276	284	179	136	401	211	261	519	273	204
Synpcc7942_0436	hypothetical protein	Chromosome	426845	427150	+	306	47	69	63	52	78	69	45	23	41	96	110	91	37	30	40	44	27	38	49	37	53	96	40	26
Synpcc7942_0437	putative glutathione peroxidase	Chromosome	427463	428029	+	567	941	770	669	999	1317	1088	629	475	834	1473	1275	1025	453	656	846	1477	1136	1192	737	485	432	759	1090	717
Synpcc7942_0438	hypothetical protein	Chromosome	427989	428495	+	507	499	452	377	455	668	479	306	263	433	709	520	481	277	322	457	605	380	375	437	260	242	465	547	339
Synpcc7942_0439	Mg-protoporphyrin IX methyl transferase	Chromosome	428611	429300	-	690	1030	1209	816	851	1414	1510	522	398	653	1637	1382	1224	702	732	640	1347	844	846	995	773	835	1491	1911	1445
Synpcc7942_0440	N-acetylglucosamine 6-phosphate deacetylase	Chromosome	429346	430473	-	1128	771	1020	668	478	639	686	510	348	555	970	970	493	378	396	387	371	203	289	361	276	224	635	565	395
Synpcc7942_0441	phosphoribosylaminoimidazole carboxylase, catalytic subunit	Chromosome	430523	431191	+	669	234	234	183	127	215	191	174	104	244	233	199	136	124	180	144	109	63	100	172	137	117	210	288	218
Synpcc7942_0442	ammonium transporter	Chromosome	431458	432951	+	1494	69189	74176	47669	130931	144531	104947	53102	40625	87740	155012	140109	63339	63325	60648	58866	105271	74919	78801	96105	46035	44804	66090	203065	130630
Synpcc7942_0443	hypothetical protein	Chromosome	433076	434317	-	1242	1936	5655	2378	6282	8247	8047	2516	982	3957	5698	5138	2633	1097	744	836	3089	1809	1284	2641	1278	1046	8238	4841	4176
Synpcc7942_0444	hypothetical protein	Chromosome	434357	435040	-	684	991	2791	1267	2283	3169	4020	1277	420	1884	3468	3279	1932	433	309	384	1122	609	407	1182	564	522	5831	2599	2539
Synpcc7942_0445	ABC-type dipeptide/oligopeptide/nickel transport systems permease components-like	Chromosome	435383	436438	-	1056	528	582	424	468	637	573	386	241	513	763	684	470	465	426	497	527	324	357	473	335	378	594	450	340
Synpcc7942_0446	30S ribosomal protein S14	Chromosome	436519	436821	-	303	25182	31371	17231	19504	26820	26980	12443	10355	18334	48046	47667	21201	13503	11226	14733	25079	16007	17444	14873	10289	9220	15716	14863	9758
Synpcc7942_0447	DNA-(apurinic or apyrimidinic site) lyase / endonuclease III	Chromosome	436851	437537	-	687	915	1234	818	752	986	864	684	446	800	1836	1594	1043	469	395	540	1051	631	612	462	400	269	878	269	177
Synpcc7942_0448	YUP8H12.25 {{Arabidopsis thaliana}}-type protein. Metallo peptidase. MEROPS family M50B	Chromosome	437534	438628	-	1095	7686	9112	5659	9307	10613	9512	5872	4559	7891	15319	13500	7641	5267	4635	5263	8721	6102	6806	5465	3836	3273	9969	6169	4465
Synpcc7942_0449	seryl-tRNA synthetase	Chromosome	438675	440006	-	1332	1668	2184	1332	1008	1428	1711	985	610	1194	2298	2058	1395	1025	1001	1119	1155	718	808	1125	807	813	1414	1171	794
Synpcc7942_0450	putative NifU-like protein	Chromosome	440050	440295	-	246	6467	7965	4100	4260	5599	6718	3440	2605	3965	9570	9679	3788	2318	1993	2152	3027	2101	2022	2484	1849	1538	8813	3390	1855
Synpcc7942_0451	esterase	Chromosome	440670	441299	+	630	595	631	401	933	1136	613	408	293	559	1157	994	615	508	454	511	1099	572	734	450	256	220	347	579	451
Synpcc7942_0452	hypothetical protein	Chromosome	441357	441836	-	480	39962	39396	25904	33021	42140	36186	23884	19359	32016	61625	50924	25540	20458	17657	22527	33608	23334	27250	23653	16630	13442	20254	15943	11061
Synpcc7942_0453	GAF sensor signal transduction histidine kinase	Chromosome	442022	443236	+	1215	1878	2328	1334	1372	1850	1800	1098	827	1088	2920	2583	1412	774	718	878	1165	733	959	683	734	531	1923	941	587
Synpcc7942_0454	cobalamin synthase	Chromosome	443217	443972	-	756	90	100	64	47	77	67	62	57	56	109	124	83	48	52	74	73	31	46	48	30	30	52	49	20
Synpcc7942_0455	queuine tRNA-ribosyltransferase	Chromosome	444001	445155	+	1155	352	416	284	344	569	599	191	151	272	936	735	509	251	214	357	699	402	369	330	203	204	521	551	328
Synpcc7942_0456	photosystem II reaction center protein PsbK precursor	Chromosome	445209	445346	+	138	30697	29130	20080	18651	32265	34787	19542	11635	16294	39059	41008	26149	15778	12758	16109	22744	17715	23876	11067	14059	9051	15905	21314	12358
Synpcc7942_0457	hypothetical protein	Chromosome	445562	446179	+	618	970	1118	795	482	645	692	480	335	582	1058	833	648	257	331	402	409	215	227	284	195	173	393	229	164
Synpcc7942_0458	Carboxylesterase	Chromosome	446215	447051	-	837	498	669	428	409	624	668	309	254	530	1124	940	539	342	317	371	555	374	405	301	217	230	509	422	282
Synpcc7942_0459	glutathione-dependent formaldehyde dehydrogenase	Chromosome	447057	448166	-	1110	1286	1612	979	896	1123	1452	731	602	1059	2275	1970	1091	746	690	816	1166	740	733	713	485	480	1396	936	617
Synpcc7942_0460	putative acetyltransferase	Chromosome	448306	448779	-	474	149	181	140	15	33	40	84	49	85	69	64	44	25	40	50	36	7	14	36	22	18	47	8	3
Synpcc7942_0461	hypothetical protein	Chromosome	448876	449313	-	438	430	448	330	138	202	229	273	165	237	388	364	267	80	138	170	172	109	102	136	90	91	293	196	114
Synpcc7942_0462	hypothetical protein	Chromosome	449370	449957	-	588	895	844	563	377	620	598	481	385	632	1275	985	656	493	475	462	685	421	395	522	355	372	761	458	281
Synpcc7942_0463	protein tyrosine phosphatase	Chromosome	449957	450448	-	492	687	736	462	445	563	576	425	335	582	1000	792	462	474	462	475	479	293	336	365	168	217	327	326	238
Synpcc7942_0464	hypothetical protein	Chromosome	450539	450934	-	396	9707	10657	7063	6900	9888	11885	4935	3995	7190	15907	13369	9047	5491	4636	5722	8703	5977	6379	5185	3523	3674	11885	10812	7519
Synpcc7942_0465	hypothetical protein	Chromosome	451023	451748	-	726	1238	1446	924	1635	1837	1322	1326	1052	1662	1599	1103	766	2361	1721	2006	2769	1851	2445	1944	1662	1615	3744	2644	1814
Synpcc7942_0466	Cellulose synthase (UDP-forming)	Chromosome	451838	454087	+	2250	2130	2379	1649	2056	2111	1675	1871	1376	2757	1704	1845	974	3476	3096	3645	1676	1108	1159	5041	2769	2735	6921	3858	2590
Synpcc7942_0467	Peptidase, metallopeptidase	Chromosome	454004	454837	-	834	1202	1617	888	521	825	905	712	485	894	1492	1538	765	542	473	535	791	390	466	522	434	378	1067	361	187
Synpcc7942_0468	preprotein translocase subunit SecG	Chromosome	454806	455045	-	240	1950	2321	1326	992	1437	1859	1057	907	1458	2714	2829	1302	756	558	773	1029	592	755	861	626	521	2015	1060	769
Synpcc7942_0469	phosphoglyceromutase	Chromosome	455066	456664	-	1599	7310	8936	5366	9289	10389	9827	4544	3552	5956	16437	15590	7580	3712	3761	4763	4944	3111	3387	3200	2409	1842	12983	6055	3848
Synpcc7942_0470	hypothetical protein	Chromosome	457211	457744	+	534	1017	910	750	234	328	288	686	497	824	666	627	360	616	654	590	247	177	199	583	244	212	465	427	283
Synpcc7942_0471	ABC-type sugar transport system permease component-like	Chromosome	457882	458712	+	831	829	885	653	445	565	632	392	322	639	947	718	461	418	554	537	408	256	275	497	242	253	729	869	501
Synpcc7942_0472	Exodeoxyribonuclease VII small subunit	Chromosome	458795	459019	+	225	148	143	99	118	162	126	83	46	70	205	178	107	55	57	80	93	64	101	70	45	31	220	143	75
Synpcc7942_0473	NADH:flavin oxidoreductase Old Yellow Enzyme family-like	Chromosome	459096	460202	+	1107	5812	6722	4082	9141	10551	8657	4745	3431	6070	13330	11519	6163	5916	4903	5174	9000	6144	6784	7241	4220	3677	10348	9075	6327
Synpcc7942_0474	hypothetical protein	Chromosome	460296	460433	-	138	3681	4439	2834	1648	2615	3593	1880	1337	2007	4934	5032	2820	1354	1195	1501	1974	1242	1368	912	779	565	3179	1675	873
Synpcc7942_0475	cytochrome b6-f complex subunit VIII	Chromosome	460449	460544	-	96	4037	4756	3118	2295	3172	3885	2442	1866	3018	6566	5423	3594	1685	1383	2067	2376	1783	1959	1343	1440	970	3391	2289	1670
Synpcc7942_0476	ATP-dependent Clp protease adaptor	Chromosome	460552	460962	+	411	337	461	231	298	443	288	225	200	259	428	339	236	160	185	223	282	168	173	197	165	166	291	170	118
Synpcc7942_0477	conserved hypothetical protein YCF19	Chromosome	460994	461293	-	300	9609	10882	6172	13262	17030	15165	6288	5144	8002	19906	15018	8011	4020	4160	4442	11436	8517	8406	4249	2768	2063	11463	8068	4684
Synpcc7942_0478	thylakoidal processing peptidase. Serine peptidase. MEROPS family S26A	Chromosome	461324	461935	-	612	874	1049	633	813	1126	1082	567	436	734	2029	1920	1136	535	469	607	859	545	590	577	427	425	1435	645	420
Synpcc7942_0479	GTP-binding protein LepA	Chromosome	461935	463749	-	1815	5020	6011	3460	4714	6271	5982	2977	2335	4081	10072	8746	5009	3093	2937	3350	5512	3659	4238	3824	2511	2195	7830	4392	2839
Synpcc7942_0480	GAF sensor signal transduction histidine kinase	Chromosome	463901	465634	+	1734	2943	3061	2253	392	549	486	1634	1319	2299	1186	1343	716	847	1198	1174	202	143	151	592	368	318	500	176	148
Synpcc7942_0481	protease	Chromosome	465713	466828	+	1116	5984	6207	4053	1251	1797	1924	3225	2429	3796	3282	3019	2410	1977	2397	2453	986	647	847	1133	898	694	1350	939	633
Synpcc7942_0482	Peptidoglycan glycosyltransferase	Chromosome	467004	468773	-	1770	5475	5640	4246	1839	2075	2118	3145	2394	4325	3697	3691	2209	2862	3394	3491	1352	841	929	2416	1583	1641	2850	2581	1679
Synpcc7942_0483	hypothetical protein	Chromosome	468776	469219	-	444	2680	2818	2191	786	964	1137	1439	962	1714	1904	1679	993	1039	1188	1481	696	402	422	1149	829	708	1576	1123	1058
Synpcc7942_0484	hypothetical protein	Chromosome	469432	470874	-	1443	1122	1194	863	2164	2627	1843	812	581	1181	3031	2576	1542	1135	1110	1340	2338	1533	1794	1421	777	757	1349	2236	1517
Synpcc7942_0485	phosphoglycerate mutase	Chromosome	470975	472312	+	1338	677	914	632	476	679	717	318	238	566	1107	896	570	418	595	563	634	360	362	476	275	352	657	816	530
Synpcc7942_0486	dihydroorotase	Chromosome	472319	473554	+	1236	545	614	417	382	470	511	304	254	398	820	701	408	269	330	380	381	192	251	228	193	207	264	471	301
Synpcc7942_0487	thylakoidal processing peptidase. Serine peptidase. MEROPS family S26A	Chromosome	473510	474172	-	663	2219	2610	1751	1020	1531	1935	1435	949	1649	2549	2401	1549	783	898	990	835	627	621	985	802	704	3491	912	755
Synpcc7942_0488	dihydroorotase	Chromosome	474316	475644	+	1329	1605	1761	1181	2644	3398	2316	1359	999	1586	3591	2975	1942	1148	1117	1088	2398	1858	2256	884	557	490	1985	2301	1668
Synpcc7942_0489	aldehyde dehydrogenase	Chromosome	475665	477044	-	1380	1836	1970	1445	1575	1746	1497	1178	904	1622	2550	2198	1274	1283	1316	1186	1434	1085	1028	1644	898	856	2928	1765	1123
Synpcc7942_0490	diguanylate cyclase with PAS/PAC sensor	Chromosome	477395	479440	+	2046	29083	29092	17455	14993	20110	16810	15841	13153	19400	18231	16247	11602	9622	10003	11589	13344	9091	9898	12769	9928	8419	12639	4402	2776
Synpcc7942_0491	hypothetical protein	Chromosome	479700	479837	+	138	7231	8607	4926	3640	5291	5543	3889	2624	3473	6426	6415	3178	1411	1515	1773	1818	1276	1443	1136	1071	845	4849	2508	1372
Synpcc7942_0492	bifunctional riboflavin kinase/FMN adenylyltransferase	Chromosome	479877	480824	-	948	529	593	442	246	297	292	318	272	414	620	511	332	225	217	319	262	146	150	170	143	144	298	119	96
Synpcc7942_0493	hypothetical protein	Chromosome	480967	482451	+	1485	1737	1752	1183	420	554	520	857	635	1133	1936	1778	1009	197	228	260	258	215	214	162	126	115	340	325	197
Synpcc7942_0494	hypothetical protein	Chromosome	482631	482984	-	354	897	869	631	898	890	695	752	611	1014	1589	1355	819	606	534	767	575	424	461	683	462	377	1057	959	657
Synpcc7942_0495	hypothetical protein	Chromosome	482981	483517	-	537	3864	3675	2756	4244	4501	3756	3021	2293	3511	7327	6273	3374	2818	2399	2874	3044	2346	2828	3148	1957	1571	4495	4448	3195
Synpcc7942_0496	hypothetical protein	Chromosome	483634	484323	-	690	988	1166	740	862	1084	1049	575	472	866	1769	1693	819	571	451	635	810	536	555	654	422	402	1417	761	530
Synpcc7942_0497	hypothetical protein	Chromosome	484328	484504	-	177	440	615	346	401	504	490	294	197	358	778	762	292	214	235	280	333	206	210	278	184	107	538	383	218
Synpcc7942_0498	mannose-1-phosphate guanyltransferase	Chromosome	484585	487098	+	2514	2614	2604	1787	393	585	518	1774	1325	1802	1929	1699	1011	1191	894	1195	615	417	449	1140	905	827	1514	492	285
Synpcc7942_0499	hydroxyneurosporene-O-methyltransferase	Chromosome	487375	488370	-	996	2356	2725	1981	264	406	457	1164	1008	1565	1998	1729	987	680	752	811	596	270	322	789	503	512	1144	316	303
Synpcc7942_0500	hypothetical protein	Chromosome	488470	488823	-	354	127	178	87	80	133	129	80	53	90	208	160	122	57	49	66	86	31	34	43	40	49	185	108	70
Synpcc7942_0501	Nucleoside-diphosphate-sugar epimerase-like	Chromosome	488833	489483	-	651	330	430	256	412	476	429	210	196	408	874	876	331	174	183	164	316	217	198	181	151	106	571	384	260
Synpcc7942_0502	hypothetical protein	Chromosome	489508	490074	-	567	93	137	89	49	66	111	62	40	61	152	138	83	38	33	47	34	41	39	35	32	31	54	49	17
Synpcc7942_0503	hypothetical protein	Chromosome	490074	490382	-	309	224	255	171	88	119	182	112	78	152	210	186	137	80	86	95	96	40	46	79	67	66	126	79	45
Synpcc7942_0504	glutamyl-tRNA reductase	Chromosome	490382	491698	-	1317	2622	2817	2035	1652	2438	2583	1928	1341	2215	3463	3090	1817	1864	1741	1962	1690	1110	1209	1898	1508	1335	2321	2326	1682
Synpcc7942_0505	fructose 1,6-bisphosphatase II	Chromosome	491830	492867	-	1038	7405	8308	5666	12570	14646	12261	5170	3953	8209	15324	13938	7811	9919	9650	11096	14042	10246	11680	9910	5443	6343	6789	21083	14687
Synpcc7942_0506	uridylate kinase	Chromosome	492988	493749	+	762	918	954	699	781	1132	1100	508	387	746	2088	1797	1113	517	618	777	921	592	645	782	502	533	1311	1665	1073
Synpcc7942_0507	ribosome recycling factor	Chromosome	493736	494284	+	549	1871	1997	1366	1898	2638	3065	1067	887	1445	4251	3479	2316	927	1141	1250	2408	1516	1959	1104	763	662	2482	2823	1803
Synpcc7942_0508	geranylgeranyl reductase	Chromosome	494291	495421	+	1131	381	442	357	455	585	491	251	174	389	921	831	407	348	344	450	606	371	435	395	199	178	448	415	266
Synpcc7942_0509	hypothetical protein	Chromosome	495460	495933	+	474	258	270	228	175	224	243	161	132	164	455	354	193	129	122	179	203	114	144	214	122	122	342	243	182
Synpcc7942_0510	2-hydroxy-3-keto-5-methylthiopentenyl-1- phosphate phosphatase	Chromosome	495930	496580	-	651	362	398	269	268	366	355	236	145	248	672	540	307	280	191	234	370	242	255	257	179	197	429	390	265
Synpcc7942_0511	ABC-type transport system involved in cytochrome c biogenesis permease component-like	Chromosome	496602	497579	-	978	2963	3261	2068	4388	4805	3881	2356	1677	3044	6182	5860	2885	3180	2578	2961	4367	3129	3794	3826	2043	1819	4709	5718	3925
Synpcc7942_0512	conserved hypothetical protein YCF84	Chromosome	497624	498808	-	1185	3332	3385	2311	1564	2055	2287	1892	1346	2252	4198	3285	2079	1937	1892	1982	1992	1319	1373	2315	1346	1359	3009	1968	1376
Synpcc7942_0513	ATPase	Chromosome	498901	499653	-	753	501	612	326	158	242	275	214	177	267	509	443	312	171	186	208	175	114	114	200	175	158	347	265	165
Synpcc7942_0514	hypothetical protein	Chromosome	499683	500105	-	423	2942	3208	2294	1645	2117	2055	1705	1311	2378	3683	3255	2110	1381	1598	1652	1315	837	1017	1388	876	719	2498	2277	1566
Synpcc7942_0515	hypothetical protein	Chromosome	500143	500565	-	423	518	624	369	497	514	466	293	185	395	616	539	330	263	271	367	388	292	290	239	141	166	366	597	322
Synpcc7942_0516	C-terminal processing peptidase-2. Serine peptidase. MEROPS family S41A	Chromosome	500562	501884	-	1323	3266	3805	2442	3326	3635	3139	2328	1715	3239	4207	3574	2131	2239	2622	3280	2700	1886	2139	2516	1330	1207	3566	8550	5661
Synpcc7942_0517	exonuclease RecJ	Chromosome	502006	504333	-	2328	896	1056	745	820	985	830	696	450	696	1177	1146	610	495	433	542	426	302	465	424	401	299	987	585	369
Synpcc7942_0518	hypothetical protein	Chromosome	504393	505556	+	1164	1281	1241	930	608	807	789	518	445	891	1329	1187	783	524	603	689	659	387	468	553	249	277	799	716	497
Synpcc7942_0519	hypothetical protein	Chromosome	505620	506138	+	519	229	306	173	198	215	238	124	87	147	393	332	150	95	78	124	191	127	106	79	48	60	290	174	101
Synpcc7942_0520	hypothetical protein	Chromosome	506188	506829	+	642	661	803	524	498	765	835	328	236	409	1318	1038	754	292	278	401	679	392	425	324	275	229	723	493	338
Synpcc7942_0521	hypothetical protein	Chromosome	506835	507422	+	588	305	341	223	216	385	389	145	89	189	558	482	335	163	194	202	290	138	210	196	149	132	417	216	138
Synpcc7942_0522	hypothetical protein	Chromosome	507941	508312	+	372	2812	3353	1829	841	1268	1251	2009	1437	1876	3064	3216	1651	1307	845	1185	767	582	518	440	482	425	1359	483	256
Synpcc7942_0523	hypothetical protein	Chromosome	508314	508703	-	390	784	824	589	267	428	468	417	275	475	744	755	437	274	217	327	285	199	229	268	209	219	333	311	178
Synpcc7942_0524	hypothetical protein	Chromosome	508795	509202	-	408	409	399	219	299	431	431	222	144	278	627	466	282	183	190	178	154	101	133	190	123	82	375	271	168
Synpcc7942_0525	3-dehydroquinate synthase	Chromosome	509226	510332	-	1107	989	1023	651	924	1101	1121	504	400	667	2023	1561	1003	603	514	548	759	539	700	689	427	397	1177	1333	871
Synpcc7942_0526	ABC-type sugar transport systems permease components-like	Chromosome	510412	511293	+	882	724	730	529	630	853	707	302	256	496	1091	795	531	256	445	403	498	303	355	267	148	174	479	705	446
Synpcc7942_0527	hypothetical protein	Chromosome	511398	512234	-	837	2084	2639	1373	854	1165	1303	1187	932	1371	1584	1516	1064	245	315	434	340	225	211	313	297	255	886	717	446
Synpcc7942_0528	Lipopolysaccharide biosynthesis proteins LPS	Chromosome	512589	513578	-	990	5116	6859	3331	4630	4018	4259	2956	2128	4190	5147	4733	2816	1832	2423	2920	1867	1371	1444	1741	1634	1381	5820	9043	5783
Synpcc7942_0529	6-phosphogluconolactonase	Chromosome	513612	514331	+	720	1006	1109	691	737	988	972	685	613	936	1792	1500	771	440	387	421	854	544	527	547	344	300	1344	802	597
Synpcc7942_0530	4Fe-4S cluster binding	Chromosome	514335	515288	+	954	193	290	190	134	182	183	136	87	181	340	331	147	80	73	103	174	98	73	111	46	63	223	62	40
Synpcc7942_0531	TPR repeat	Chromosome	515313	516176	+	864	1992	2189	1471	931	1156	1266	924	632	1312	1447	1412	1051	665	930	1065	690	442	375	999	689	603	1772	4155	2596
Synpcc7942_0532	hypothetical protein	Chromosome	516414	516767	-	354	436	425	285	431	503	293	264	207	373	333	254	255	288	348	452	180	164	126	245	293	219	182	319	172
Synpcc7942_0533	hypothetical protein	Chromosome	516764	517000	-	237	220	212	158	211	261	180	134	73	174	174	135	76	203	172	220	102	84	66	176	99	100	137	171	115
Synpcc7942_0534	D-fructose-6-phosphate amidotransferase	Chromosome	517016	518941	-	1926	2497	2457	1867	1647	1865	1710	1379	1148	1979	2483	2001	1358	1619	1656	1811	1043	702	828	1986	1116	1212	1953	2822	2022
Synpcc7942_0535	photosystem I subunit VII	Chromosome	519088	519333	-	246	103756	111757	73832	38130	57378	60704	50334	39346	60638	84760	87412	47287	38930	37578	43696	33857	20717	26004	42187	27098	27059	49457	44726	29152
Synpcc7942_0536	acyl carrier protein	Chromosome	519792	520034	+	243	3798	4574	2572	3767	5481	5964	1948	1302	2339	9014	8672	5415	2078	1830	2484	5679	3376	3564	2903	1876	1965	3521	4062	2615
Synpcc7942_0537	3-oxoacyl-(acyl carrier protein) synthase II	Chromosome	520102	521355	+	1254	4897	5820	3560	6317	8155	7540	3143	2296	4919	11302	9849	5351	4667	3908	5367	10075	5335	5613	5544	3061	3157	4960	6753	4139
Synpcc7942_0538	transketolase	Chromosome	521502	523508	+	2007	19097	21612	13587	41577	46975	30804	17188	11822	26586	48356	44993	24159	30414	26231	31868	59112	40837	45606	36546	20036	20269	24035	43877	27914
Synpcc7942_0539	hypothetical protein	Chromosome	523604	524353	+	750	174	142	135	202	218	173	101	96	153	189	178	91	175	121	133	137	108	106	104	60	56	124	142	107
Synpcc7942_0540	hypothetical protein	Chromosome	524367	524828	+	462	983	977	655	683	796	908	565	432	703	1257	1066	655	318	274	385	467	325	413	464	454	334	567	436	320
Synpcc7942_0541	hypothetical protein	Chromosome	524832	525062	+	231	1220	1157	771	959	1075	1042	679	510	818	1391	1169	716	458	494	487	538	395	391	638	314	305	858	652	477
Synpcc7942_0542	lipoyl synthase	Chromosome	525360	526253	+	894	886	1016	657	567	789	760	487	350	682	1062	1035	567	424	521	530	700	427	374	713	346	326	884	740	451
Synpcc7942_0543	hypothetical protein	Chromosome	526250	526813	-	564	401	353	257	445	513	337	295	213	320	530	513	221	189	201	202	209	168	226	159	90	83	452	414	286
Synpcc7942_0544	YciI-like protein	Chromosome	526862	527161	+	300	516	623	373	468	598	707	365	288	528	1146	948	566	384	359	442	662	442	420	399	236	218	501	777	527
Synpcc7942_0545	hypothetical protein	Chromosome	527143	527835	+	693	483	578	431	490	611	557	322	218	407	854	847	379	395	357	423	511	331	398	370	174	204	459	556	352
Synpcc7942_0546	Na+/H+ antiporter	Chromosome	527876	530023	+	2148	2566	2876	1880	1343	1674	1234	1860	1353	2279	2164	1970	1213	1489	1614	1602	882	612	713	658	420	362	799	829	561
Synpcc7942_0547	hypothetical protein	Chromosome	530057	530566	-	510	105	127	74	37	59	49	45	53	76	87	76	61	38	42	63	25	22	21	74	32	29	71	41	35
Synpcc7942_0548	hypothetical protein	Chromosome	530623	531783	-	1161	2039	2133	1603	1165	1471	1361	1696	1062	1741	2434	2200	1260	1378	1373	1622	1125	724	789	1566	1109	952	2292	1084	709
Synpcc7942_0549	hypothetical protein	Chromosome	531884	532645	+	762	3805	4490	2584	2762	3739	3678	2215	1713	2702	6518	5782	3235	1388	1272	1519	2951	1795	1647	1801	1269	1031	4176	1922	1205
Synpcc7942_0550	hypothetical protein	Chromosome	532654	533037	+	384	388	515	279	189	210	326	258	160	285	527	490	319	157	110	171	217	105	150	221	155	160	356	175	108
Synpcc7942_0551	hypothetical protein	Chromosome	533570	533941	+	372	149053	133983	86019	27146	37268	26060	97854	74939	132212	61437	60380	25867	109183	97402	114153	51110	36880	39783	117427	52264	46436	7393	42997	28441
Synpcc7942_0552	UDP-N-acetylglucosamine 2-epimerase	Chromosome	534067	535185	+	1119	466	475	374	317	384	429	258	246	392	706	633	402	363	317	362	354	210	214	362	232	265	549	542	289
Synpcc7942_0553	Secretion protein HlyD	Chromosome	535182	536534	-	1353	994	1436	780	605	1036	1158	671	403	904	1664	1674	917	639	556	639	937	525	504	958	630	587	2428	747	542
Synpcc7942_0554	translation-associated GTPase	Chromosome	536594	537685	+	1092	2033	2388	1649	1477	2096	2398	1264	833	1456	4170	3464	2523	1482	1282	1582	1890	988	1210	2178	1760	1598	3233	2055	1290
Synpcc7942_0555	zinc metalloprotease	Chromosome	537790	538509	+	720	100	127	78	36	65	62	49	42	55	134	112	111	46	42	67	35	28	30	69	45	37	70	43	24
Synpcc7942_0556	two component transcriptional regulator, winged helix family	Chromosome	538506	539219	-	714	3608	5411	2705	1110	1343	1502	2227	1570	2923	5817	7333	3164	358	716	649	92	51	69	51	53	58	121	54	34
Synpcc7942_0557	hypothetical protein	Chromosome	539414	539605	+	192	373	478	281	90	113	183	191	145	218	291	401	214	70	64	88	39	22	24	36	48	36	75	79	34
Synpcc7942_0558	hypothetical protein	Chromosome	539683	540297	+	615	1105	1299	854	611	897	873	618	549	870	1409	1311	823	557	545	565	594	367	484	507	381	339	792	773	531
Synpcc7942_0559	Hsp33-like chaperonin	Chromosome	540349	541242	-	894	1543	1942	1128	1095	1378	1300	1050	686	1400	2037	2126	1134	864	969	964	1014	677	681	761	454	433	1453	798	474
Synpcc7942_0560	ATPase	Chromosome	541275	541979	-	705	407	549	300	293	426	444	205	162	284	740	622	341	153	140	257	392	214	206	208	153	150	489	200	144
Synpcc7942_0561	hypothetical protein	Chromosome	542054	543049	+	996	1360	1847	1123	1087	1456	1495	936	501	1346	2150	2032	1127	779	837	966	1094	667	612	1019	537	541	2058	1137	802
Synpcc7942_0562	hypothetical protein	Chromosome	543141	543596	+	456	1609	1865	1164	1003	1531	1676	803	623	1341	2285	1968	1230	593	604	746	1216	730	726	761	498	418	1198	583	398
Synpcc7942_0563	excinuclease ABC subunit B	Chromosome	543654	545654	-	2001	2172	1951	1546	688	842	789	1013	876	1587	1218	1005	798	803	921	1048	432	321	324	1127	527	549	1093	950	720
Synpcc7942_0564	ATPase	Chromosome	545774	546487	+	714	1150	1136	882	642	783	745	698	506	816	1009	849	566	462	518	510	451	335	432	572	374	360	1176	1005	747
Synpcc7942_0565	FHA domain containing protein	Chromosome	546588	547250	+	663	3500	3367	2452	1946	2504	2553	1770	1343	2089	3298	2374	1722	1499	1558	1683	1683	1225	1304	1989	1210	1105	1924	3281	2150
Synpcc7942_0566	HAD-superfamily hydrolase subfamily IIB	Chromosome	547262	548017	+	756	834	1055	622	238	349	373	467	333	541	652	579	433	261	256	308	285	143	161	229	185	201	289	191	108
Synpcc7942_0567	hypothetical protein	Chromosome	548019	549368	-	1350	848	1045	656	447	577	605	542	413	686	891	854	504	401	458	461	372	294	293	390	261	296	691	511	365
Synpcc7942_0568	cytosine deaminase	Chromosome	549371	550687	-	1317	626	653	537	154	197	288	389	277	455	384	428	237	326	356	364	152	55	85	367	208	217	329	197	129
Synpcc7942_0569	DNA-directed RNA polymerase sigma subunit (sigma70/sigma32)-like	Chromosome	550718	551653	-	936	8699	5129	6143	2351	3297	2921	4221	3332	5191	4491	3773	2291	4129	4611	3503	1658	1309	1551	9264	4619	4693	5317	8720	6840
Synpcc7942_0570	DNA polymerase III subunit alpha	Chromosome	551878	553221	-	1344	1624	2025	1233	899	1265	1352	1094	772	1253	1747	1686	1136	835	810	884	801	556	643	897	726	569	1519	915	579
Synpcc7942_0571	sugar (Glycoside-Pentoside-Hexuronide) transporter	Chromosome	553324	554697	-	1374	6606	6783	4728	964	1413	1483	3321	2883	4239	4767	4023	2733	2036	2051	2213	1394	903	878	2220	1357	1320	2634	1020	676
Synpcc7942_0572	hypothetical protein	Chromosome	554694	555134	-	441	1515	1624	1072	313	485	471	804	723	970	1306	1026	635	228	353	404	269	223	181	495	360	391	892	487	281
Synpcc7942_R0032	tRNA-Gly	Chromosome	555218	555288	+	71	329	431	266	130	221	192	238	152	271	263	294	226	250	219	314	159	126	121	249	284	192	195	152	111
Synpcc7942_0573	hypothetical protein	Chromosome	555297	555533	-	237	5719	5839	3994	883	1168	869	3395	3197	4859	3328	2388	1535	999	1008	1243	828	606	460	504	548	451	1016	227	176
Synpcc7942_0574	hypothetical protein	Chromosome	555612	556442	+	831	506	655	403	565	646	602	402	253	480	894	847	359	403	316	484	548	323	358	419	226	209	624	548	385
Synpcc7942_0575	hypothetical protein	Chromosome	556414	556977	-	564	4051	4314	3099	3159	4085	4167	2255	1663	3222	6258	5677	3005	1714	1830	2087	2654	1859	2219	2876	1409	1342	4270	4761	2967
Synpcc7942_0576	thiazole synthase	Chromosome	557200	558060	+	861	450	624	369	367	472	479	274	198	360	797	742	321	264	206	270	497	245	291	334	146	166	546	443	261
Synpcc7942_0577	hypothetical protein	Chromosome	558144	558314	+	171	3823	4397	2954	911	1326	1356	2372	1453	2445	1718	1790	929	1329	1522	1742	858	606	669	1363	969	914	993	1568	1044
Synpcc7942_0578	UDP-sulfoquinovose synthase	Chromosome	558408	559616	+	1209	5569	5930	4464	4601	5900	5695	3366	2333	4716	6904	6465	3734	3584	3981	4095	3163	2190	2318	4401	2247	2259	6863	11394	7098
Synpcc7942_0579	sulfolipid sulfoquinovosyldiacylglycerol biosynthesis protein	Chromosome	559632	560765	+	1134	1178	1471	973	1057	1247	1145	909	595	1373	1222	1204	688	919	1251	1250	512	362	401	1001	506	507	1307	1378	827
Synpcc7942_0580	Peptidoglycan glycosyltransferase	Chromosome	560720	562537	-	1818	1874	2148	1448	813	1063	1055	1152	744	1358	1970	1934	1121	946	915	1035	675	388	522	1042	641	560	1235	1078	675
Synpcc7942_0581	hypothetical protein	Chromosome	562634	562981	-	348	1782	2168	1354	165	193	240	942	699	924	971	1161	601	79	88	102	36	46	40	48	17	29	103	88	59
Synpcc7942_0582	hypothetical protein	Chromosome	563020	564024	-	1005	107	151	91	84	83	123	58	55	64	166	149	98	53	61	60	101	57	83	57	47	33	96	108	64
Synpcc7942_0583	protoporphyrin IX magnesium-chelatase	Chromosome	564123	565217	+	1095	2021	2641	1501	1621	2137	2431	1084	780	1591	3937	3427	1776	1483	1378	1895	2546	1430	1522	1757	1033	1107	2253	1889	1139
Synpcc7942_0584	ribose-5-phosphate isomerase A	Chromosome	565354	566079	-	726	800	879	564	499	737	906	464	277	555	1087	966	840	765	696	785	894	548	484	1053	566	687	781	961	699
Synpcc7942_0585	PDZ/DHR/GLGF	Chromosome	566168	567388	-	1221	7996	11826	6940	13159	18731	19627	5049	2981	6907	19952	16202	9113	4311	3488	4053	14353	9735	7866	8258	3799	3363	29338	9427	7179
Synpcc7942_0586	hypothetical protein	Chromosome	567539	568279	-	741	259	286	225	75	81	94	156	127	239	126	119	96	108	105	120	48	24	25	134	102	91	257	68	40
Synpcc7942_R0004	16S ribosomal RNA	Chromosome	568589	570078	+	1490	277	242	127	302	393	484	184	109	124	481	421	304	123	140	105	417	328	332	258	362	212	204	317	198
Synpcc7942_R0033	tRNA-Ile	Chromosome	570240	570316	+	77	1	3	3	4	4	7	3	4	1	5	8	2	1	3	2	2	1	1	1	2	2	3	0	0
Synpcc7942_R0034	tRNA-Ala	Chromosome	570347	570422	+	76	1	1	0	3	0	0	0	0	0	1	1	1	0	0	1	2	1	0	1	3	0	1	0	0
Synpcc7942_R0005	23S ribosomal RNA	Chromosome	570624	573501	+	2878	23	18	12	22	42	29	17	8	15	30	41	33	7	13	13	60	28	37	15	17	6	14	16	13
Synpcc7942_R0006	5S ribosomal RNA	Chromosome	573572	573686	+	115	0	2	1	0	4	0	0	0	0	0	2	0	0	1	2	0	0	3	0	0	0	1	0	0
Synpcc7942_0587	valyl-tRNA synthetase	Chromosome	573854	576583	+	2730	8031	8897	6097	5852	7756	7695	3797	2773	6164	8896	7606	5218	3929	4205	5649	5166	3092	3291	4939	2256	2646	4303	6450	4489
Synpcc7942_0588	phosphoribosylglycinamide formyltransferase 2	Chromosome	576665	577840	-	1176	1220	1434	933	524	743	945	668	527	1031	1545	1367	791	703	796	857	569	313	358	971	633	696	651	941	675
Synpcc7942_0589	Fe-S-cluster oxidoreductase-like	Chromosome	577911	578573	+	663	2206	2991	1581	1374	1790	1962	1420	1364	2044	4654	3917	2376	634	573	704	1296	957	1055	515	431	348	1644	619	467
Synpcc7942_0590	membrane protein-like	Chromosome	578620	578967	+	348	474	589	351	382	457	458	352	254	462	842	746	305	231	174	305	278	142	199	189	109	119	386	206	126
Synpcc7942_0591	membrane protein-like	Chromosome	578972	579298	+	327	353	502	260	271	333	277	275	210	401	535	533	228	176	125	206	171	103	133	150	104	66	274	183	121
Synpcc7942_0592	6-phosphofructokinase	Chromosome	579312	580394	-	1083	595	635	448	266	418	392	377	308	460	672	756	350	254	347	292	255	179	202	275	191	175	457	222	151
Synpcc7942_0593	hypothetical protein	Chromosome	580422	581174	-	753	989	954	814	617	1002	973	529	397	682	1632	1355	867	628	818	716	797	448	518	874	600	691	1326	1374	958
Synpcc7942_0594	hypothetical protein	Chromosome	581205	582881	-	1677	1627	1796	1136	998	1110	701	1253	818	1455	1322	1268	718	962	1132	1273	572	343	353	515	341	336	553	387	234
Synpcc7942_0595	hypothetical protein	Chromosome	582850	583398	-	549	2888	3211	2363	2093	2458	2344	1814	1388	2563	5290	3715	2388	1364	1571	1778	1565	1215	1328	814	457	401	930	968	667
Synpcc7942_0596	delta(24)-sterol C-methyltransferase	Chromosome	583496	584428	+	933	338	433	257	203	280	218	253	199	323	357	342	217	146	192	201	155	122	102	123	96	92	205	171	108
Synpcc7942_0597	naphthoate synthase	Chromosome	584425	585264	-	840	286	326	219	310	429	367	217	124	274	693	522	331	255	296	292	422	281	281	377	191	182	286	358	252
Synpcc7942_0598	Peptidoglycan-binding LysM	Chromosome	585701	587473	+	1773	11531	12717	9077	3338	4901	5209	6212	4381	10243	10954	9674	7203	5660	7768	5881	3487	2254	2416	3805	1666	1896	3798	5432	4288
Synpcc7942_R0035	tRNA-Met	Chromosome	587716	587787	+	72	65	93	59	52	59	71	56	32	81	132	82	44	57	45	77	85	34	26	65	47	32	36	27	11
Synpcc7942_0599	putative transcriptional regulator, TetR family	Chromosome	587802	588404	-	603	2371	2629	1608	907	908	837	1505	1367	2146	2794	2185	1149	421	416	429	657	427	477	354	300	253	571	434	300
Synpcc7942_0600	serine/threonine protein kinase	Chromosome	588528	590060	-	1533	1196	1365	870	754	1155	1254	803	559	834	1373	1169	817	526	560	637	683	459	410	631	499	367	1237	608	447
Synpcc7942_0601	hypothetical protein	Chromosome	590130	590390	-	261	293	345	229	234	305	335	238	116	188	338	328	235	120	85	197	122	74	117	117	142	85	221	94	72
Synpcc7942_0602	hypothetical protein	Chromosome	590846	591454	-	609	642	727	482	862	1220	1013	444	348	515	1261	975	727	390	455	522	708	392	506	291	190	186	853	574	299
Synpcc7942_0603	glucose-1-phosphate adenylyltransferase	Chromosome	591459	592751	-	1293	5346	5655	3891	11407	13983	11011	3523	2506	5095	13529	10711	5979	4459	4524	5023	8955	6207	7994	3997	1965	1862	8322	16344	11295
Synpcc7942_0604	ribulose-phosphate 3-epimerase	Chromosome	592890	593633	+	744	6171	7118	4652	6000	7715	8039	3778	2593	5268	12163	9985	6257	4564	4656	5296	7027	4584	4581	5884	3354	3489	7693	7209	4669
Synpcc7942_0605	hypothetical protein	Chromosome	593711	594694	-	984	465	485	387	322	435	405	319	179	337	481	372	355	301	300	354	270	163	194	264	168	178	319	211	130
Synpcc7942_0606	leucyl/phenylalanyl-tRNA--protein transferase	Chromosome	594687	595367	-	681	256	306	202	227	284	273	173	137	200	397	394	189	147	144	241	223	122	144	182	112	97	182	183	155
Synpcc7942_0607	hypothetical protein	Chromosome	595381	595707	+	327	2421	1846	1489	873	1394	1669	1257	1063	1250	2071	1704	1076	878	725	805	726	516	601	876	850	735	2290	888	541
Synpcc7942_0608	hypothetical protein	Chromosome	595756	596298	+	543	1403	1720	1049	633	947	1058	732	516	804	1667	1549	816	418	449	483	658	392	445	429	338	327	787	551	324
Synpcc7942_0609	proton-translocating NADH-quinone oxidoreductase, chain M	Chromosome	596382	597872	+	1491	1573	1894	1193	2519	3426	2365	1193	900	1887	3938	3183	1738	1801	1711	2015	3101	1787	2092	2225	1041	1090	1631	2937	1866
Synpcc7942_0610	hypothetical protein	Chromosome	597977	599776	+	1800	1050	1254	772	668	691	635	642	482	1010	1041	1018	526	743	838	811	635	315	332	913	481	545	441	554	507
Synpcc7942_0611	recombination and DNA strand exchange inhibitor protein	Chromosome	599815	602205	+	2391	752	906	654	538	671	640	458	360	720	1176	1074	589	456	513	594	584	310	382	603	445	362	791	633	421
Synpcc7942_0612	methylcitrate synthase	Chromosome	602209	603369	-	1161	1466	1948	1126	1114	1157	1451	754	580	995	1749	1997	913	802	793	706	689	487	635	837	513	600	1489	2171	1752
Synpcc7942_0613	phosphohistidine phosphatase, SixA	Chromosome	603504	603992	-	489	159	135	78	98	208	163	91	64	97	229	201	144	103	98	126	113	83	81	124	94	83	161	220	161
Synpcc7942_0614	hypothetical protein	Chromosome	603996	605675	-	1680	759	869	578	1082	1522	1066	601	427	858	1471	1258	742	952	980	973	1197	834	1042	1328	594	678	841	1734	1231
Synpcc7942_0615	Rhodanese-like	Chromosome	605836	606180	+	345	296	339	201	220	296	331	149	95	241	605	507	324	202	210	247	341	213	218	219	134	132	346	367	214
Synpcc7942_0616	heat-inducible transcription repressor	Chromosome	606238	607299	+	1062	335	342	243	188	265	278	189	147	278	506	400	264	252	227	283	252	141	169	283	177	158	302	196	135
Synpcc7942_0617	hypothetical protein	Chromosome	607311	607688	-	378	334	427	250	337	528	431	194	182	297	1046	917	401	86	93	145	274	219	251	208	123	93	651	413	245
Synpcc7942_0618	S-adenosyl-L-homocysteine hydrolase	Chromosome	607820	609100	+	1281	4332	5329	3342	4761	5972	5438	3178	2219	4809	9287	8334	4578	4720	4610	5034	7060	4746	5209	7409	3820	4221	6732	7456	4976
Synpcc7942_0619	hypothetical protein	Chromosome	609153	609788	+	636	935	1203	757	1334	1545	1287	700	574	1094	2244	2244	1014	899	876	922	1241	756	912	1142	598	579	1592	1304	911
Synpcc7942_0620	hypothetical protein	Chromosome	609866	610570	+	705	1190	1501	892	1018	1617	1697	765	500	938	2679	2677	1248	608	436	572	1207	862	835	1525	905	862	3861	1481	1128
Synpcc7942_0621	hypothetical protein	Chromosome	610715	611893	+	1179	1446	1956	1173	2117	2564	1927	1233	904	1631	2854	2453	1340	1092	892	1176	2286	1507	1663	1217	767	724	1896	1470	953
Synpcc7942_0622	ATPase	Chromosome	611915	613912	+	1998	5667	6374	4059	8583	10280	7961	3649	2733	5129	10996	9148	5072	3579	3620	3922	7587	5556	5617	3660	2128	1935	7546	6983	4461
Synpcc7942_0623	thioredoxin reductase	Chromosome	613972	615351	+	1380	2828	3231	1822	6805	6803	4605	2423	1665	3062	8163	8599	3743	2806	2508	2945	5533	4258	4436	2611	1543	1502	3678	6586	5501
Synpcc7942_0624	light dependent period	Chromosome	615361	616419	+	1059	2475	3144	1774	2021	2621	2764	1946	1201	1743	4479	4186	2174	1423	1197	1384	2034	1254	1401	1415	1374	1174	3205	1580	942
Synpcc7942_0625	Single-stranded nucleic acid binding R3H	Chromosome	616419	618185	+	1767	2536	3108	1861	2684	3202	2833	1809	1280	2405	4753	4552	2233	1869	1665	1790	2121	1286	1565	2207	1683	1486	3986	1215	767
Synpcc7942_0626	dihydroxy-acid dehydratase	Chromosome	618362	620221	+	1860	2620	3003	1869	4802	5431	4211	2296	1545	2979	6155	5542	2797	3008	2496	2851	4936	3393	3979	3483	1998	1886	4110	5586	3619
Synpcc7942_R0037	tRNA-Gln	Chromosome	620372	620443	+	72	104	129	102	113	124	76	98	42	95	145	104	54	132	92	140	200	101	90	64	75	60	69	39	44
Synpcc7942_0627	hypothetical protein	Chromosome	620462	621226	+	765	127	177	90	114	165	211	86	51	118	312	217	155	81	91	113	151	101	89	115	67	76	151	124	88
Synpcc7942_0628	spermidine synthase	Chromosome	621277	622137	+	861	709	942	602	480	775	937	400	326	540	1585	1406	934	391	420	505	1143	693	673	562	338	374	926	761	495
Synpcc7942_0629	hypothetical protein	Chromosome	622134	622340	-	207	126	115	77	39	59	87	50	39	64	81	86	38	36	56	60	42	16	42	37	33	27	68	41	26
Synpcc7942_0630	hypothetical protein	Chromosome	622432	623574	+	1143	613	703	466	600	726	635	478	335	647	829	654	477	435	635	683	512	349	419	673	384	381	676	1519	1001
Synpcc7942_0631	50S ribosomal protein L7/L12	Chromosome	623876	624262	-	387	24103	26316	15991	46211	58550	48236	11437	9360	17677	71237	61630	31033	17512	13793	17189	60183	37262	42274	9742	6376	5604	16887	30410	18226
Synpcc7942_0632	50S ribosomal protein L10	Chromosome	624322	624849	-	528	40344	42013	26049	77432	96422	82843	17986	15313	28296	123352	99885	60068	28866	24072	30112	104399	66498	77390	14844	9355	9042	26321	45528	29028
Synpcc7942_0633	50S ribosomal protein L1	Chromosome	625078	625791	-	714	49630	59635	33673	61699	79943	71646	24799	18065	31076	105833	81516	50260	32509	30777	38826	96425	59059	61758	19680	14761	14383	27536	38526	23241
Synpcc7942_0634	50S ribosomal protein L11	Chromosome	625866	626291	-	426	10823	12395	7834	16562	21516	17769	6171	4698	8446	29943	20669	14077	8349	8182	11425	28301	17201	17597	6666	4460	4450	9271	11311	6665
Synpcc7942_0635	transcription antitermination protein NusG	Chromosome	626299	626916	-	618	36677	39337	24770	44119	54851	51449	19305	15732	27677	87943	63427	44294	24048	22587	30667	74567	45404	47509	18912	12553	13236	24295	25053	16165
Synpcc7942_0636	preprotein translocase subunit SecE	Chromosome	626925	627170	-	246	5758	7418	4113	6679	8204	7400	2995	2256	4421	13069	10542	4786	3775	3349	4712	10990	5768	6047	3408	1966	1651	4005	4273	2435
Synpcc7942_0637	ATPase	Chromosome	627275	629962	-	2688	3284	3799	2384	4078	5126	4621	2197	1508	2925	6513	5454	3004	2412	2108	2446	4236	2739	3198	2909	1750	1590	3855	3573	2454
Synpcc7942_0638	Glyoxalase I	Chromosome	630050	630463	-	414	1273	1352	919	2167	2605	2513	902	635	1041	3674	3405	1645	710	578	709	2002	1593	2014	916	580	443	2057	1680	1131
Synpcc7942_0639	phosphopyruvate hydratase	Chromosome	630677	631969	+	1293	2466	3010	1987	3266	4113	3866	1504	1233	2742	5023	4565	2603	2536	2722	2723	3396	2112	2524	2834	1543	1947	3012	6589	4380
Synpcc7942_0640	ATPase	Chromosome	632225	633991	+	1767	2917	3788	2094	3160	3732	3864	1560	1311	2400	6571	5448	3091	1522	1459	1667	3053	1781	1864	2143	1233	1194	4432	1719	1214
Synpcc7942_0641	succinate dehydrogenase flavoprotein subunit	Chromosome	634089	635996	-	1908	818	1094	647	439	635	615	456	308	641	1059	859	610	431	453	479	459	308	353	409	273	294	660	637	439
Synpcc7942_0642	bacterioferritin comigratory protein	Chromosome	636125	636670	-	546	1666	2213	1291	1872	2052	1741	1219	926	1537	3744	3191	1945	1054	868	1054	1532	1011	1102	1094	802	654	3126	1147	842
Synpcc7942_0643	hypothetical protein	Chromosome	636762	636965	+	204	1839	2061	1189	929	1300	1446	1070	832	1121	2264	2126	1361	485	441	578	800	536	647	473	393	346	1231	1079	660
Synpcc7942_0644	GAF sensor hybrid histidine kinase	Chromosome	637075	639339	+	2265	35983	39600	23179	10048	12013	10729	18376	14639	20799	27289	22309	13534	2971	3658	3749	5102	3912	4090	3030	2618	1996	6591	4255	2633
Synpcc7942_0645	glutamate-1-semialdehyde aminotransferase	Chromosome	639397	640758	+	1362	13612	15413	9392	22432	29475	22639	10719	7453	13241	38007	30684	15306	14650	11320	13226	31269	21818	23366	20825	12736	10805	21176	22222	14420
Synpcc7942_0646	hypothetical protein	Chromosome	640765	640992	+	228	664	763	476	595	869	687	380	239	446	1194	925	514	311	274	349	698	444	531	342	298	227	540	246	120
Synpcc7942_0647	hypothetical protein	Chromosome	641196	641738	+	543	2481	3060	1853	1156	1560	1695	1573	1331	1955	2109	1967	1571	492	474	663	1005	655	750	354	312	304	1236	621	457
Synpcc7942_0648	hypothetical protein	Chromosome	641843	642694	+	852	1594	1755	1009	792	1062	1081	1005	795	1275	1239	940	929	609	666	872	1337	896	901	708	747	552	778	588	370
Synpcc7942_0649	RNA polymerase sigma factor RpoD	Chromosome	642767	643966	-	1200	48166	53265	35561	7225	11905	15630	22669	17328	30787	26671	24684	19567	17994	19960	23463	11278	6691	6944	14090	8854	10520	10963	5514	3869
Synpcc7942_0650	hypothetical protein	Chromosome	644174	644659	-	486	260	326	211	131	126	150	141	77	136	290	219	191	61	102	110	100	47	60	126	63	66	136	147	109
Synpcc7942_0651	primosome assembly protein PriA	Chromosome	644741	647161	+	2421	1286	1447	945	614	871	611	779	582	1076	1075	980	650	523	652	664	542	316	388	443	279	234	478	371	240
Synpcc7942_0652	hypothetical protein	Chromosome	647124	648713	-	1590	1310	1749	1048	1718	1985	1667	876	592	1150	2551	2244	1373	919	848	1203	1608	992	952	672	468	462	1384	718	416
Synpcc7942_0653	Peptidyl-prolyl cis-trans isomerase (rotamase) - cyclophilin family-like	Chromosome	648710	649441	-	732	2091	2610	1592	4040	4801	3492	1503	1082	2189	4604	3582	2031	1884	1873	2098	3381	2331	2546	1826	970	942	2833	2966	1932
Synpcc7942_0654	photosystem I assembly protein Ycf4	Chromosome	649443	650009	-	567	2410	3134	1891	4731	5327	4536	1636	1310	2575	7233	5709	3064	2076	2028	2619	4520	2960	2901	1995	1076	1103	3508	3420	2195
Synpcc7942_0655	photosystem II D2 protein (photosystem q(a) protein)	Chromosome	650232	651290	+	1059	18075	18565	11940	40830	48879	30780	17835	13211	24575	46119	35825	21696	24881	24367	25399	51400	43124	44796	27775	20375	18178	20831	63620	46054
Synpcc7942_0656	photosystem II 44 kDa subunit reaction center protein	Chromosome	651274	652659	+	1386	125895	133463	86614	283996	341164	201432	121750	88313	169737	286329	256345	135706	195145	175427	183018	372816	284296	305278	219430	140834	128254	166409	479582	316561
Synpcc7942_0657	hypothetical protein	Chromosome	653047	653388	-	342	125918	117132	74526	57116	67336	55783	78161	58153	84737	82730	71753	52365	58129	47928	66600	60793	44155	53324	44673	27510	24861	77581	58783	45403
Synpcc7942_0658	hypothetical protein	Chromosome	653558	653770	-	213	5138	5962	3562	6143	7973	8706	3563	2664	4052	13523	10463	7888	2339	2256	2861	4902	3616	4588	2444	1946	1774	7278	6512	4787
Synpcc7942_0659	Rad3-related DNA helicases-like	Chromosome	653854	655275	-	1422	1155	1102	804	562	721	746	607	461	714	1289	1010	794	630	557	613	636	328	396	686	540	430	1221	550	312
Synpcc7942_0660	arogenate dehydrogenase	Chromosome	655282	656253	+	972	419	588	326	624	741	666	368	231	435	938	854	424	422	277	422	721	428	498	425	290	229	536	650	324
Synpcc7942_0661	hypothetical protein	Chromosome	656270	657874	+	1605	781	869	555	575	727	771	472	409	641	1240	975	595	443	435	518	635	412	512	476	317	251	771	575	315
Synpcc7942_0662	hypothetical protein	Chromosome	657943	658857	+	915	3248	3540	2139	1800	2378	2056	2271	1725	2582	4024	4006	1847	1579	1511	1372	1593	1165	1454	1291	893	801	1924	1779	1112
Synpcc7942_0663	putative adenylate/guanylate cyclase	Chromosome	658977	660875	+	1899	477	490	359	150	214	270	270	211	368	453	420	247	261	250	292	166	118	159	239	146	130	253	150	87
Synpcc7942_0664	Cyclic nucleotide-binding	Chromosome	660875	662224	+	1350	891	1037	687	395	472	457	482	442	645	842	723	515	315	412	345	210	168	172	305	225	244	476	426	283
Synpcc7942_0665	hypothetical protein	Chromosome	662232	662978	-	747	522	612	446	394	465	476	321	214	489	864	840	457	322	339	353	386	242	273	456	226	212	606	459	353
Synpcc7942_0666	Heat shock protein DnaJ-like	Chromosome	663141	663761	+	621	495	555	380	222	299	352	254	237	258	381	358	232	139	175	147	161	114	117	132	100	70	334	212	139
Synpcc7942_0667	hypothetical protein	Chromosome	663985	664296	+	312	11372	12391	8046	7035	8405	7695	7406	5467	8869	13896	13594	7168	4773	3992	5828	4892	3038	3433	5785	3524	3195	6673	4494	3181
Synpcc7942_0668	hypothetical protein	Chromosome	664306	664446	-	141	6472	7491	4464	1646	2972	3197	3716	2457	3711	6320	6280	3358	1597	1586	1576	2016	1328	1377	2412	2619	2263	3418	1979	1240
Synpcc7942_0669	DNA-3-methyladenine glycosylase	Chromosome	664540	665124	+	585	461	544	390	316	391	427	347	265	386	789	706	382	264	237	347	417	209	221	338	248	210	441	166	101
Synpcc7942_0670	aspartate carbamoyltransferase catalytic subunit	Chromosome	665121	666137	+	1017	774	935	675	402	550	544	489	356	692	1067	1077	663	376	363	483	418	221	307	514	257	276	894	238	158
Synpcc7942_0671	hypothetical protein	Chromosome	666156	666653	+	498	715	1044	572	392	566	578	446	380	603	1025	963	458	276	255	397	269	240	254	243	189	215	500	172	138
Synpcc7942_0672	RNA polymerase sigma factor SigD	Chromosome	666887	667849	+	963	453	488	246	1030	720	533	299	195	343	512	440	278	124	140	206	231	168	213	88	48	61	262	1710	1359
Synpcc7942_0673	A/G-specific DNA-adenine glycosylase	Chromosome	667849	668931	+	1083	502	544	339	358	442	429	290	210	389	488	442	305	180	157	246	372	212	191	256	187	170	249	444	289
Synpcc7942_0674	coproporphyrinogen III oxidase	Chromosome	669347	670300	+	954	6012	6327	3943	13048	16683	13472	4417	2989	5552	20509	18476	8964	5999	5010	5668	14941	10875	13309	12599	8490	7414	18542	16115	9737
Synpcc7942_0675	hypothetical protein	Chromosome	670297	670818	-	522	668	862	516	830	990	888	436	337	586	1413	1160	717	585	481	589	1168	698	646	969	685	605	945	971	646
Synpcc7942_0676	hypothetical protein	Chromosome	670914	672119	+	1206	704	810	482	517	781	874	346	258	636	1566	1263	832	426	418	559	1178	615	625	680	431	413	925	238	205
Synpcc7942_0677	transcriptional regulator, PadR family	Chromosome	672082	672462	-	381	17361	19715	11146	7855	10179	10007	12225	10008	13487	22324	19667	10999	5722	5287	6861	6114	4278	4450	4186	3460	2530	6463	3471	2191
Synpcc7942_0678	3'-5' exonuclease	Chromosome	672767	673402	+	636	788	923	581	959	1268	1494	487	341	603	2176	1676	1084	342	364	372	957	669	836	423	344	300	1001	1186	682
Synpcc7942_R0038	tRNA-Val	Chromosome	673441	673512	+	72	162	185	128	131	228	167	166	136	267	176	193	122	251	167	273	186	116	168	216	107	115	75	100	85
Synpcc7942_0679	RNA-binding region RNP-1	Chromosome	673785	674108	+	324	258446	308929	171301	99969	127758	110865	148711	124080	244432	264146	219052	120020	179202	176942	275969	276892	176236	164532	260414	187642	155021	80739	43495	25779
Synpcc7942_0680	C-5 sterol desaturase	Chromosome	674334	675149	+	816	13581	13165	8924	3176	5054	5101	6437	4788	7579	10883	9250	6437	2626	3186	3378	3656	1998	2042	3708	2695	2709	3684	1225	755
Synpcc7942_0681	2-C-methyl-D-erythritol 4-phosphate cytidylyltransferase	Chromosome	675164	675862	-	699	753	950	566	378	549	572	411	297	491	937	635	449	313	394	406	443	279	334	182	187	170	364	410	233
Synpcc7942_0682	hypothetical protein	Chromosome	675946	676905	+	960	874	914	644	685	916	908	462	361	640	1603	1184	635	626	552	588	747	494	541	906	486	511	1132	1372	919
Synpcc7942_0683	potassium channel protein	Chromosome	676942	677967	+	1026	438	588	396	306	421	483	315	162	308	584	575	336	186	172	251	228	143	150	199	147	160	319	315	185
Synpcc7942_0684	3-oxoacyl-[acyl-carrier-protein] reductase	Chromosome	678025	678774	+	750	508	573	386	518	766	751	332	200	460	899	842	486	343	376	444	551	348	459	388	238	201	541	982	615
Synpcc7942_0685	chaperonin GroEL	Chromosome	678881	680548	+	1668	8872	10523	5689	17055	13178	10910	5466	4281	8494	4844	4897	2081	3629	4707	5845	3293	2334	2328	6529	5778	6452	1521	19500	12883
Synpcc7942_0686	FO synthase subunit 2	Chromosome	680978	682138	+	1161	9374	10168	6361	4241	4966	4548	5434	4006	6774	6968	6925	2940	3367	3620	3777	2588	1709	1869	3376	2144	1809	3856	3476	2848
Synpcc7942_0687	hypothetical protein	Chromosome	682128	683747	+	1620	3363	3840	2419	1305	1865	1702	2212	1661	2981	3027	2888	1663	1958	2130	2352	1780	1264	1377	1685	1111	1210	1644	704	454
Synpcc7942_0688	transcriptional regulator, ArsR family	Chromosome	683722	684060	+	339	302	342	253	66	112	104	178	108	211	288	246	149	97	91	119	70	46	49	89	106	97	138	67	47
Synpcc7942_0689	hypothetical protein	Chromosome	684051	684884	-	834	519	698	425	285	334	270	315	233	536	364	434	200	351	355	456	213	113	138	198	111	100	207	132	83
Synpcc7942_0690	ATP-dependent Clp protease adaptor protein ClpS	Chromosome	684868	685155	-	288	1389	1671	1078	634	701	738	853	652	1282	888	766	579	473	566	748	345	210	274	351	214	228	323	235	171
Synpcc7942_0691	hypothetical protein	Chromosome	685290	685634	+	345	141	142	116	129	129	137	81	74	136	167	185	93	85	77	72	77	47	77	56	60	40	99	118	56
Synpcc7942_0692	hypothetical protein	Chromosome	685631	686185	-	555	183	196	106	58	62	83	95	67	116	153	171	74	57	59	69	44	36	38	26	15	14	77	84	59
Synpcc7942_0693	hypothetical protein	Chromosome	686247	687080	-	834	69	102	45	58	62	66	46	38	50	113	113	53	58	53	60	80	38	28	40	42	30	48	33	20
Synpcc7942_0694	30S ribosomal protein S1	Chromosome	687133	688056	-	924	18355	20888	12671	14227	21578	21468	9217	6864	13665	33910	29765	19536	13945	13588	16660	26712	16459	17271	15343	9299	10128	11026	10842	6543
Synpcc7942_0695	hypothetical protein	Chromosome	688334	688840	-	507	10474	10669	7099	4464	5087	4136	5975	4315	7686	7472	5837	3151	4866	4955	5587	3538	2602	2421	5227	2161	2025	3982	5144	3634
Synpcc7942_0696	photosystem II reaction center protein T	Chromosome	689050	689145	-	96	12127	13533	9417	21205	27015	18425	9747	6982	12240	25245	22260	12364	13059	10559	13610	28815	20167	24256	11847	8953	6939	13229	28398	19400
Synpcc7942_0697	photosystem II core light harvesting protein	Chromosome	689222	690748	-	1527	124096	130716	86442	294957	342040	214560	102405	75096	147609	304766	281090	132846	167840	139446	146983	414749	298969	320667	188135	99451	89057	139409	363768	235046
Synpcc7942_0698	probable ferredoxin	Chromosome	691085	691519	+	435	1149	1266	932	1273	1415	1181	800	493	976	1629	1550	1066	607	692	880	837	627	751	513	340	341	606	1433	972
Synpcc7942_0699	photosystem II reaction center protein PsbM	Chromosome	691619	691726	+	108	6921	6604	4387	5718	9405	7082	4807	2352	3777	6287	6237	3464	4645	3916	4533	4725	4185	3871	3907	3613	2533	4845	8008	3751
Synpcc7942_0700	hypothetical protein	Chromosome	691824	692744	-	921	40234	39400	25880	49530	57859	46749	24164	20977	29822	76570	55454	30558	20726	21339	21614	44455	32766	35045	18207	12829	10128	40679	23323	15992
Synpcc7942_0701	hypothetical protein	Chromosome	692799	693260	+	462	544	612	377	267	336	270	379	231	351	427	342	232	189	196	308	206	97	130	121	145	122	271	229	224
Synpcc7942_0702	hypothetical protein	Chromosome	693257	694045	+	789	99	129	69	52	61	91	57	44	85	132	146	60	56	40	48	42	31	40	33	32	27	52	31	14
Synpcc7942_0703	DNA processing protein DprA, putative	Chromosome	694072	695280	+	1209	11434	12860	8657	1350	1779	1894	5724	5481	7301	8680	6632	4940	2681	3086	3390	1972	1272	1360	3120	1962	2025	4661	1294	903
Synpcc7942_0704	Chloramphenicol O-acetyltransferase	Chromosome	695313	695948	+	636	2970	3435	2409	613	759	797	1509	1355	2240	2373	1883	1148	713	766	980	607	358	416	849	805	564	1131	450	317
Synpcc7942_0705	hypothetical protein	Chromosome	695935	696570	+	636	5328	6536	4161	1377	1599	1600	2481	2189	3414	3745	3557	2005	1220	1247	1836	1175	687	724	979	637	540	1687	588	407
Synpcc7942_0706	precorrin-6B methylase	Chromosome	696577	697191	-	615	447	496	368	122	170	170	238	186	334	255	249	156	191	276	258	119	78	66	155	95	108	138	134	81
Synpcc7942_0707	arginine decarboxylase	Chromosome	697172	698641	-	1470	395	403	358	156	209	150	241	196	271	252	248	148	121	176	192	96	71	75	91	72	63	156	176	86
Synpcc7942_0708	hypothetical protein	Chromosome	698708	700459	+	1752	3826	4445	3229	3200	2125	1832	1811	1498	3474	2140	1876	1183	1465	2146	1864	796	548	517	1609	712	770	1957	3549	2407
Synpcc7942_0709	hypothetical protein	Chromosome	700511	700840	+	330	67	101	65	140	71	89	34	29	84	64	66	51	30	67	40	25	9	18	32	22	18	49	214	141
Synpcc7942_0710	hypothetical protein	Chromosome	700843	701538	-	696	3136	3256	2112	1625	2333	2171	1470	1106	1870	3809	3432	2391	1164	1180	1297	2105	1470	1505	1504	1042	1030	3290	1687	943
Synpcc7942_0711	carbamoyl phosphate synthase large subunit	Chromosome	701604	704897	+	3294	2881	3275	2090	2418	2700	2601	1558	1243	2510	4321	3642	2132	2051	2299	2432	2525	1529	1710	2167	1377	1682	1700	4404	3001
Synpcc7942_0712	C-terminal processing peptidase-2. Serine peptidase. MEROPS family S41A	Chromosome	705073	706350	-	1278	23832	26119	17184	31228	32686	25389	17174	11854	23105	33434	29484	17176	15389	14861	19245	16583	13689	13506	19252	10361	9276	32181	41358	28520
Synpcc7942_0713	4-hydroxy-3-methylbut-2-en-1-yl diphosphate synthase	Chromosome	706450	707673	-	1224	2526	2881	1599	2201	2910	2680	1497	1087	2042	4304	3900	2097	1394	1371	1349	2209	1539	1647	1587	985	901	3709	3181	2025
Synpcc7942_0714	Cell wall hydrolase/autolysin	Chromosome	707744	709450	-	1707	1317	1457	1081	873	1176	1104	789	630	981	1492	1400	791	482	514	617	485	328	454	388	364	242	1321	618	391
Synpcc7942_R0039	tRNA-Leu	Chromosome	709609	709692	-	84	149	204	129	82	168	152	124	53	99	191	153	140	79	76	98	158	130	164	48	114	100	138	96	30
Synpcc7942_0715	UDP-N-acetylglucosamine 1-carboxyvinyltransferase	Chromosome	709992	711179	+	1188	4169	3270	3087	2004	2401	1673	2604	1947	4098	2081	1955	1332	4134	5867	5681	1890	1198	1466	3927	1645	2056	1446	3882	2700
Synpcc7942_R0040	tRNA-Leu	Chromosome	711226	711312	+	87	176	254	121	387	471	317	158	115	249	400	325	205	369	299	409	774	469	486	256	190	180	195	202	189
Synpcc7942_0716	hypothetical protein	Chromosome	711446	712546	+	1101	395	374	266	183	296	268	189	134	242	355	334	185	169	176	170	162	96	126	132	101	101	225	142	77
Synpcc7942_0717	dCTP deaminase	Chromosome	713127	713651	-	525	29	36	23	11	23	21	24	8	19	42	27	17	11	15	26	24	13	12	7	5	12	15	9	4
Synpcc7942_0718	hypothetical protein	Chromosome	713678	714331	-	654	20	29	18	8	10	8	11	8	16	13	18	6	11	14	3	5	9	6	6	11	2	7	5	2
Synpcc7942_0719	hypothetical protein	Chromosome	714328	714831	-	504	15	10	14	3	2	6	8	3	8	12	12	6	5	5	9	3	4	4	13	4	14	12	5	2
Synpcc7942_0720	hypothetical protein	Chromosome	715051	715389	-	339	8	19	3	2	11	12	2	5	7	7	12	13	6	7	4	10	6	6	14	6	4	6	1	0
Synpcc7942_0721	hypothetical protein	Chromosome	715592	715882	-	291	0	5	5	3	3	3	3	4	7	2	5	3	3	0	1	0	0	11	7	8	9	1	2	0
Synpcc7942_0722	hypothetical protein	Chromosome	715943	717025	-	1083	33	35	24	73	86	114	22	28	45	222	148	61	23	15	25	165	125	157	74	46	38	80	95	61
Synpcc7942_0723	hypothetical protein	Chromosome	717322	717963	-	642	11199	10301	7138	13145	12310	11461	5939	5000	8282	13001	8895	5069	2628	3072	3587	7864	5869	6025	4799	3996	3611	4981	7198	5903
Synpcc7942_0724	hypothetical protein	Chromosome	718004	718447	+	444	71	77	72	42	78	98	59	46	94	104	82	43	22	17	31	40	18	42	34	41	21	37	24	26
Synpcc7942_0725	DEAD/DEAH box helicase-like	Chromosome	718666	720075	+	1410	114	142	98	59	76	68	101	63	116	100	93	69	49	34	41	57	38	33	32	36	19	55	23	12
Synpcc7942_0726	hypothetical protein	Chromosome	720068	720430	+	363	1	2	0	1	6	3	0	1	2	1	4	2	0	0	1	5	1	1	3	2	0	2	0	0
Synpcc7942_0727	hypothetical protein	Chromosome	720423	722966	+	2544	150	163	117	90	107	113	76	56	129	108	156	78	93	90	115	126	67	93	82	50	56	79	66	36
Synpcc7942_0728	hypothetical protein	Chromosome	723236	723781	+	546	1823	2137	1309	971	1301	1369	1006	764	1214	1858	1708	934	630	552	729	692	456	498	552	416	310	1110	530	299
Synpcc7942_0729	hypothetical protein	Chromosome	723806	724411	+	606	183	282	181	141	146	155	134	121	164	267	267	137	98	110	96	94	55	62	123	54	50	152	87	31
Synpcc7942_0730	hypothetical protein	Chromosome	724626	725165	+	540	281	310	209	210	285	267	193	129	176	409	402	192	107	80	97	112	63	91	87	74	67	198	98	63
Synpcc7942_0731	putative phage terminase large subunit	Chromosome	725474	727354	+	1881	121	131	105	139	175	96	105	80	166	143	176	85	104	119	78	70	60	70	118	60	74	132	86	68
Synpcc7942_0732	hypothetical protein	Chromosome	727482	727691	+	210	628	596	427	227	254	285	322	272	371	277	308	154	143	103	86	105	51	80	75	84	59	192	79	37
Synpcc7942_0733	Phage portal protein, lambda	Chromosome	727691	729154	+	1464	1373	1472	911	712	874	816	733	669	790	767	739	440	376	348	325	338	310	313	357	263	197	599	251	142
Synpcc7942_0734	hypothetical protein	Chromosome	729177	731051	+	1875	8851	7432	5783	7388	7028	4173	4017	3914	5037	2200	2188	1222	2820	4034	2834	2791	1854	1964	1541	1045	1038	1137	642	378
Synpcc7942_0735	hypothetical protein	Chromosome	731099	731428	+	330	457	415	330	414	366	189	233	192	339	148	128	60	163	258	217	169	93	119	126	87	63	101	58	39
Synpcc7942_0736	electron transfer protein	Chromosome	731434	731745	+	312	528	482	360	420	361	201	251	205	313	125	123	53	191	233	197	164	107	98	124	69	57	69	58	29
Synpcc7942_0737	hypothetical protein	Chromosome	731738	732376	+	639	1035	956	705	888	915	464	594	528	729	269	285	192	455	556	448	443	244	284	245	185	147	142	104	42
Synpcc7942_0738	Phage baseplate assembly protein V	Chromosome	732710	733270	+	561	489	502	385	369	356	204	185	208	277	144	158	78	136	207	197	168	87	95	107	79	71	92	33	39
Synpcc7942_0739	hypothetical protein	Chromosome	733536	733880	+	345	155	180	126	63	123	68	57	57	136	38	89	22	39	54	62	41	31	27	29	31	27	57	30	23
Synpcc7942_0740	GPJ of phage P2-like	Chromosome	733877	734716	+	840	191	200	147	125	132	76	104	65	177	57	71	31	81	79	75	53	21	53	56	36	36	66	38	27
Synpcc7942_0741	Phage tail protein I	Chromosome	734713	735552	+	840	374	368	268	143	151	109	194	154	242	124	76	45	86	156	119	38	32	47	67	48	63	77	43	29
Synpcc7942_0742	hypothetical protein	Chromosome	735651	736136	+	486	1895	2018	1316	1326	1448	938	841	767	993	920	866	560	455	601	511	1019	463	559	373	322	239	486	116	88
Synpcc7942_0743	hypothetical protein	Chromosome	736140	738155	+	2016	3149	3218	2261	2594	3039	1805	1572	1225	1947	1609	1556	1095	939	1053	944	1452	875	1038	933	695	708	1207	479	277
Synpcc7942_0744	hypothetical protein	Chromosome	738159	739610	+	1452	2098	2232	1454	1699	1590	1244	1042	869	1290	1089	1076	587	757	898	786	806	533	692	738	559	481	872	572	368
Synpcc7942_0745	hypothetical protein	Chromosome	739615	740778	+	1164	754	739	554	641	742	444	392	328	491	344	408	177	320	381	276	312	230	283	257	247	178	207	161	79
Synpcc7942_0746	hypothetical protein	Chromosome	740782	741288	+	507	432	441	277	331	363	257	222	186	268	244	232	131	111	149	137	169	82	93	143	114	86	263	97	53
Synpcc7942_0747	hypothetical protein	Chromosome	741396	742820	+	1425	5359	4651	3483	4073	4355	2332	2461	2269	2969	872	997	616	1469	2145	1455	1484	1051	1239	757	526	482	553	692	371
Synpcc7942_0748	Phage major tail tube protein	Chromosome	742817	743320	+	504	1376	1222	1054	1332	1373	700	781	665	923	340	368	162	378	581	426	425	349	286	241	172	154	180	231	113
Synpcc7942_0749	hypothetical protein	Chromosome	743324	743614	+	291	1234	1133	860	1037	951	573	565	596	792	314	325	168	326	395	301	307	220	285	141	131	97	213	182	123
Synpcc7942_0750	Phage tail tape measure protein TP901, core region	Chromosome	743738	746590	+	2853	2509	2383	1694	1919	1999	1137	1116	1075	1438	496	533	267	660	819	638	632	297	386	346	324	245	302	295	150
Synpcc7942_0751	hypothetical protein	Chromosome	746590	747510	+	921	215	164	126	112	164	89	100	56	104	26	37	16	30	69	56	40	48	35	42	27	10	24	9	12
Synpcc7942_0752	hypothetical protein	Chromosome	747510	747722	+	213	44	31	28	17	14	23	19	7	25	12	5	4	3	16	2	9	0	8	7	2	3	3	2	0
Synpcc7942_0753	phage late control gene D protein GPD	Chromosome	747719	749161	+	1443	457	500	290	270	235	246	204	163	257	135	139	97	70	108	103	96	84	73	32	66	55	82	48	34
Synpcc7942_0754	hypothetical protein	Chromosome	749183	749431	-	249	46	66	45	18	21	41	32	19	46	48	39	35	22	13	6	23	10	7	19	19	13	37	6	12
Synpcc7942_0755	hypothetical protein	Chromosome	749431	750009	+	579	75	124	71	106	87	50	72	39	101	79	72	27	50	39	46	96	37	35	39	45	33	58	21	17
Synpcc7942_0756	chain A, D20c mutant of T4 lysozyme	Chromosome	750406	750870	+	465	908	876	543	156	239	232	326	284	426	329	327	223	122	123	86	122	65	95	162	104	87	226	68	67
Synpcc7942_0757	hypothetical protein	Chromosome	751277	751957	+	681	2971	2890	1764	3061	3976	2702	2415	1597	2626	3314	3072	2589	2814	2559	4373	4502	3390	3892	4051	4179	3495	2200	1932	1064
Synpcc7942_0758	hypothetical protein	Chromosome	751959	752381	+	423	1505	1470	863	1377	2114	1346	971	712	1205	1948	1764	1312	1078	1119	1634	2698	1673	1840	1915	1397	1229	1493	811	415
Synpcc7942_0759	hypothetical protein	Chromosome	752574	753953	+	1380	42965	42973	24373	26776	35136	26225	34075	24230	34824	32628	27718	23452	36795	34206	42792	29514	21099	23552	38216	42822	38971	25813	10012	5898
Synpcc7942_0760	hypothetical protein	Chromosome	753963	754553	+	591	8132	8601	4732	4791	7124	5489	5896	4106	6097	8045	7366	5933	6648	5765	7213	8981	6401	6061	8286	8523	8568	6049	1286	739
Synpcc7942_0761	hypothetical protein	Chromosome	754779	755507	-	729	4155	4845	2687	3178	4513	3788	3383	2303	4129	5157	4237	3795	2851	3381	4519	5275	3477	3397	5781	3909	3733	3387	1646	975
Synpcc7942_0762	hypothetical protein	Chromosome	756010	756561	-	552	14913	15481	9493	14231	16586	13264	11958	8845	14794	14285	12373	9200	8311	8504	10655	7836	6215	6935	11169	9360	7245	10370	9232	6470
Synpcc7942_0763	transcriptional regulator, XRE family	Chromosome	756989	757318	-	330	702	830	462	748	1014	1052	501	348	488	929	792	519	233	216	354	479	331	354	257	232	193	508	247	126
Synpcc7942_0764	transcriptional regulator, XRE family	Chromosome	757356	757595	-	240	2212	2535	1422	2501	2647	2339	1316	962	1675	2990	2901	1691	586	670	581	892	737	791	468	410	348	1120	613	404
Synpcc7942_0765	hypothetical protein	Chromosome	757839	758327	+	489	28	53	41	39	26	43	33	24	37	22	19	27	27	27	33	45	36	43	19	23	13	13	10	14
Synpcc7942_0766	DNA-damage-inducible protein	Chromosome	758390	759037	+	648	91	149	73	65	70	66	54	52	113	83	72	54	64	67	54	110	49	77	63	63	40	88	134	63
Synpcc7942_0767	hypothetical protein	Chromosome	759413	759847	+	435	56	51	48	46	50	42	48	35	34	59	75	59	18	31	44	31	40	27	31	28	20	49	43	41
Synpcc7942_0768	hypothetical protein	Chromosome	760522	761178	+	657	8664	9910	5726	1723	2576	2331	5723	4605	6478	6586	6771	2617	2312	2074	2519	1791	1335	1372	2194	1605	1424	3110	1156	746
Synpcc7942_0769	hypothetical protein	Chromosome	761226	762128	+	903	3933	4296	2793	580	977	951	2335	1841	2644	2312	1972	1212	1077	909	1177	872	530	644	1102	854	757	1762	286	164
Synpcc7942_0770	hypothetical protein	Chromosome	762159	763643	+	1485	4974	5675	3739	575	924	1035	2723	2391	3293	2630	2438	1619	1833	1585	1709	830	642	678	1445	1263	1265	2352	357	249
Synpcc7942_0771	hypothetical protein	Chromosome	763640	764854	-	1215	898	1078	653	786	940	895	542	468	711	1292	1201	733	530	536	628	879	570	639	692	405	384	1082	821	540
Synpcc7942_0772	hypothetical protein	Chromosome	764984	765577	-	594	768	878	575	733	929	1033	511	331	663	1371	1265	821	424	434	516	551	318	433	478	315	301	1270	712	452
Synpcc7942_0773	conserved hypothetical protein YCF52	Chromosome	765592	766197	-	606	2245	3111	1728	1534	2065	2225	1232	838	1303	3358	3358	2054	857	794	1068	1349	879	924	734	595	591	1811	1042	569
Synpcc7942_0774	esterase	Chromosome	766216	767103	+	888	1430	1768	1056	1218	1569	1596	1120	740	1111	2794	2666	1330	715	663	851	983	706	744	602	554	379	1427	648	470
Synpcc7942_0775	hypothetical protein	Chromosome	767242	767721	-	480	225	344	198	148	288	251	169	120	210	506	478	290	182	150	204	319	174	217	178	106	143	221	214	82
Synpcc7942_0776	farnesyl-diphosphate synthase	Chromosome	767721	768626	-	906	1234	1479	950	1613	1918	1661	833	573	1173	2616	2311	1319	1108	1174	1318	1834	1259	1406	1704	748	789	1977	2962	1781
Synpcc7942_0777	Methenyltetrahydrofolate cyclohydrolase	Chromosome	768669	769538	-	870	1121	1445	895	1906	2228	1724	875	646	1368	2740	2470	1087	763	805	944	1479	1020	1272	636	405	352	1211	1689	952
Synpcc7942_0778	hypothetical protein	Chromosome	769574	770038	+	465	126	119	119	111	119	87	56	59	82	183	183	70	62	65	77	79	48	54	56	19	8	120	74	48
Synpcc7942_0779	metal dependent phosphohydrolase	Chromosome	770131	772593	+	2463	4706	6369	3785	3474	4239	4211	3532	2684	4751	6728	6260	3488	3106	2661	3306	2522	1874	1866	2777	2066	1841	5600	1715	1150
Synpcc7942_0780	serine/threonine protein kinase	Chromosome	772585	773958	-	1374	2333	2495	1630	425	705	787	1526	1211	1590	2155	1702	1204	903	812	833	957	668	723	448	399	286	1047	254	178
Synpcc7942_0781	phosphoenolpyruvate synthase	Chromosome	774004	776520	-	2517	19643	17306	10862	10927	16878	11361	15638	12428	15212	23149	20325	9871	11618	10535	7847	12810	9628	12181	10199	8894	6438	10327	4204	2487
Synpcc7942_0782	ATPase	Chromosome	776760	778556	-	1797	3812	4837	2866	3885	4884	4815	2377	1770	2998	7122	6068	3601	1972	1899	2080	3315	2110	2246	2350	1539	1384	4784	2694	1790
Synpcc7942_0783	ATP phosphoribosyltransferase catalytic subunit	Chromosome	778589	779245	-	657	1238	1414	802	1365	1851	1856	593	514	817	2913	2306	1304	633	552	656	1305	875	1026	1053	642	546	1548	1612	1163
Synpcc7942_0784	hypothetical protein	Chromosome	779531	779848	+	318	564	614	438	224	293	281	377	254	463	564	537	332	199	235	247	174	107	144	124	123	102	175	224	139
Synpcc7942_0785	Penicillin-binding protein 1A	Chromosome	779781	781919	+	2139	191	239	178	53	102	93	107	60	146	151	198	127	68	70	90	69	28	45	49	42	28	52	37	27
Synpcc7942_0786	hypothetical protein	Chromosome	782076	782942	+	867	472	436	318	369	639	591	226	144	258	891	632	548	259	290	331	556	400	456	449	283	237	703	826	525
Synpcc7942_0787	putative purple acid phosphatase	Chromosome	783007	783885	+	879	635	630	447	453	468	568	393	315	618	748	677	356	318	436	410	273	207	237	435	260	304	392	580	460
Synpcc7942_0788	glutathione S-transferase	Chromosome	783954	784748	-	795	1431	1558	1159	1937	2398	2192	930	812	1486	3562	2957	1917	1370	1295	1608	2303	1554	1574	1921	1115	1293	2769	3531	2640
Synpcc7942_0789	hypothetical protein	Chromosome	784844	785167	-	324	618	710	494	142	201	253	310	263	374	379	374	275	187	292	278	166	119	95	182	140	111	281	285	158
Synpcc7942_0790	RNA-binding region RNP-1	Chromosome	785282	785710	-	429	28780	36534	21062	21164	23184	22256	14719	11344	24394	27359	24679	12986	17365	18535	19438	17760	10796	10904	14679	9103	9597	15343	11722	6997
Synpcc7942_0791	polyA polymerase	Chromosome	785973	787211	-	1239	264	348	207	274	363	276	193	141	247	555	457	182	207	209	229	345	227	193	258	149	150	351	173	142
Synpcc7942_0792	putative multidrug efflux MFS transporter	Chromosome	787255	788490	-	1236	980	1212	761	960	1197	1025	662	537	937	1757	1503	996	755	663	786	1346	877	854	971	558	604	1195	661	513
Synpcc7942_0793	hypothetical protein	Chromosome	788593	789261	-	669	5567	4905	3802	2632	3305	2631	2909	2046	3620	3672	3454	1953	2230	2570	2725	1632	1089	1322	2462	1196	1078	2265	3382	2428
Synpcc7942_0794	membrane-associated 30 kD protein-like	Chromosome	789460	790233	-	774	14954	15617	9806	21576	20720	18498	9764	7695	13582	20792	18235	9764	6986	7447	7402	8317	6630	7729	8832	5598	5289	14936	26362	17557
Synpcc7942_0795	hypothetical protein	Chromosome	790436	791047	-	612	305	256	233	68	105	139	117	83	167	233	185	152	92	124	134	64	36	47	61	77	68	143	131	96
Synpcc7942_0796	hypothetical protein	Chromosome	791175	791720	+	546	379	510	292	409	477	385	273	219	337	554	550	302	158	175	165	283	177	228	116	85	100	377	246	178
Synpcc7942_0797	hypothetical protein	Chromosome	792010	792270	+	261	6557	5586	3930	1220	1595	1427	3166	1834	3285	3041	2577	1481	863	1247	1335	519	367	384	167	134	99	63	278	134
Synpcc7942_0798	Holliday junction resolvase	Chromosome	792319	792804	-	486	135	192	93	79	68	108	82	79	82	194	173	128	80	71	122	96	55	67	65	84	50	83	52	25
Synpcc7942_0799	Elongator protein 3	Chromosome	792810	794390	-	1581	1173	1555	856	940	1171	1277	669	526	934	2248	2053	1131	685	674	685	1172	757	768	779	502	431	2000	1099	722
Synpcc7942_0800	hypothetical protein	Chromosome	794455	795048	-	594	444	479	289	636	776	736	309	188	358	1080	940	461	382	399	388	592	391	428	487	232	265	798	1214	810
Synpcc7942_0801	Superoxide dismutase	Chromosome	795123	795812	+	690	13998	16635	10486	29647	32249	31140	9306	7683	12392	41611	31824	19528	9915	8831	9989	25274	19579	21518	9609	8001	6087	23515	24746	18561
Synpcc7942_0802	allophycocyanin alpha chain-like	Chromosome	795917	796504	+	588	309	358	241	271	336	333	175	136	223	501	506	244	185	162	184	265	180	201	176	93	89	242	276	141
Synpcc7942_0803	hypothetical protein	Chromosome	796507	797289	-	783	1056	1290	816	1175	1559	1432	813	551	856	2131	2093	1032	469	457	493	816	505	600	422	473	293	1800	748	521
Synpcc7942_0804	4-hydroxythreonine-4-phosphate dehydrogenase	Chromosome	797288	798349	+	1062	1744	2332	1185	2562	2808	1985	1283	1034	1628	3781	3540	1450	902	946	1283	2103	1236	1472	864	674	521	2061	1173	732
Synpcc7942_0805	hypothetical protein	Chromosome	798349	799095	+	747	987	1273	707	1118	1463	1113	640	469	873	1766	1515	768	567	581	575	870	622	679	618	413	416	1264	630	393
Synpcc7942_0806	hypothetical protein	Chromosome	799095	799826	+	732	271	352	215	254	310	246	168	87	237	427	398	236	171	168	174	260	148	204	178	141	98	333	147	54
Synpcc7942_0807	hypothetical protein	Chromosome	799840	800679	+	840	3405	3271	2176	1434	1660	1610	2253	1775	2759	2565	2017	1408	902	1024	1144	682	552	675	992	957	635	1830	1262	932
Synpcc7942_0808	HAD-superfamily hydrolase subfamily IIB	Chromosome	800851	802980	-	2130	4318	4308	3191	3044	2982	3162	2303	1806	3428	4345	4271	2316	1856	2101	1910	1725	1169	1071	1632	831	784	2789	1461	1196
Synpcc7942_0809	hypothetical protein	Chromosome	803073	804815	+	1743	1385	1569	1070	1149	1336	1088	831	599	1263	1771	1626	836	902	989	1024	880	581	660	648	362	357	891	987	720
Synpcc7942_0810	hypothetical protein	Chromosome	804853	805086	+	234	59	80	34	50	64	84	33	16	41	96	66	47	27	22	30	30	16	24	14	3	5	26	39	26
Synpcc7942_0811	Na+/H+ antiporter	Chromosome	805186	806769	+	1584	1410	1701	1122	1794	2164	2051	793	651	1253	3008	2256	1454	937	1006	1167	1987	1317	1432	1127	598	649	2004	1239	788
Synpcc7942_0812	Heat shock protein DnaJ-like	Chromosome	806893	807813	+	921	4681	4965	3258	1791	2441	2536	2616	1898	2989	4524	3819	2633	1475	1795	1905	1643	1128	1287	1038	857	790	2351	1686	1161
Synpcc7942_0813	ATP phosphoribosyltransferase regulatory subunit	Chromosome	807839	809101	+	1263	1482	1778	1067	675	911	964	933	626	1147	1438	1384	769	705	805	930	806	532	578	783	429	387	795	656	467
Synpcc7942_0814	ferredoxin-like protein	Chromosome	809134	809358	+	225	636	825	571	246	390	565	369	235	485	790	837	429	277	298	353	311	204	220	227	189	179	497	247	194
Synpcc7942_0815	ATPase	Chromosome	809365	810096	+	732	428	587	371	155	227	297	262	200	324	484	475	272	254	214	222	233	114	126	122	126	137	312	134	78
Synpcc7942_0816	diguanylate cyclase/phosphodiesterase	Chromosome	810181	812226	-	2046	1050	1612	884	754	1057	1317	607	464	874	1281	1253	1023	509	579	691	624	417	417	487	422	382	1536	995	620
Synpcc7942_0817	putative ferric uptake regulator, FUR family	Chromosome	812331	812723	-	393	812	1045	616	334	479	593	489	318	507	670	636	383	180	177	245	219	157	144	173	217	140	478	219	102
Synpcc7942_0818	phosphoribosylformylglycinamidine synthase subunit PurS	Chromosome	812955	813224	+	270	1027	1398	822	905	1033	1311	527	391	745	2344	2456	1218	474	430	665	1048	604	829	590	340	356	1126	1120	690
Synpcc7942_0819	phosphoribosylformylglycinamidine synthase subunit I	Chromosome	813221	813886	+	666	989	1183	779	914	1372	1513	655	413	914	2351	2010	1229	697	674	853	1387	791	980	936	637	609	1563	1186	773
Synpcc7942_0820	hypothetical protein	Chromosome	813960	814394	+	435	1064	1397	942	824	1127	1172	797	551	1111	2038	2275	1087	653	543	720	828	563	711	761	457	413	2049	857	699
Synpcc7942_0821	periplasmic oligopeptide-binding	Chromosome	814476	816077	+	1602	887	1185	801	531	796	878	540	350	775	1120	950	641	504	518	501	497	261	296	533	366	351	1230	608	378
Synpcc7942_0822	permease protein of oligopeptide ABC	Chromosome	816064	817089	+	1026	367	449	289	210	318	256	270	159	318	395	462	260	225	208	190	163	115	122	238	161	106	380	197	159
Synpcc7942_0823	hypothetical protein	Chromosome	817168	818214	+	1047	1418	1590	1065	433	513	531	669	520	841	1086	948	572	638	626	743	498	305	340	587	264	347	613	351	275
Synpcc7942_0824	hypothetical protein	Chromosome	818189	819895	+	1707	1895	2038	1583	564	783	795	1121	815	1508	1198	1207	746	982	1054	1188	429	344	364	791	525	523	651	642	406
Synpcc7942_0825	hypothetical protein	Chromosome	819956	820654	-	699	297	273	211	222	344	347	133	105	201	451	370	214	118	184	219	242	148	193	138	54	91	307	267	154
Synpcc7942_0826	hypothetical protein	Chromosome	820693	821628	+	936	700	629	483	726	919	849	405	258	460	1541	1147	788	400	403	411	864	615	622	652	323	328	1180	1411	1022
Synpcc7942_0827	cobalamin synthesis protein cobW-like	Chromosome	821757	822803	-	1047	3120	3645	2163	2171	3228	3299	1617	1201	2361	5259	5068	2926	1618	1479	1569	2381	1426	1602	1722	832	872	2787	1415	967
Synpcc7942_0828	hypothetical protein	Chromosome	822873	823241	-	369	1148	1491	859	979	1275	1629	657	570	795	2704	2230	1287	265	245	327	998	628	624	321	202	189	1362	618	393
Synpcc7942_0829	Lipoproteins-like	Chromosome	823506	823838	+	333	541	713	478	89	92	181	356	140	284	189	207	139	119	157	208	62	46	44	179	178	155	146	86	43
Synpcc7942_0830	asparaginyl-tRNA synthetase	Chromosome	823942	825330	+	1389	1775	2088	1267	1169	1783	1835	878	602	1232	2897	2441	1586	804	779	978	1529	966	1060	981	519	610	1661	1636	1090
Synpcc7942_0831	hypothetical protein	Chromosome	825403	826005	-	603	329	368	232	269	319	365	177	127	254	535	464	233	123	147	150	292	162	201	207	143	106	351	172	152
Synpcc7942_0833	hypothetical protein	Chromosome	827112	828182	+	1071	4836	5736	3450	3110	4208	4115	2831	2088	3391	7134	7010	4117	1820	1670	2259	2664	1822	2239	2239	1751	1467	4216	2446	1516
Synpcc7942_0834	hypothetical protein	Chromosome	828582	829235	+	654	179549	162536	105012	2687	3305	2773	93240	97787	117486	23009	20908	15402	252	608	451	439	301	363	201	198	189	186	158	81
Synpcc7942_0835	Holliday junction DNA helicase B	Chromosome	829661	830788	+	1128	1092	1151	784	603	854	766	614	433	780	1326	1218	674	498	414	469	490	304	314	578	478	359	1076	721	422
Synpcc7942_0836	hypothetical protein	Chromosome	831166	832182	-	1017	86	73	51	27	61	106	35	20	53	115	106	40	24	28	23	15	12	12	30	13	15	47	15	13
Synpcc7942_0837	hypothetical protein	Chromosome	832179	832811	-	633	16	12	14	40	74	95	11	6	9	35	35	9	3	19	4	2	2	3	23	5	6	45	22	10
Synpcc7942_0838	Elongator protein 3/MiaB/NifB	Chromosome	832860	833957	-	1098	60	109	34	351	363	343	32	36	71	108	93	37	15	43	15	22	13	26	54	45	53	380	112	56
Synpcc7942_0839	Nitrilase	Chromosome	833950	834954	-	1005	151	289	104	297	220	305	62	43	123	133	107	69	36	80	46	31	32	53	66	50	43	513	2415	1816
Synpcc7942_0840	hypothetical protein	Chromosome	834991	835473	-	483	381	784	276	784	776	949	172	118	265	769	646	258	116	97	48	86	46	56	201	173	176	1245	2700	2835
Synpcc7942_0841	putative flavoprotein involved in K+ transport	Chromosome	835671	837011	+	1341	1232	2264	904	780	739	716	525	438	823	669	985	233	349	332	96	214	162	248	249	232	290	1041	2531	1967
Synpcc7942_0842	glutathione reductase	Chromosome	837065	838405	-	1341	1754	2192	1383	1448	1752	1633	1051	839	1610	2691	2494	1392	1026	1219	1373	1609	1082	1109	1178	624	550	1582	2449	1635
Synpcc7942_0843	hypothetical protein	Chromosome	838504	838935	-	432	3664	4447	2807	3558	4416	5070	2168	1791	3363	7171	5812	3899	1762	1842	2310	3986	2707	2709	2683	1658	1547	5173	8248	5834
Synpcc7942_0844	Phosphoesterase PHP-like	Chromosome	839099	839809	-	711	3444	4362	2487	1540	2053	2455	2610	1497	2270	3657	3659	2112	1528	1413	1680	1298	896	892	1123	1329	1026	2339	874	593
Synpcc7942_0845	hypothetical protein	Chromosome	839873	840079	+	207	75	109	54	42	46	47	49	43	58	63	44	39	38	26	47	26	22	36	17	20	14	23	30	11
Synpcc7942_0846	hypothetical protein	Chromosome	840263	841081	-	819	890	1011	663	662	756	751	513	383	699	1092	1064	540	495	454	593	449	267	380	423	312	219	851	533	386
Synpcc7942_0847	twitching motility protein	Chromosome	841120	842232	-	1113	3860	3605	2703	2227	2547	2528	2287	1533	2762	2815	2983	1849	1617	2201	2482	1119	857	1013	1089	725	799	2428	2743	2013
Synpcc7942_0848	excinuclease ABC subunit A	Chromosome	842336	845347	-	3012	2294	2624	1880	1466	1678	1952	1297	1014	1942	3081	2714	1771	1376	1621	1504	1317	756	876	1346	772	891	2037	1970	1450
Synpcc7942_0849	hypothetical protein	Chromosome	845822	846433	-	612	6610	6706	4519	4641	8066	8482	3771	3045	4896	13164	9339	7094	3718	3996	3749	5472	3845	4256	5731	3694	3721	8331	9374	6407
Synpcc7942_0850	hypothetical protein	Chromosome	846479	846679	-	201	1063	1168	801	861	1301	1352	553	371	766	1714	1528	928	455	445	561	767	468	593	579	237	293	1300	999	569
Synpcc7942_0851	phosphoribosylaminoimidazole synthetase	Chromosome	847233	848258	+	1026	2180	2413	1505	1244	1883	2379	1141	842	1305	4409	3612	2466	1043	958	1195	1822	1225	1372	1239	963	863	2869	1904	1361
Synpcc7942_0853	L,L-diaminopimelate aminotransferase	Chromosome	848870	850105	+	1236	1699	1619	1193	1913	2611	2375	1000	750	1517	3419	3109	1925	1464	1549	1558	2521	1696	1780	1645	783	1128	1724	2288	1582
Synpcc7942_0854	hypothetical protein	Chromosome	850233	852629	+	2397	1903	2088	1365	2003	3080	2634	1068	756	1500	3915	3348	2128	1203	1243	1316	2092	1544	1826	1500	966	1075	2321	3007	2060
Synpcc7942_0855	response regulator receiver domain protein (CheY-like)	Chromosome	853629	854882	+	1254	11036	9339	5818	45013	75289	59242	10843	7626	9937	35600	28053	22438	16454	12969	10224	78712	57866	59306	36201	44177	33766	49905	46696	29281
Synpcc7942_0856	response regulator receiver domain protein (CheY-like)	Chromosome	854933	855295	+	363	4402	4355	2764	12895	23332	19599	3682	3011	4627	19198	16349	10510	6106	4237	3903	31058	21404	23117	11101	9707	7979	19355	5641	2997
Synpcc7942_0857	CheW protein	Chromosome	855315	855821	+	507	3661	3857	2254	8413	15619	13352	2997	2360	3677	14949	13516	8359	5191	3868	3294	20644	14274	14059	8071	6437	5654	15707	3734	2296
Synpcc7942_0858	methyl-accepting chemotaxis sensory transducer with phytochrome sensor	Chromosome	855893	860113	+	4221	44752	46779	27794	44558	68211	58822	34471	28047	45136	126643	118795	75891	56069	53274	50624	137678	92545	95810	118629	100388	90858	130546	50884	32244
Synpcc7942_0859	CheA signal transduction histidine kinase	Chromosome	860118	862976	+	2859	17813	19451	10993	18771	25711	20946	16925	13435	19771	22721	23219	18500	22349	21880	23358	21570	15182	17665	48447	43395	44341	54987	21920	13970
Synpcc7942_0860	CheW protein	Chromosome	862987	863946	+	960	5727	6451	3688	7068	9499	7506	6207	5066	7780	7459	6068	4699	6889	7018	7506	9308	6740	7529	16130	13074	14700	16667	10852	7308
Synpcc7942_0861	bifunctional sterol desaturase/short chain dehydrogenase	Chromosome	864180	865469	-	1290	3961	4698	3013	3102	4487	4171	2422	1968	3433	6329	5777	4245	2281	2398	2810	3600	2207	2652	2367	1706	1714	5744	2894	1747
Synpcc7942_0862	hypothetical protein	Chromosome	865596	865973	+	378	1096	1242	799	576	781	932	582	448	748	1134	981	719	240	240	278	428	258	366	233	170	165	919	631	482
Synpcc7942_0863	hypothetical protein	Chromosome	866027	867208	+	1182	4290	4635	2993	3720	4869	4748	2684	1880	2942	7479	6642	3865	2553	2146	2673	3661	2524	3190	3341	2399	2017	5332	4133	2969
Synpcc7942_0864	hypothetical protein	Chromosome	867395	867913	+	519	3224	3987	2434	1724	2639	2971	1446	995	1651	5561	5102	3509	1196	1156	1622	2662	1816	1767	1420	1021	905	1460	2440	1607
Synpcc7942_0865	nucleotide-binding protein	Chromosome	867986	868477	+	492	600	844	528	484	683	882	264	238	502	1132	922	736	351	321	478	615	359	378	547	277	249	663	575	409
Synpcc7942_0866	hypothetical protein	Chromosome	868540	869121	+	582	694	888	515	451	718	758	404	311	644	1467	1278	1022	371	410	508	668	421	439	661	308	317	790	664	431
Synpcc7942_0867	hypothetical protein	Chromosome	869169	869504	+	336	169	292	125	76	75	93	62	58	99	194	209	73	36	44	67	70	38	32	48	38	51	65	67	43
Synpcc7942_0868	hypothetical protein	Chromosome	869505	871253	+	1749	932	1259	751	508	568	623	423	352	772	938	955	611	472	522	436	342	236	249	399	253	363	879	474	343
Synpcc7942_0869	hypothetical protein	Chromosome	871262	871852	+	591	477	641	377	241	363	295	271	240	323	340	353	200	164	212	212	100	79	69	105	136	140	262	350	174
Synpcc7942_0870	hypothetical protein	Chromosome	871886	872113	-	228	1017	973	655	349	463	398	662	508	751	509	447	379	305	338	554	237	133	202	283	186	172	271	251	132
Synpcc7942_0871	hypothetical protein	Chromosome	872106	872330	-	225	1391	1274	1034	599	855	687	872	676	1151	810	571	475	492	650	824	525	342	412	385	306	280	404	449	273
Synpcc7942_0872	hypothetical protein	Chromosome	872362	872940	+	579	113	85	56	64	84	70	46	39	77	65	67	64	36	71	58	58	36	43	55	58	45	75	81	49
Synpcc7942_0873	hypothetical protein	Chromosome	873108	874196	-	1089	9676	6797	5557	3519	4947	3316	5149	3668	5606	4731	3496	3806	4999	6387	10266	4696	3548	3723	7926	3471	3748	2557	4182	2778
Synpcc7942_0874	DEAD/DEAH box helicase-like	Chromosome	874390	877449	-	3060	1922	2241	1339	1242	1595	1544	1138	836	1540	2160	2159	1198	1119	1013	1172	895	633	753	1152	789	711	1485	1296	879
Synpcc7942_0875	hypothetical protein	Chromosome	877453	877887	-	435	440	513	310	307	437	508	268	179	273	793	843	486	209	152	211	316	184	277	383	227	193	593	509	391
Synpcc7942_0876	alanyl-tRNA synthetase	Chromosome	877976	880675	+	2700	2435	3077	1830	2419	3310	3113	1460	1193	2135	4491	3837	1924	1850	1660	1811	2978	1900	2225	2111	1314	1282	2380	3170	2186
Synpcc7942_0877	Elongator protein 3/MiaB/NifB	Chromosome	880867	883485	+	2619	1689	2006	1154	977	1212	1223	950	742	1382	2377	2065	1168	1054	1049	1134	935	676	706	1347	855	809	1460	1568	1080
Synpcc7942_0878	ribonuclease, Rne/Rng family	Chromosome	883835	886261	+	2427	13022	15920	9424	4632	6936	7387	7608	5219	9857	9410	8196	5192	7194	7681	10535	8392	4461	4769	6538	3615	3875	2395	1835	1199
Synpcc7942_0879	RNase HII	Chromosome	886245	886892	+	648	353	620	323	212	243	298	238	177	374	534	410	272	275	366	435	356	181	187	218	123	113	94	139	105
Synpcc7942_0880	hypothetical protein	Chromosome	886915	887472	-	558	1359	1506	965	1286	1813	1660	824	644	916	2317	2211	1030	763	638	821	1142	833	1037	984	667	507	1700	1211	775
Synpcc7942_0881	prephenate dehydratase	Chromosome	887552	888427	+	876	621	662	419	405	647	773	396	311	432	1010	784	553	471	374	479	702	474	435	618	444	349	679	722	525
Synpcc7942_0882	Peptidase S16, lon-like	Chromosome	888440	889096	-	657	1635	2068	1256	1136	1771	1866	870	658	1051	2250	2285	1376	835	687	1006	1306	709	695	970	702	617	996	713	414
Synpcc7942_0883	30S ribosomal protein S10	Chromosome	889306	889623	-	318	10134	13146	7356	17030	21023	16221	6716	4474	8702	18405	17106	8564	9774	8619	10406	17959	10936	11568	7328	4728	4636	5845	14233	8625
Synpcc7942_0884	elongation factor Tu	Chromosome	889697	890926	-	1230	47138	56501	34726	103209	113853	76208	31633	25076	49726	109589	96409	46809	50925	45042	51293	104126	66602	71278	47265	26891	25994	35335	87620	56729
Synpcc7942_0885	elongation factor G	Chromosome	890953	893037	-	2085	37814	46222	26178	70075	80517	64636	23866	17369	36838	93076	73110	43941	38019	35337	39772	81683	52009	53666	36731	22239	24678	30249	65144	43394
Synpcc7942_0886	30S ribosomal protein S7	Chromosome	893112	893582	-	471	7757	9663	5487	10720	15458	14611	4904	3759	7044	20350	15674	11436	6571	6364	7393	16017	9820	9561	8108	6659	7376	9479	10985	7183
Synpcc7942_0887	30S ribosomal protein S12	Chromosome	893750	894124	-	375	11820	15251	8355	16715	22924	23065	6482	5583	10048	31725	24589	14842	7564	7510	8646	20729	12248	12108	8545	6827	6520	11744	11887	8169
Synpcc7942_0888	mannose-1-phosphate guanylyltransferase-like	Chromosome	894280	894639	-	360	231	265	143	128	192	180	140	108	178	289	295	138	101	80	143	116	88	115	101	94	88	155	119	66
Synpcc7942_0889	hypothetical protein	Chromosome	894636	896453	-	1818	1015	1157	853	918	1220	1102	764	517	959	1430	1353	754	804	804	805	893	598	687	925	541	490	1483	1302	912
Synpcc7942_0890	glutamate synthase (ferredoxin)	Chromosome	896748	901358	+	4611	37681	44208	26017	48652	54524	44597	24598	17804	31559	63388	56474	28362	26245	23838	28890	41826	27618	31310	30512	18111	16292	37793	43584	28138
Synpcc7942_0891	hypothetical protein	Chromosome	901736	902035	+	300	3738	6314	2605	2216	2109	2391	1328	921	1845	1736	3333	762	775	755	190	410	301	375	199	373	366	1145	1654	1799
Synpcc7942_0892	FO synthase subunit 1	Chromosome	902109	903119	-	1011	295	292	232	91	145	129	162	124	194	184	143	134	103	128	141	124	61	56	91	90	91	117	76	59
Synpcc7942_0893	photosystem q(b) protein	Chromosome	903201	904283	+	1083	9322	9922	6338	86052	113825	78813	7252	4583	9505	117192	87144	52853	11830	11297	12485	237501	187193	181819	39954	23928	23069	76117	392094	244664
Synpcc7942_0894	shikimate kinase	Chromosome	904845	905417	-	573	153	224	151	99	154	193	2024	1508	2937	7942	7727	4544	61	91	60	159	69	73	2210	1694	1596	2853	2803	1606
Synpcc7942_0895	hypothetical protein	Chromosome	905485	906657	-	1173	191	218	147	279	355	346	155	127	206	499	519	242	136	127	143	298	205	242	166	115	79	301	396	252
Synpcc7942_0896	septum site-determining protein MinD	Chromosome	906832	907638	+	807	1494	1620	1294	866	1223	1284	904	732	1343	2796	2480	1468	866	894	987	1436	874	957	1302	597	705	1263	1696	1101
Synpcc7942_0897	cell division topological specificity factor MinE	Chromosome	907653	907928	+	276	416	420	340	166	294	293	192	166	283	618	465	356	122	178	186	208	104	131	247	129	117	291	262	139
Synpcc7942_0898	ferredoxin like protein	Chromosome	907925	908317	+	393	144	202	142	60	82	120	93	59	137	271	295	159	61	67	99	75	68	36	93	51	75	120	100	42
Synpcc7942_R0041	tRNA-Thr	Chromosome	908331	908402	+	72	52	68	50	20	42	47	27	12	30	58	50	30	30	17	41	42	20	14	29	12	19	25	19	15
Synpcc7942_0899	hypothetical protein	Chromosome	908498	909295	-	798	347	408	301	341	395	340	242	197	283	568	441	359	268	309	1288	419	290	261	351	249	171	441	393	270
Synpcc7942_0900	hypothetical protein	Chromosome	909440	909643	-	204	21803	21620	15882	26654	35356	20596	18070	12068	10270	24035	15660	23299	8335	12937	159527	51562	42722	44678	31521	19195	6724	6842	35115	18309
Synpcc7942_0901	Haloalkane dehalogenase	Chromosome	909780	910676	+	897	464	545	435	312	590	544	274	210	462	1128	860	681	478	580	1314	792	451	434	923	456	467	430	661	448
Synpcc7942_0902	hypothetical protein	Chromosome	910735	911694	-	960	800	908	625	397	552	607	496	375	612	765	560	438	266	334	394	367	213	243	237	199	193	399	251	157
Synpcc7942_0903	bifunctional aconitate hydratase 2/2-methylisocitrate dehydratase	Chromosome	911756	914341	-	2586	5428	6395	3796	10830	11771	8170	3845	2912	5757	10078	9419	5287	4780	5218	4857	6952	5303	6156	5971	3545	3450	10474	16134	11062
Synpcc7942_0904	hypothetical protein	Chromosome	914613	915158	+	546	3309	4297	2350	3582	4421	4649	2225	1604	2645	6783	6198	3178	1233	1106	1248	2658	1863	2118	1192	1017	865	4568	2283	1339
Synpcc7942_0905	hypothetical protein	Chromosome	915588	916130	+	543	481200	566878	257109	1585552	2127895	1691828	422640	428463	456505	2280699	1640775	1245367	656578	561835	422124	4135106	3044423	3095282	2487058	2392267	1931354	3172633	1065218	692457
Synpcc7942_0906	hypothetical protein	Chromosome	916262	916747	+	486	6217	7686	3585	21256	25695	21141	4828	4658	5342	18702	13991	9902	5164	4486	3725	18326	12246	12410	18035	18760	16011	22579	10148	6340
Synpcc7942_0907	hypothetical protein	Chromosome	916954	917166	+	213	981	1380	678	1115	1727	2149	666	495	695	1879	1719	1146	295	312	336	1075	611	691	1164	1540	1267	1673	311	190
Synpcc7942_0908	hypothetical protein	Chromosome	917280	917987	+	708	2449	2446	1937	1330	1942	2073	1286	998	1722	2555	2005	1641	964	1209	1466	1168	776	936	1109	812	841	2115	2072	1519
Synpcc7942_0909	HesB/YadR/YfhF	Chromosome	918135	918491	+	357	4562	4685	3019	4023	5198	5373	2462	1956	3248	8485	7321	3620	1687	1610	1789	3200	2551	2655	1964	1121	1048	5285	3807	2337
Synpcc7942_0910	hypothetical protein	Chromosome	918560	918988	+	429	1747	2145	1329	1959	2541	2384	1031	734	1302	3973	3063	1861	1003	918	1148	1942	1372	1530	927	591	467	2190	2248	1560
Synpcc7942_0911	hypothetical protein	Chromosome	918998	919249	+	252	98	178	88	93	137	147	57	27	91	269	235	108	64	66	92	153	76	83	75	43	33	117	67	55
Synpcc7942_0912	DNA polymerase III, tau subunit	Chromosome	919325	921283	+	1959	683	704	529	361	570	566	423	307	536	896	822	519	337	374	373	351	244	282	327	214	176	615	539	384
Synpcc7942_0913	N-acetyltransferase-like	Chromosome	921286	921780	-	495	278	368	258	200	373	375	188	104	229	633	585	522	126	129	171	188	161	196	139	141	145	434	58	46
Synpcc7942_0914	tRNA-(MS(2)IO(6)A)-hydroxylase-like	Chromosome	921780	922391	-	612	358	454	304	316	527	599	221	148	199	875	819	518	120	109	155	347	194	204	177	161	96	649	202	95
Synpcc7942_0915	3-dehydroquinate dehydratase	Chromosome	922388	922837	-	450	1087	1127	725	653	986	1110	483	353	517	1875	1661	965	288	278	311	522	440	538	408	247	264	863	683	465
Synpcc7942_0916	hypothetical protein	Chromosome	922848	922976	-	129	2613	2752	1825	1112	1509	1578	1450	870	1328	3069	3037	1965	600	569	757	840	598	843	908	643	534	1402	1400	927
Synpcc7942_R0042	tRNA-Tyr	Chromosome	923151	923235	+	85	668	757	471	531	778	697	452	277	531	725	753	539	761	572	829	1268	698	658	615	503	472	465	596	408
Synpcc7942_R0043	tRNA-Thr	Chromosome	923243	923317	+	75	134	193	99	184	263	182	106	72	207	280	190	114	260	165	267	304	158	136	188	104	87	98	100	99
Synpcc7942_0917	hypothetical protein	Chromosome	923527	923793	-	267	5039	5437	3458	6458	9141	10221	3127	2343	3741	13091	10407	6129	2735	2234	2822	6281	4432	4877	2792	2569	2125	7715	7849	5303
Synpcc7942_0918	long-chain-fatty-acid CoA ligase	Chromosome	924079	926028	+	1950	3802	4538	2988	3735	3988	3327	2216	1707	3408	3038	2886	1694	2325	2818	3198	1829	1252	1499	1994	1192	1219	2333	6346	4413
Synpcc7942_0919	hypothetical protein	Chromosome	926077	926523	+	447	1608	1734	1023	915	1357	1446	662	430	933	1323	1339	987	631	784	962	1541	889	904	1650	908	1119	1047	2108	1326
Synpcc7942_0920	photosystem I reaction center	Chromosome	926720	926974	-	255	18517	16862	12193	5228	7889	9714	8236	6646	10776	9583	9211	6442	6371	7249	7315	5351	3401	3885	9275	6396	6484	7756	16784	11407
Synpcc7942_0921	hypothetical protein	Chromosome	927092	927394	-	303	802	912	591	314	443	518	422	274	484	833	714	502	250	214	332	375	175	196	203	198	161	583	332	188
Synpcc7942_0922	Glutamate--tRNA ligase	Chromosome	927391	928293	-	903	146	211	114	116	207	224	95	49	114	416	347	245	110	78	128	189	124	117	101	54	82	188	99	48
Synpcc7942_0923	5'-methylthioadenosine phosphorylase	Chromosome	928293	929168	-	876	708	882	588	742	950	1124	367	306	566	1906	1749	981	512	431	516	1109	620	710	665	448	451	1025	828	567
Synpcc7942_0924	multi-sensor signal transduction histidine kinase	Chromosome	929220	931214	-	1995	4928	5817	3471	5483	6650	5786	3063	2420	3894	8476	6879	4365	2495	2308	2612	4598	3049	3474	2367	1497	1342	4329	3885	2543
Synpcc7942_0925	phosphoribosylamine--glycine ligase	Chromosome	931278	932579	-	1302	841	1033	597	696	906	868	539	326	825	1292	1305	577	697	648	776	911	536	635	766	417	437	767	1062	594
Synpcc7942_0926	hypothetical protein	Chromosome	932734	933993	+	1260	830	923	598	568	671	649	567	408	709	871	833	429	625	611	647	580	359	510	651	404	286	620	781	557
Synpcc7942_0927	phosphoribosylaminoimidazole-succinocarboxamide synthase	Chromosome	934021	934746	+	726	979	1106	803	812	1112	1159	525	346	644	2204	1903	1077	648	645	785	1220	771	772	964	514	525	1157	1658	1283
Synpcc7942_0928	outer envelope membrane protein	Chromosome	934864	937029	+	2166	4788	5093	3816	4529	5383	4110	3144	2279	4795	4987	4170	3005	3466	4475	4575	3870	2704	3047	4755	2033	2336	4780	9891	6667
Synpcc7942_0929	UDP-3-O-[3-hydroxymyristoyl] N-acetylglucosamine deacetylase	Chromosome	937039	937893	+	855	1369	1561	1062	1166	1530	1325	1050	667	1177	1791	1535	1030	780	882	1122	822	640	726	878	657	703	1258	2011	1336
Synpcc7942_0930	(3R)-hydroxymyristoyl-(acyl carrier protein) dehydratase	Chromosome	937912	938379	+	468	653	838	488	428	593	593	357	228	414	997	911	540	331	273	406	497	305	341	329	215	190	532	568	347
Synpcc7942_0931	UDP-N-acetylglucosamine acyltransferase	Chromosome	938386	939192	+	807	647	851	524	461	602	746	295	280	564	901	942	565	471	398	523	680	347	343	525	361	317	582	502	244
Synpcc7942_0932	lipid-A-disaccharide synthase	Chromosome	939193	940392	+	1200	1025	1339	812	526	934	1022	630	418	935	1668	1790	1080	607	678	724	608	387	469	575	348	457	842	412	271
Synpcc7942_0933	hypothetical protein	Chromosome	940410	940925	-	516	155	172	111	103	138	107	86	74	154	192	137	76	91	116	120	111	68	88	115	30	36	89	181	137
Synpcc7942_0934	hypothetical protein	Chromosome	940995	942056	+	1062	144	223	115	213	187	203	80	34	95	163	252	79	26	42	48	70	26	69	38	50	43	154	837	810
Synpcc7942_0935	hypothetical protein	Chromosome	942068	942838	-	771	125	174	132	85	90	74	102	90	159	153	102	75	102	105	142	97	65	49	147	78	73	104	62	42
Synpcc7942_0936	Rhodanese-like	Chromosome	942843	943388	-	546	186	203	147	112	165	123	120	108	196	281	244	128	154	157	171	170	127	128	177	119	103	134	108	85
Synpcc7942_0937	hypothetical protein	Chromosome	943435	944127	-	693	530	547	392	251	386	382	365	252	416	794	593	368	309	343	380	461	288	337	376	248	249	270	196	134
Synpcc7942_0938	transcriptional regulator, ArsR family	Chromosome	944220	944540	+	321	137	170	80	38	48	51	107	73	113	177	174	105	87	56	84	61	37	50	79	80	64	50	27	21
Synpcc7942_0939	adenylylsulfate kinase	Chromosome	944618	945244	+	627	847	980	649	397	731	852	368	317	621	1475	1316	818	493	515	643	906	487	476	948	542	625	788	675	474
Synpcc7942_0940	transcriptional regulator, XRE family	Chromosome	945289	945639	-	351	2944	2847	1942	1300	1574	1594	1686	1369	1897	2048	1825	1106	845	921	975	851	540	683	1150	706	553	2135	1583	1006
Synpcc7942_0941	ATPase	Chromosome	946064	947773	-	1710	4400	4597	3047	1180	1574	1565	2201	1511	3544	2418	2308	1554	2546	2828	3484	1090	840	769	4115	1492	1768	1421	1882	1418
Synpcc7942_0942	FtsH peptidase homologue, chloroplast. Metallo peptidase. MEROPS family M41	Chromosome	947957	949849	-	1893	13717	14535	9918	24270	21543	12543	10853	8398	14846	16785	14701	8722	9354	10953	11608	11971	9523	10539	6532	3755	3435	5221	20938	14034
Synpcc7942_0943	acetylornithine aminotransferase	Chromosome	950237	951505	+	1269	3187	3541	2158	3397	4064	3671	2071	1451	2231	5085	4175	2368	1924	1825	2058	2805	2026	2304	2237	1676	1420	3570	7676	5451
Synpcc7942_0944	FolC bifunctional protein	Chromosome	951502	952740	+	1239	470	647	356	440	617	674	244	192	290	801	715	471	182	203	257	431	240	294	211	172	149	327	291	152
Synpcc7942_0945	hypothetical protein	Chromosome	952793	953767	-	975	873	846	611	1585	2767	2858	551	431	694	3753	2476	2320	510	514	603	3937	2799	2667	1312	1115	1202	3005	1060	738
Synpcc7942_0946	UDP-galactopyranose mutase	Chromosome	954141	955628	+	1488	2485	2604	1747	4693	7509	7981	1607	1329	1931	14568	11124	6886	2162	1597	1761	11320	7346	8848	3410	3285	2977	6568	2585	1678
Synpcc7942_0947	ATPase	Chromosome	955647	956714	-	1068	383	492	292	320	383	305	247	215	342	525	401	276	165	193	201	306	199	207	157	132	115	346	394	263
Synpcc7942_0948	permease protein of sugar ABC transporter	Chromosome	956719	957546	-	828	167	207	130	171	242	185	113	111	190	247	194	115	86	125	119	175	131	130	84	82	64	193	214	117
Synpcc7942_0949	permease protein of sugar ABC transporter	Chromosome	957546	958424	-	879	199	250	158	210	256	206	151	90	201	212	213	139	116	130	145	144	95	150	140	58	74	166	164	112
Synpcc7942_0950	putative multiple sugar transport system substrate-binding protein	Chromosome	958421	959737	-	1317	442	480	354	386	537	357	247	217	350	485	377	243	255	260	261	312	226	241	251	137	147	362	359	240
Synpcc7942_0951	nicotinate-nucleotide pyrophosphorylase	Chromosome	959837	960685	+	849	1064	1351	736	1262	1619	1577	600	398	957	2391	2334	1137	615	607	721	1373	839	874	772	527	414	1135	1194	692
Synpcc7942_0952	hypothetical protein	Chromosome	960829	961620	-	792	1761	1355	1057	731	782	738	893	671	1015	1120	913	522	603	770	629	273	240	350	332	222	216	555	613	463
Synpcc7942_0953	hypothetical protein	Chromosome	961744	962208	-	465	220	225	140	90	131	140	87	73	96	191	189	123	66	86	82	57	33	55	40	35	32	119	99	76
Synpcc7942_0954	glycine cleavage T-protein-like	Chromosome	962266	963300	-	1035	458	627	377	499	616	562	282	202	368	862	808	419	310	283	345	482	279	305	361	248	202	631	605	428
Synpcc7942_0955	hypothetical protein	Chromosome	963272	963790	-	519	1318	1701	945	1474	1792	1916	893	708	1134	3434	2876	1611	687	611	817	1079	828	893	584	541	373	1615	1116	786
Synpcc7942_0956	hypothetical protein	Chromosome	963926	965068	+	1143	10421	12059	7444	8550	10223	9754	5211	4080	7630	13658	11054	7012	4282	4155	4561	5590	3797	4182	4193	2565	2483	8938	6468	4404
Synpcc7942_0957	cob(I)yrinic acid a,c-diamide adenosyltransferase	Chromosome	965072	965719	+	648	1811	2417	1257	1334	1602	1538	1044	674	1383	2642	2211	1315	687	712	838	1020	755	763	846	437	441	1688	1004	654
Synpcc7942_0958	phosphoribosylglycinamide formyltransferase	Chromosome	965726	966355	-	630	405	532	299	145	213	210	214	166	252	510	478	268	158	147	154	212	147	141	181	100	121	172	109	90
Synpcc7942_0959	GTPase ObgE	Chromosome	966530	967561	-	1032	1667	2195	1117	1474	1781	1758	1007	707	1302	3472	3357	1829	818	674	904	1818	1119	1255	1064	683	629	1763	1310	877
Synpcc7942_0960	ATPase	Chromosome	967595	968848	+	1254	395	401	331	150	165	194	168	142	223	344	262	167	164	248	234	152	105	132	140	99	101	165	162	110
Synpcc7942_0961	cell envelope-related function transcriptional attenuator common domain	Chromosome	968937	969950	+	1014	321	472	245	354	392	425	242	167	311	512	481	293	198	183	257	198	150	161	287	182	156	629	915	646
Synpcc7942_0962	sun protein	Chromosome	969968	971323	-	1356	580	755	416	447	717	730	314	249	528	933	783	583	512	481	584	867	475	615	537	351	340	618	179	140
Synpcc7942_0963	probable methyltransferase	Chromosome	971259	971639	-	381	512	736	427	398	570	552	482	247	427	708	714	349	329	250	301	494	264	334	235	272	194	506	308	177
Synpcc7942_0964	hypothetical protein	Chromosome	971856	972374	+	519	884	1039	647	988	1161	1062	528	326	622	1350	1840	792	574	477	440	558	441	548	581	404	400	1620	1932	1406
Synpcc7942_0965	ammonium transporter protein Amt1-like	Chromosome	972388	973350	+	963	483	604	404	484	556	553	295	247	424	817	783	436	279	317	289	318	205	238	401	269	254	765	1314	868
Synpcc7942_0966	hypothetical protein	Chromosome	973359	973946	-	588	799	1053	580	867	1131	1147	534	321	570	1837	1871	1064	452	372	420	972	671	807	402	253	241	1184	603	374
Synpcc7942_0967	porphobilinogen deaminase	Chromosome	974099	975061	+	963	2857	3400	2052	3593	4629	4584	1836	1287	2742	8017	6896	3700	2924	2566	2708	5381	3383	3739	4223	2524	2352	5036	5871	3730
Synpcc7942_0968	hypothetical protein	Chromosome	975143	975358	+	216	152	221	151	124	148	123	102	64	140	244	232	106	68	54	66	102	56	68	59	39	49	122	87	53
Synpcc7942_0969	Carboxymethylenebutenolidase	Chromosome	975368	976195	-	828	335	413	305	117	150	160	196	126	225	354	239	171	162	153	191	115	53	58	187	95	96	256	167	138
Synpcc7942_0970	phytoene dehydrogenase-like	Chromosome	976311	977882	+	1572	115	164	106	77	82	107	77	65	117	180	137	58	51	68	76	74	30	39	54	43	33	134	92	103
Synpcc7942_0971	hypothetical protein	Chromosome	977903	979261	-	1359	3246	3521	2625	2250	2535	1738	3378	2684	4689	4373	3419	2290	3979	4150	4590	4093	2931	3261	4310	2347	2148	1290	2814	1910
Synpcc7942_0972	YjgF-like protein	Chromosome	979369	979761	+	393	215	235	169	239	261	297	160	88	197	500	560	293	184	166	166	336	214	241	403	173	202	402	673	525
Synpcc7942_0973	UDP-glucose 6-dehydrogenase	Chromosome	979758	980930	-	1173	231	258	153	39	65	92	135	82	138	124	146	78	63	63	99	43	23	27	86	59	26	124	29	15
Synpcc7942_0974	UDP-glucose dehydrogenase	Chromosome	980967	981137	-	171	73	85	40	28	32	38	43	17	34	61	35	25	26	12	30	18	24	12	21	15	11	46	29	23
Synpcc7942_0975	S-adenosyl-methyltransferase MraW	Chromosome	981254	982144	-	891	79	77	52	35	44	56	39	32	60	144	122	77	37	52	45	90	54	61	54	51	31	154	104	48
Synpcc7942_0976	CBS	Chromosome	982168	984897	+	2730	604	716	405	737	822	796	418	345	507	1136	979	529	305	295	340	602	387	484	309	273	194	875	425	277
Synpcc7942_0977	phosphoribulokinase	Chromosome	985009	986010	-	1002	47358	49976	34021	56148	73314	61276	32684	23748	44010	106254	87740	50179	44075	37034	46847	71335	49096	55677	53900	26853	26069	40481	34147	21083
Synpcc7942_0978	ferredoxin-NADP oxidoreductase	Chromosome	986415	987626	+	1212	28888	32782	20895	49843	60886	49357	20422	14914	28438	72817	57848	35088	25462	25085	27860	54752	37643	41132	31727	18859	17899	33280	58468	37831
Synpcc7942_0979	hypothetical protein	Chromosome	988074	988577	-	504	1234	1248	829	714	1179	1239	719	574	714	1672	1298	1103	368	387	455	651	504	548	497	504	457	821	634	387
Synpcc7942_0980	hypothetical protein	Chromosome	988653	989276	-	624	297	347	165	78	127	145	191	116	205	196	179	162	124	129	163	84	47	24	144	109	139	111	35	35
ssrA	SsrA-binding protein	Chromosome	989340	989730	-	391	1999537	2591544	1333780	609350	875841	979530	1167122	743912	1075705	884131	865764	546850	1170542	1082980	1166519	581783	423877	426251	1266008	1079912	920571	1119817	716206	464093
Synpcc7942_0981	hypothetical protein	Chromosome	989800	991494	-	1695	1154	1088	855	556	737	769	611	409	732	1193	977	678	576	698	623	514	333	400	443	340	297	889	1031	657
Synpcc7942_0982	hypothetical protein	Chromosome	991553	992167	+	615	2168	2737	1596	1733	2149	2413	1343	1122	1731	3842	3434	2074	705	732	906	1081	785	818	678	565	488	3088	1191	769
Synpcc7942_0983	deoxyribose-phosphate aldolase	Chromosome	992187	992873	+	687	873	1004	611	819	1077	1045	586	434	721	1549	1667	861	442	383	460	516	352	493	411	316	266	1903	751	431
Synpcc7942_0984	DNA repair protein RecO	Chromosome	992870	993670	+	801	710	939	585	641	893	960	519	349	620	1610	1566	937	340	333	423	598	392	400	301	274	233	1170	413	266
Synpcc7942_0985	hypothetical protein	Chromosome	993654	995036	+	1383	2740	3662	2334	2117	2757	2686	1757	1243	2522	4675	4320	2626	1494	1386	1956	1953	1129	1126	1260	1020	901	3481	1040	635
Synpcc7942_0986	probable glycosyltransferase	Chromosome	995080	996231	+	1152	847	1088	693	665	664	756	534	374	694	928	834	665	339	533	545	409	273	297	591	384	386	1014	1291	830
Synpcc7942_0987	putative ferric uptake regulator, FUR family	Chromosome	996280	996723	-	444	1842	1815	1228	1272	1882	1761	1112	849	1259	2583	2156	1524	627	616	642	1059	852	972	947	616	524	1976	1673	1194
Synpcc7942_0988	conserved hypothetical protein YCF54	Chromosome	996948	997274	-	327	2466	2985	1736	1278	1855	1880	1350	1151	1604	3617	3364	1923	518	525	704	1249	881	868	775	531	435	1257	1011	626
Synpcc7942_0989	hypothetical protein	Chromosome	997379	997822	-	444	6694	7968	4860	2307	3050	3097	4077	3665	5104	9613	7868	4324	989	958	1056	1635	1084	1162	1069	818	703	2016	957	679
Synpcc7942_0990	adenosylcobinamide kinase/adenosylcobinamide-phosphate guanylyltransferase	Chromosome	997912	998454	-	543	254	334	212	138	253	294	144	91	198	294	326	253	103	95	148	176	79	119	161	91	99	211	84	40
Synpcc7942_0991	proton extrusion protein PcxA	Chromosome	998464	999729	-	1266	3410	3837	2373	2458	3630	3730	1991	1410	2374	3849	3265	2644	1533	1533	1764	2212	1462	1449	1838	1626	1317	3647	1916	1209
Synpcc7942_0992	hypothetical protein	Chromosome	999802	1001799	+	1998	881	1061	680	584	862	710	548	425	734	1092	1014	594	426	487	554	642	413	543	453	351	325	716	400	263
Synpcc7942_0993	hypothetical protein	Chromosome	1001766	1003145	-	1380	1441	1521	1105	1217	1596	1456	962	804	1238	2203	2000	1146	1449	1351	1345	1418	939	1167	2144	1137	1230	1456	1453	893
Synpcc7942_0994	hypothetical protein	Chromosome	1003177	1003746	-	570	363	443	313	333	432	437	300	200	398	601	542	239	284	247	343	414	210	314	244	164	136	344	307	212
Synpcc7942_0995	conserved hypothetical protein YCF20	Chromosome	1003809	1004204	+	396	281	340	219	142	174	215	159	105	196	307	246	144	118	130	152	150	95	91	132	96	74	159	176	74
Synpcc7942_0996	glycerate kinase	Chromosome	1004254	1005240	+	987	462	536	413	223	263	285	294	208	409	396	386	190	243	277	273	138	103	99	218	173	136	351	211	131
Synpcc7942_0997	50S ribosomal protein L32	Chromosome	1005256	1005432	-	177	14307	16340	9339	7511	11844	12231	7180	4912	7381	17795	17237	9570	6596	5773	8292	10152	6672	6834	5587	5260	3927	7674	7910	5053
Synpcc7942_0998	FtsH peptidase homologue, chloroplast. Metallo peptidase. MEROPS family M41	Chromosome	1005621	1007519	+	1899	6707	8088	4845	4378	5350	5530	3642	2588	5136	10246	9643	5252	3082	2742	3434	3612	2267	2542	3317	2024	2037	5797	2117	1433
Synpcc7942_0999	hypothetical protein	Chromosome	1007581	1007880	-	300	7907	8379	5044	8978	9246	7615	3360	2556	4092	5170	5419	2626	1525	1726	1789	3268	2304	2695	1528	885	871	2840	1950	1266
Synpcc7942_1000	hypothetical protein	Chromosome	1008139	1011369	-	3231	312	358	253	180	193	220	191	121	277	320	300	191	184	213	215	214	105	126	187	109	122	152	207	136
Synpcc7942_1001	aspartate kinase	Chromosome	1011886	1013736	-	1851	1839	2195	1412	1843	2497	2460	1147	780	1548	4295	3510	2183	1351	1114	1480	2260	1212	1513	1608	1193	1177	2418	2145	1324
Synpcc7942_1002	photosystem I reaction center subunit II	Chromosome	1013888	1014316	+	429	224644	215508	149757	153837	221729	239696	129895	100135	163574	317821	292181	198082	109001	102829	96791	121573	90405	117941	131895	91650	82611	208102	179850	124709
Synpcc7942_1003	anthranilate synthase, component I	Chromosome	1014434	1015987	+	1554	2578	3243	2100	2243	3117	3023	2130	1547	2698	4408	3831	2382	2833	2754	2757	2560	1625	1984	3088	1821	1897	2842	2422	1584
Synpcc7942_1004	hypothetical protein	Chromosome	1015963	1016316	-	354	98	104	90	95	82	97	49	44	67	135	108	80	37	40	46	60	43	45	38	29	31	98	80	68
Synpcc7942_1005	HAD-superfamily hydrolase subfamily IA, variant 3	Chromosome	1016315	1016944	+	630	165	182	123	153	227	245	76	66	110	297	255	157	72	107	104	137	118	88	92	49	54	223	163	143
Synpcc7942_1006	TPR repeat	Chromosome	1017044	1018123	+	1080	1305	1229	941	379	609	671	552	422	783	775	766	564	503	632	576	403	249	242	621	387	430	771	711	539
Synpcc7942_1007	fumarate hydratase	Chromosome	1018904	1020295	-	1392	3108	3493	2102	1895	2612	2843	1317	1052	2119	3396	3247	2167	1379	1688	1928	2219	1509	1581	1731	1158	1416	1072	2236	1590
Synpcc7942_1008	formyltetrahydrofolate deformylase	Chromosome	1020332	1021186	-	855	744	944	583	282	495	743	296	269	425	845	641	619	343	344	416	636	304	332	396	347	358	389	359	239
Synpcc7942_1009	transcriptional regulator, XRE family	Chromosome	1021351	1021950	-	600	177	233	125	111	190	219	100	93	186	271	266	136	115	84	148	169	68	133	135	109	62	210	139	91
Synpcc7942_1010	ribosomal large subunit pseudouridine synthase B	Chromosome	1021969	1022700	-	732	613	870	515	421	547	578	413	307	528	1138	990	504	247	230	326	512	303	385	296	224	212	648	436	224
Synpcc7942_1011	PAS/PAC sensor signal transduction histidine kinase	Chromosome	1022715	1023956	-	1242	240	326	183	98	146	170	145	109	212	292	244	175	143	168	176	121	85	106	117	78	74	187	116	79
Synpcc7942_1012	two component transcriptional regulator, winged helix family	Chromosome	1023969	1024742	-	774	345	338	228	166	198	232	176	137	260	362	328	221	177	136	177	162	123	134	178	94	66	302	197	144
Synpcc7942_1013	hypothetical protein	Chromosome	1025389	1025625	-	237	952	1100	674	627	806	681	632	423	728	930	801	499	375	374	562	375	226	242	344	226	218	279	511	275
Synpcc7942_1014	CheA signal transduction histidine kinase	Chromosome	1025629	1028415	-	2787	8446	8638	6084	8839	9870	7067	6156	4580	8331	9325	7960	4400	6285	6760	7697	5426	3908	4392	5885	3210	3168	5090	8197	5199
Synpcc7942_1015	methyl-accepting chemotaxis sensory transducer	Chromosome	1028418	1030937	-	2520	5147	5414	3695	3321	3950	3229	3726	2494	4790	4156	3871	2229	4015	4129	4803	2538	1804	2242	3531	1880	2058	3295	4382	2862
Synpcc7942_1016	CheW protein	Chromosome	1030953	1031435	-	483	1716	1801	1237	729	964	941	916	650	994	1466	1670	826	550	556	771	649	372	429	467	329	316	950	998	765
Synpcc7942_1017	hypothetical protein	Chromosome	1031697	1032458	-	762	551	659	423	595	727	773	360	275	442	1118	911	541	281	210	336	436	348	354	234	171	150	578	524	373
Synpcc7942_1018	hypothetical protein	Chromosome	1032577	1033212	+	636	224	271	181	132	151	132	124	92	143	276	198	138	130	139	150	107	75	99	137	88	59	258	223	132
Synpcc7942_1019	4-alpha-glucanotransferase	Chromosome	1033300	1034799	+	1500	1519	1834	1117	379	515	461	959	725	1190	1451	1424	688	713	739	739	579	347	425	655	313	314	778	479	328
Synpcc7942_1020	O-succinylbenzoate synthase	Chromosome	1034796	1035746	+	951	340	413	246	110	115	90	209	183	249	273	284	168	189	172	208	107	71	58	109	49	61	127	66	45
Synpcc7942_1021	O-succinylbenzoic acid--CoA ligase	Chromosome	1035731	1037074	+	1344	263	358	217	162	220	124	199	162	239	281	285	151	155	139	161	112	78	72	110	86	58	139	111	62
Synpcc7942_1022	hypothetical protein	Chromosome	1037049	1037837	-	789	980	1219	652	1075	1229	1092	706	499	849	1844	1630	790	536	472	586	873	580	701	660	408	332	1402	658	494
Synpcc7942_1023	hypothetical protein	Chromosome	1037841	1038086	-	246	593	792	402	503	565	635	420	248	447	858	843	424	251	247	241	365	226	350	201	199	144	472	273	163
Synpcc7942_1024	hypothetical protein	Chromosome	1038106	1039098	-	993	277	298	179	276	383	335	195	125	199	453	431	238	212	191	251	349	268	235	238	124	124	365	408	236
Synpcc7942_1025	TPR repeat	Chromosome	1039168	1039638	+	471	307	265	235	121	163	238	163	113	210	370	352	210	106	121	146	168	87	112	118	79	82	166	171	109
Synpcc7942_1026	fibronectin binding protein-like	Chromosome	1039971	1041725	-	1755	1194	1383	860	877	1187	1094	754	576	926	1852	1689	931	807	655	809	863	636	754	880	515	429	1376	824	487
Synpcc7942_1027	hypothetical protein	Chromosome	1041800	1042114	+	315	60	78	54	33	46	42	30	24	43	95	61	41	30	29	36	35	35	20	41	15	17	44	22	22
Synpcc7942_1028	hypothetical protein	Chromosome	1042384	1043340	-	957	473	610	419	234	389	444	309	211	355	723	680	335	221	274	291	317	212	199	414	233	240	524	394	204
Synpcc7942_1029	branched-chain amino acid aminotransferase	Chromosome	1043944	1044858	+	915	3080	3627	2163	2913	3914	3924	1795	1236	2067	5404	4932	3433	1431	1497	1553	2220	1530	1670	1511	1241	1311	2792	2971	1831
Synpcc7942_1030	histidinol-phosphate aminotransferase	Chromosome	1044888	1046009	+	1122	3324	3932	2262	3548	4777	4405	1935	1425	2335	5869	5095	3578	1890	1811	2000	3227	2186	2567	2237	1577	1771	2937	3181	1972
Synpcc7942_1031	hypothetical protein	Chromosome	1046015	1046356	-	342	1536	1546	955	339	474	437	906	549	808	540	578	410	294	440	538	194	98	148	290	194	138	457	930	672
Synpcc7942_1032	hypothetical protein	Chromosome	1046506	1047972	+	1467	9206	17022	6629	9551	9721	10686	2348	2203	4720	8626	8915	3402	475	691	240	616	534	883	467	411	390	7094	11239	9568
Synpcc7942_1033	hypothetical protein	Chromosome	1047992	1048948	+	957	3915	6618	2861	7167	8835	8272	1041	1106	2488	6868	4592	2581	327	671	392	692	552	755	669	439	413	3890	1871	1101
Synpcc7942_1034	Transglutaminase-like	Chromosome	1048952	1049815	+	864	1243	2067	961	1803	3107	3628	533	437	928	3877	3031	1523	299	411	440	622	408	418	480	269	292	1521	534	254
Synpcc7942_1035	putative proteasome-type protease	Chromosome	1049766	1050560	-	795	1019	1217	834	984	1315	1441	670	516	777	2000	1736	1032	493	405	504	878	499	609	603	443	439	1893	1044	776
Synpcc7942_1036	hypothetical protein	Chromosome	1050754	1051257	+	504	3443	5992	2346	4021	4357	5228	1332	933	1722	4995	10379	1891	651	629	66	629	509	767	468	1265	964	6766	5736	5458
Synpcc7942_1037	arginine decarboxylase	Chromosome	1051311	1053254	+	1944	4135	5609	3272	2081	2731	3476	2274	1608	2870	4626	4537	2838	1547	1578	1761	1979	1295	1407	1821	1357	1513	4738	2667	1901
Synpcc7942_1038	photosystem II oxygen-evolving complex 23K protein	Chromosome	1053264	1053851	+	588	331	444	274	215	370	437	155	147	229	537	513	422	107	127	152	188	136	143	179	153	146	556	312	202
Synpcc7942_1039	hypothetical protein	Chromosome	1053877	1054353	-	477	508	1139	375	631	643	998	199	151	316	658	1245	341	143	204	34	109	51	127	211	277	273	1833	2661	2415
Synpcc7942_1040	hypothetical protein	Chromosome	1054722	1055279	+	558	2914	3445	2036	307	453	489	1798	1525	1747	2190	1951	1038	559	538	752	318	225	239	460	434	333	634	134	105
Synpcc7942_1041	hypothetical protein	Chromosome	1055349	1055621	-	273	21	25	17	17	22	15	6	9	16	11	14	6	13	9	12	9	3	3	13	10	7	11	6	3
Synpcc7942_1042	hypothetical protein	Chromosome	1055645	1055980	+	336	865	808	666	173	257	263	434	344	711	349	427	238	392	525	457	138	100	101	279	129	132	152	195	145
Synpcc7942_1043	hypothetical protein	Chromosome	1055969	1056622	-	654	395	476	313	260	373	398	218	178	325	558	539	281	185	232	258	301	198	196	219	216	150	335	278	180
Synpcc7942_1044	Thymidylate synthase complementing protein ThyX	Chromosome	1056740	1057462	-	723	939	1238	638	668	908	903	624	482	768	1564	1491	794	440	411	462	706	446	484	476	252	248	608	614	435
Synpcc7942_1045	amidase enhancer-like	Chromosome	1057543	1059114	-	1572	1300	1539	906	630	739	935	837	603	847	1743	1567	919	577	521	702	653	408	476	757	461	397	1115	556	380
Synpcc7942_1046	hypothetical protein	Chromosome	1059261	1059689	+	429	641	751	530	252	348	414	301	240	411	639	466	320	240	233	336	272	182	194	392	197	186	332	319	197
Synpcc7942_1047	phycocyanin, beta subunit	Chromosome	1060318	1060839	+	522	62655	57978	40601	52158	61804	44883	40488	33502	60944	79246	68123	38801	58073	52226	60305	54964	35189	43816	75887	36694	35512	24142	44738	31524
Synpcc7942_1048	phycocyanin, alpha subunit	Chromosome	1060891	1061382	+	492	122511	125901	86505	86857	106167	74600	80050	63612	121757	135977	107228	61540	103771	107124	121614	88541	60837	66252	135672	73024	61741	34858	78641	56876
Synpcc7942_1049	phycobilisome rod linker polypeptide	Chromosome	1061488	1062309	+	822	89253	89604	62671	56753	74799	54258	65414	50616	90778	84981	73700	42799	95301	95840	101451	64650	42269	47663	94518	47453	44869	26426	53129	33927
Synpcc7942_1050	phycobilisome rod linker polypeptide	Chromosome	1062357	1063226	+	870	73520	75000	51764	45208	57509	38362	59115	45043	84512	66796	61253	33077	89331	93024	92092	54125	36872	43697	87396	42144	38546	18872	47882	31721
Synpcc7942_1051	phycocyanin linker protein 9K	Chromosome	1063318	1063563	+	246	24711	26279	17416	12777	15652	12001	19588	14859	23935	19792	14735	10301	23853	29068	30418	15550	10517	11648	21118	11956	12002	6916	15420	10665
Synpcc7942_1052	phycocyanin, beta subunit	Chromosome	1064073	1064594	+	522	136979	136660	94151	116463	148395	124855	93766	74078	134218	220789	196742	99330	124019	108838	123621	126371	85920	96715	173334	95013	89408	82917	116278	74338
Synpcc7942_1053	phycocyanin, alpha subunit	Chromosome	1064646	1065137	+	492	84529	82877	55495	49552	64462	53364	55977	43180	75295	88021	75599	43017	67072	60689	75461	52836	35755	39199	80298	47893	44849	31671	56051	35353
Synpcc7942_1054	PBS lyase HEAT-like repeat	Chromosome	1065228	1066049	+	822	1072	1350	939	762	1223	1337	804	654	1106	2017	1753	1024	1443	1305	1461	1448	811	797	2208	1640	1685	1085	499	354
Synpcc7942_1055	phycocyanin alpha-subunit phycocyanobilin lyase	Chromosome	1066056	1066679	+	624	263	286	199	94	204	226	160	149	208	375	328	199	235	191	227	200	104	100	370	296	303	160	107	57
Synpcc7942_1056	transcriptional regulator, XRE family	Chromosome	1066706	1067488	+	783	1416	1335	979	708	847	696	848	585	1137	1351	1291	595	884	814	977	683	456	557	737	433	445	668	1006	752
Synpcc7942_1057	thiamine-phosphate pyrophosphorylase	Chromosome	1067527	1068558	+	1032	1349	1700	932	1148	1385	1461	894	560	1101	2280	2168	1085	672	571	805	1320	804	843	648	419	334	1222	960	598
Synpcc7942_1058	hypothetical protein	Chromosome	1068576	1068788	+	213	100	152	73	42	80	96	68	56	64	142	81	97	41	46	45	48	41	44	38	40	27	107	58	39
Synpcc7942_1059	hypothetical protein	Chromosome	1068901	1069833	+	933	8556	9430	5491	18345	15840	10844	7217	4931	8872	14927	13122	6649	5042	4770	4871	8445	6264	7263	5379	3986	3635	8595	19645	13909
Synpcc7942_1060	type I restriction-modification	Chromosome	1070025	1072052	+	2028	843	1009	814	593	753	818	524	378	815	1034	873	642	470	515	568	420	271	315	390	297	323	605	390	345
Synpcc7942_1061	hypothetical protein	Chromosome	1072278	1073213	+	936	1937	1999	1340	1383	1857	1727	1252	936	1708	2405	2215	1087	685	690	769	665	538	651	708	612	416	1457	1060	759
Synpcc7942_1062	hypothetical protein	Chromosome	1073253	1073480	+	228	1054	1181	776	981	1201	1106	668	495	806	1241	1366	587	384	320	367	440	271	356	347	161	151	1049	553	402
Synpcc7942_1063	hypothetical protein	Chromosome	1073494	1073742	+	249	1212	1314	901	1455	1527	1411	850	693	1106	1794	1796	806	425	392	498	406	349	378	325	181	183	1319	668	520
Synpcc7942_1064	type I restriction-modification	Chromosome	1074007	1075368	+	1362	5178	5721	3343	3335	4748	4000	3404	2507	4022	3862	3850	2948	1872	2150	2398	3247	2415	2472	2284	2096	1703	3547	2312	1430
Synpcc7942_1065	DEAD/DEAH box helicase-like	Chromosome	1075365	1078484	+	3120	5254	6070	3639	2567	3635	3757	3148	2508	3687	5693	4721	3546	1563	1691	1682	2019	1423	1716	1323	1182	1041	3919	1735	1047
Synpcc7942_1066	hypothetical protein	Chromosome	1078489	1078737	+	249	93	103	70	22	55	50	70	35	64	102	76	70	37	29	33	42	22	32	11	23	20	55	36	12
Synpcc7942_1067	hypothetical protein	Chromosome	1078734	1079282	+	549	168	225	154	83	145	136	76	69	100	248	237	177	48	57	66	77	43	36	84	47	36	171	68	43
Synpcc7942_1068	branched-chain alpha-keto acid dehydrogenase subunit E2	Chromosome	1079478	1080773	+	1296	1841	2159	1381	2343	2974	2482	1155	852	1702	2680	2562	1575	1612	1903	1871	2501	1751	2105	2018	1317	1418	2058	4634	3132
Synpcc7942_1069	hypothetical protein	Chromosome	1080999	1081727	-	729	344	431	258	387	541	507	230	159	315	778	669	412	236	236	224	357	245	259	208	104	122	342	337	256
Synpcc7942_1070	oxidoreductase aldo/keto reductase	Chromosome	1081730	1082851	-	1122	384	390	269	403	415	380	191	137	237	659	494	367	126	121	147	271	141	170	148	78	57	163	384	201
Synpcc7942_1071	hypothetical protein	Chromosome	1083147	1083713	-	567	1473	1638	1088	2254	2101	1794	997	686	1254	2959	2696	1229	776	712	778	1113	923	968	857	482	456	1619	2232	1552
Synpcc7942_1072	cob(I)yrinic acid a,c-diamide adenosyltransferase	Chromosome	1083771	1084322	-	552	922	1005	734	392	551	718	425	338	631	1977	1754	858	387	295	396	748	465	455	563	203	176	830	371	286
Synpcc7942_1073	ribonuclease PH	Chromosome	1084451	1085167	+	717	295	374	242	288	442	587	229	109	285	1300	1065	560	195	175	196	604	456	407	287	166	167	735	380	247
Synpcc7942_1074	hypothetical protein	Chromosome	1085257	1085562	-	306	167	171	111	96	123	126	123	90	109	188	169	100	57	50	45	105	86	59	28	28	17	65	35	16
Synpcc7942_1075	hypothetical protein	Chromosome	1085645	1086433	-	789	26	53	23	22	21	33	36	10	38	40	33	16	13	11	7	28	13	10	10	8	9	8	3	11
Synpcc7942_1076	osmotic signal transduction related protein	Chromosome	1086581	1086997	-	417	151	251	134	179	193	212	116	106	160	257	175	126	94	71	100	188	119	140	69	56	69	108	117	93
Synpcc7942_1077	hypothetical protein	Chromosome	1087327	1087638	+	312	295	368	182	166	246	274	183	137	226	460	399	187	110	111	122	202	125	128	133	71	72	227	165	100
Synpcc7942_1078	hypothetical protein	Chromosome	1087780	1088688	+	909	1909	2490	1317	1948	2303	2120	1327	957	1452	2953	2539	1201	811	703	840	1258	1027	1078	784	597	476	1894	1229	779
Synpcc7942_1079	ATP-dependent DNA helicase RecG	Chromosome	1088698	1091151	+	2454	1780	2412	1301	982	1413	1535	1076	764	1266	1789	1821	1140	857	678	847	677	358	468	551	550	438	1051	485	262
Synpcc7942_1080	K+ transporter Trk	Chromosome	1091781	1093124	+	1344	3075	3785	2213	4260	5780	5796	1753	1219	2620	6071	4703	3298	1887	1736	2444	3776	2162	2213	2341	1192	1193	3412	3826	2831
Synpcc7942_1081	hypothetical protein	Chromosome	1093131	1093832	+	702	2290	2525	1655	2765	3925	4028	1318	947	1804	5044	4045	2877	992	1037	1536	2633	1722	1623	1391	682	742	2520	2354	1719
Synpcc7942_1082	ATPase, E1-E2 type	Chromosome	1094751	1097516	+	2766	2417	2844	1762	3097	4570	5139	1632	1138	2188	4746	4124	1777	1360	1249	1870	3098	1365	1262	1118	607	564	4319	1243	714
Synpcc7942_1083	probable glycosyltransferase	Chromosome	1097799	1099175	+	1377	928	1041	731	792	1086	789	688	491	989	1466	1219	735	1008	922	1077	1083	656	810	1056	501	528	881	1291	785
Synpcc7942_1084	hypothetical protein	Chromosome	1099185	1099628	-	444	103	107	91	9	20	28	38	34	53	25	33	12	6	13	6	10	5	5	18	17	20	1	9	9
Synpcc7942_1085	glycogen branching enzyme	Chromosome	1099720	1102044	+	2325	5200	5365	3873	1393	1833	1878	2425	1885	3555	4884	4102	2936	1454	2171	2105	1153	690	806	1804	894	1124	1683	2395	1776
Synpcc7942_1086	uroporphyrinogen decarboxylase	Chromosome	1102104	1103168	+	1065	10489	11231	7417	9276	13347	14339	5007	3725	6814	20952	18137	12173	7370	7104	8018	11537	6855	7405	13226	9073	9084	17621	12152	7797
Synpcc7942_1087	hypothetical protein	Chromosome	1103190	1104164	+	975	2559	3003	1927	2094	3444	3345	1264	893	1728	5406	4874	3551	1549	1508	1780	2593	1504	1595	2036	1788	1697	2888	1040	616
Synpcc7942_1088	plastocyanin	Chromosome	1104193	1104570	+	378	64627	70826	43872	77125	98484	92967	40198	32874	53660	135281	109429	62066	36191	31953	34556	61005	46105	48925	38069	27506	23136	77760	78689	52092
Synpcc7942_1089	ATPase	Chromosome	1104710	1107361	+	2652	28153	24379	15580	45750	33465	26922	13869	10753	20021	9501	7564	4507	6019	8004	7332	5932	4570	4681	5534	4161	4502	3291	29110	20451
Synpcc7942_1090	hypothetical protein	Chromosome	1107477	1108274	-	798	3463	3364	2437	3358	3398	2457	2373	1700	3213	4038	3513	2386	2442	2673	3218	2614	1841	1968	2166	1118	1108	990	4433	2816
Synpcc7942_1091	hypothetical protein	Chromosome	1108372	1109535	+	1164	262	273	181	96	79	86	214	114	192	189	158	111	144	144	257	92	50	52	94	100	76	61	131	85
Synpcc7942_1092	hypothetical protein	Chromosome	1110004	1110663	-	660	580	567	413	333	406	492	306	205	380	603	446	412	274	316	338	373	242	224	382	263	292	378	304	201
Synpcc7942_1093	anhydro-N-acetylmuramic acid kinase	Chromosome	1110644	1111780	-	1137	597	604	433	435	494	539	310	253	420	904	819	511	345	338	308	457	269	344	437	264	276	768	551	365
Synpcc7942_1094	putative transcriptional activator, TenA family	Chromosome	1111918	1112535	-	618	117	131	106	57	90	139	73	65	72	166	175	79	71	60	65	68	49	56	36	39	25	94	130	57
Synpcc7942_1095	hypothetical protein	Chromosome	1112853	1113278	+	426	1576	1946	1220	678	902	897	1150	803	1279	1489	1729	848	225	313	299	279	207	256	180	186	120	601	270	155
Synpcc7942_1096	thiamine biosynthesis protein ThiC	Chromosome	1113354	1114724	-	1371	7313	9016	5174	15019	15177	10419	8400	6272	10872	16018	13560	7581	9717	8665	9262	17832	13705	13704	7902	4360	4299	15303	16111	11322
Synpcc7942_1097	hypothetical protein	Chromosome	1114822	1114947	+	126	8	7	10	1	1	2	3	11	8	7	4	2	4	2	5	1	3	0	0	0	0	3	1	0
Synpcc7942_1098	hypothetical protein	Chromosome	1115020	1116258	-	1239	388	409	298	214	426	457	198	143	255	695	660	405	318	256	289	400	263	270	372	325	364	536	171	106
Synpcc7942_1099	ubiquinone/menaquinone biosynthesis methyltransferase	Chromosome	1116261	1116962	-	702	336	388	265	282	513	581	192	125	239	960	907	493	247	224	249	554	331	364	269	219	215	576	436	229
Synpcc7942_1100	chromosomal replication initiation protein	Chromosome	1117103	1118551	-	1449	1925	1982	1305	1363	1796	1798	990	686	974	2282	2080	1595	764	718	951	1055	671	886	795	670	542	1952	1520	910
Synpcc7942_1101	PDZ/DHR/GLGF	Chromosome	1118661	1119818	+	1158	5055	4999	3246	10528	7616	5059	3177	2387	4740	3452	3035	1620	2319	2723	2676	1558	989	1079	2509	2419	2351	3451	11604	8420
Synpcc7942_1102	hypothetical protein	Chromosome	1119830	1120258	+	429	581	586	357	946	706	533	284	200	447	417	351	205	132	153	145	188	110	113	191	175	170	322	854	394
Synpcc7942_1103	glucosamine-6-phosphate isomerase 2	Chromosome	1120323	1121054	-	732	198	233	152	161	215	189	119	70	189	393	255	177	150	141	138	239	146	147	170	86	82	248	221	157
Synpcc7942_1104	cell division protein FtsW	Chromosome	1121152	1122417	-	1266	707	812	574	462	692	593	479	349	694	1114	1034	503	558	619	603	588	375	370	555	358	353	535	600	387
Synpcc7942_1105	MRP protein-like	Chromosome	1122449	1123534	-	1086	954	1076	669	718	1181	1026	527	346	729	1822	1678	848	760	697	808	1257	729	841	788	440	437	925	1097	628
Synpcc7942_1106	hypothetical protein	Chromosome	1123678	1124148	-	471	503	641	404	502	693	784	285	223	334	1194	1127	643	233	201	249	534	386	383	293	200	201	813	823	470
Synpcc7942_1107	TPR repeat	Chromosome	1124289	1125089	-	801	1141	1329	859	512	687	741	854	560	937	1472	1489	695	791	615	731	552	447	526	910	553	492	1383	817	594
Synpcc7942_1108	bacterial nucleoid protein Hbs	Chromosome	1125373	1125648	+	276	805	835	588	248	342	492	530	400	482	671	500	469	304	290	283	232	145	266	212	176	145	449	284	183
Synpcc7942_1109	threonine phosphate decarboxylase	Chromosome	1125667	1126740	+	1074	288	310	210	103	171	183	156	123	185	274	240	184	126	134	159	87	51	79	112	90	96	251	130	82
Synpcc7942_1110	response regulator receiver domain protein (CheY-like)	Chromosome	1126901	1127527	+	627	3061	3360	2241	2151	2860	2614	1764	1266	2531	4453	4058	1882	1422	1433	1727	1544	1157	1370	1366	769	642	2233	2637	1621
Synpcc7942_1111	serine/threonine protein kinase	Chromosome	1127864	1129447	-	1584	1210	1563	986	636	700	607	802	613	1120	1367	1231	821	465	492	718	436	259	288	498	501	440	701	555	355
Synpcc7942_1112	ribosomal large subunit pseudouridine synthase D	Chromosome	1129444	1130385	-	942	493	537	394	224	311	298	291	233	369	578	534	295	223	249	285	165	149	204	236	173	193	300	285	182
Synpcc7942_1113	hypothetical protein	Chromosome	1130382	1131473	-	1092	631	807	518	395	480	452	426	354	590	826	712	400	394	339	459	339	184	219	446	255	246	450	271	191
Synpcc7942_1114	ribosomal biogenesis GTPase	Chromosome	1131480	1132343	-	864	827	880	566	621	704	557	527	400	719	964	999	558	474	511	544	537	400	465	462	249	282	536	552	305
Synpcc7942_1115	hypothetical protein	Chromosome	1132340	1132720	-	381	670	571	453	580	611	564	417	338	562	1007	892	475	397	383	375	500	339	426	370	192	219	457	537	349
Synpcc7942_1116	phosphoglycerate kinase	Chromosome	1132968	1134176	+	1209	9787	10565	7011	8745	10831	9518	5622	4658	9217	13932	14289	7521	8212	8181	9222	8921	5324	6066	4990	2839	3235	2971	7569	4851
Synpcc7942_1117	hypothetical protein	Chromosome	1134381	1135043	+	663	3335	2459	1992	1821	2389	1929	2113	1513	2778	1544	1219	1204	2568	2915	3580	2446	1746	1676	3317	2223	2071	1187	1863	1414
Synpcc7942_1118	mercuric reductase	Chromosome	1135064	1136614	-	1551	1915	2240	1306	1921	2712	2174	997	762	1660	2644	2240	1819	963	1110	1417	1954	1310	1363	1426	920	933	1668	769	505
Synpcc7942_1119	hypothetical protein	Chromosome	1136617	1137294	-	678	556	656	381	529	709	776	293	241	375	935	758	519	229	206	304	513	341	334	316	258	264	667	462	315
Synpcc7942_1120	hypothetical protein	Chromosome	1137860	1138015	-	156	387	493	254	596	748	970	247	151	273	804	789	439	129	161	153	468	378	407	91	79	97	261	645	388
Synpcc7942_1121	serine/threonine protein kinase	Chromosome	1138464	1140623	-	2160	3463	4181	2375	1109	1258	1321	2180	1349	2636	1851	2104	1217	1936	2234	2391	726	446	562	1254	793	756	1441	1922	1210
Synpcc7942_1122	50S ribosomal protein L33	Chromosome	1140801	1140995	+	195	6177	7878	4489	5795	7903	9299	2727	2464	3626	11121	7494	6047	2029	2305	2782	6364	3825	4071	1716	1712	1490	4060	4183	2806
Synpcc7942_1123	30S ribosomal protein S18	Chromosome	1141051	1141266	+	216	5926	7524	4178	5453	7448	8124	2373	2031	3507	10360	7730	4870	2112	2108	2739	5956	3659	3886	1598	1128	1227	3796	3859	2460
Synpcc7942_1124	Exoribonuclease II	Chromosome	1141288	1143300	+	2013	6373	7778	4738	2096	3399	3609	3556	2739	4436	7349	6212	3768	2295	1993	2801	3483	2133	2170	2146	1844	1751	3347	1534	892
Synpcc7942_1125	putative CheA signal transduction histidine kinase, no good domain identification	Chromosome	1143397	1144332	+	936	7141	7158	4984	2719	4394	4229	3843	2754	4476	7974	7546	4363	3901	3762	4023	4362	2790	3256	3967	2208	2248	3735	3505	2211
Synpcc7942_1126	ABC transporter permease protein	Chromosome	1144390	1145223	-	834	1563	1922	1175	1488	1918	1823	948	726	1210	2528	2230	1397	896	853	1025	1163	769	784	910	566	585	2280	1903	1167
Synpcc7942_1127	microcin-processing peptidase 2. Unknown type peptidase. MEROPS family U62	Chromosome	1145373	1146842	+	1470	4420	5318	3125	4771	5785	5395	3014	2118	4063	8947	8054	3940	2693	2272	2652	4368	3447	3500	3743	2240	2042	6999	4296	2949
Synpcc7942_1128	hypothetical protein	Chromosome	1147349	1148437	+	1089	150	199	122	34	81	83	143	58	132	120	77	74	76	112	129	53	41	40	86	57	48	73	37	31
Synpcc7942_1129	hypothetical protein	Chromosome	1148540	1149388	+	849	327	308	288	176	220	240	178	134	181	299	270	194	158	185	173	165	91	95	175	103	88	258	237	162
Synpcc7942_1130	protein serine/threonine phosphatase	Chromosome	1149445	1151259	+	1815	2050	2147	1567	805	1180	1239	1105	798	1428	1895	1596	1136	891	976	1141	756	462	603	909	556	524	1404	926	621
Synpcc7942_1131	ferredoxin-thioredoxin reductase variable subunit	Chromosome	1151398	1151619	+	222	2727	3298	1748	1973	2944	2954	1800	1020	1575	3262	3272	2163	1288	1287	1729	2461	1769	1684	1503	1431	1199	1284	2853	1607
Synpcc7942_1132	hypothetical protein	Chromosome	1151670	1153373	-	1704	493	525	365	260	384	305	333	219	404	441	372	293	214	260	291	391	248	253	263	192	183	256	183	104
Synpcc7942_1133	bacteriocin-processing peptidase. Cysteine peptidase. MEROPS family C39	Chromosome	1153415	1155559	-	2145	452	465	298	131	167	152	273	205	412	205	188	140	211	238	364	207	138	132	253	161	184	99	94	66
Synpcc7942_1134	hypothetical protein	Chromosome	1155654	1155962	-	309	809	748	505	145	213	126	450	381	645	226	205	131	301	346	477	171	129	126	183	100	106	96	94	91
Synpcc7942_1135	cation transporter	Chromosome	1157413	1157931	-	519	141	190	141	43	59	75	63	53	104	94	70	53	77	88	115	46	20	36	67	29	48	39	64	67
Synpcc7942_1136	PBS lyase HEAT-like repeat	Chromosome	1158027	1160624	+	2598	2755	2958	1908	2924	3618	2904	1757	1380	2602	3713	3220	1744	2202	2183	2407	2623	1922	2167	2702	1381	1400	2585	3873	2686
Synpcc7942_1137	conserved hypothetical protein YCF23	Chromosome	1160762	1161508	-	747	10752	11645	7527	16436	22015	19419	7007	5515	9691	30496	26968	14845	9925	8203	8254	22264	14727	17240	7605	5576	4657	14003	16992	10542
Synpcc7942_1138	conserved hypothetical protein YCF62	Chromosome	1161580	1162590	+	1011	74	128	74	94	127	131	66	38	68	147	119	57	50	52	47	77	48	76	51	58	40	103	90	69
Synpcc7942_1139	hypothetical protein	Chromosome	1162565	1164235	-	1671	6196	7398	4538	5782	7672	8074	4212	2985	5475	12081	10516	5650	3741	3257	3943	5843	4120	4477	4133	2826	2433	7079	4190	2802
Synpcc7942_1140	hypothetical protein	Chromosome	1164350	1166107	-	1758	290	406	272	106	170	218	166	123	215	272	268	222	146	146	159	131	69	84	71	79	89	165	85	42
Synpcc7942_1141	hypothetical protein	Chromosome	1166126	1166812	-	687	798	779	650	223	290	313	387	312	460	572	684	412	276	304	398	172	98	163	182	138	110	226	254	229
Synpcc7942_1142	methionyl-tRNA synthetase	Chromosome	1166949	1168526	+	1578	2955	3617	2113	3103	4268	4030	1674	1189	2187	6979	5941	3293	1503	1357	1428	2841	1978	2279	1726	1049	905	4110	3446	2356
Synpcc7942_1143	hypothetical protein	Chromosome	1168605	1169201	+	597	3203	3221	2196	1761	2577	2566	1701	1151	1954	3485	3027	1865	1691	1540	1910	1954	1255	1331	2008	1350	1279	2242	1426	961
Synpcc7942_1144	hypothetical protein	Chromosome	1169424	1170455	+	1032	1655	1860	1268	716	945	983	1051	713	1206	1834	1810	954	989	947	1237	956	560	636	1169	891	738	1567	798	453
Synpcc7942_R0044	tRNA-Pro	Chromosome	1170702	1170775	-	74	954	1126	691	611	897	1037	768	503	820	1453	1278	800	704	605	872	1109	651	774	496	554	373	554	577	379
Synpcc7942_1145	Glutaredoxin-related protein	Chromosome	1170843	1171169	-	327	3320	3437	2346	2591	3354	3140	1662	1443	2494	3992	3231	1988	1683	1518	1930	2347	1605	1509	1457	848	762	2312	1562	1157
Synpcc7942_1146	hypothetical protein	Chromosome	1171215	1171481	-	267	2478	3001	1736	1907	2576	3179	1347	1002	1519	3364	2936	1877	982	867	1208	1913	1058	1303	621	461	450	1716	894	562
Synpcc7942_1147	hypothetical protein	Chromosome	1171571	1172278	-	708	169	265	128	40	67	80	86	70	117	109	117	83	55	72	77	34	24	47	74	46	31	47	32	25
Synpcc7942_1148	metal dependent phosphohydrolase	Chromosome	1172695	1173912	+	1218	11737	10612	7201	1087	1467	1300	6135	4969	5898	3284	3350	1957	2559	1701	2375	801	567	586	1747	1570	1272	1890	366	208
Synpcc7942_1149	dTDP-glucose 46-dehydratase	Chromosome	1173913	1174890	-	978	1392	1528	1016	688	931	983	903	646	1157	1444	1256	849	823	809	822	790	487	589	743	448	499	974	1081	720
Synpcc7942_R0045	tRNA-Pro	Chromosome	1174969	1175042	+	74	255	330	211	53	115	152	283	139	204	239	240	169	141	107	209	104	68	68	88	186	183	79	28	22
Synpcc7942_1150	hypothetical protein	Chromosome	1175078	1175734	-	657	8766	9276	5836	2611	2565	2075	6043	4453	8112	7741	7223	3831	898	1447	1169	635	494	589	539	373	333	479	862	661
Synpcc7942_1151	cytidylate kinase pantoate--beta-alanine ligase Cytidyltransferase-related	Chromosome	1175883	1177466	-	1584	1300	1923	1094	1442	2150	2182	842	532	1101	3501	2857	1567	956	989	1032	2030	1253	1402	1024	685	697	1357	1495	1064
Synpcc7942_1152	rare lipoprotein A	Chromosome	1177670	1178677	-	1008	45626	55748	32582	19148	29440	27957	32499	23474	41494	70355	51892	37443	28282	34152	33113	36649	22560	27057	21207	13307	12919	17768	10784	8298
Synpcc7942_1153	hypothetical protein	Chromosome	1179295	1181139	-	1845	2654	2838	1773	5667	7177	5167	1356	1185	2010	1571	1110	604	240	311	325	1441	1174	1498	323	222	189	494	593	313
Synpcc7942_1154	hypothetical protein	Chromosome	1181136	1182443	-	1308	2000	1675	1215	1365	815	745	1577	955	1516	274	280	160	411	628	570	72	49	71	356	512	375	81	1167	787
Synpcc7942_1155	hypothetical protein	Chromosome	1182479	1183195	+	717	133	188	113	61	87	113	70	57	81	128	112	64	43	36	61	49	26	32	40	30	35	92	69	24
Synpcc7942_1156	hypothetical protein	Chromosome	1183497	1186094	+	2598	5495	6823	4274	537	720	861	2606	2046	3366	2550	2261	1345	354	548	464	127	102	100	230	153	137	231	111	75
Synpcc7942_1157	hypothetical protein	Chromosome	1186081	1189266	+	3186	8758	10230	6521	1072	1279	1230	4290	3394	5509	3651	3420	2000	480	741	742	213	159	147	408	297	255	351	300	194
Synpcc7942_1158	diguanylate cyclase/phosphodiesterase with PAS/PAC and GAF sensor(s)	Chromosome	1189305	1192448	-	3144	20372	18478	12555	3015	4468	4009	11643	9372	13156	5022	5192	3727	7610	8579	7802	3053	2072	2312	9145	9256	8238	4008	1335	910
Synpcc7942_1159	transcriptional regulator, MarR family	Chromosome	1192792	1193292	-	501	511	584	341	278	272	286	334	268	354	522	524	272	218	168	234	194	123	117	177	197	154	226	144	89
Synpcc7942_1160	hypothetical protein	Chromosome	1193397	1194299	+	903	141	173	126	181	185	146	115	78	174	199	183	109	132	150	172	243	175	207	71	51	41	52	122	88
Synpcc7942_1161	hypothetical protein	Chromosome	1194348	1194842	+	495	37	34	18	40	46	16	32	25	34	35	27	17	33	36	36	47	23	23	26	13	15	10	27	12
Synpcc7942_1162	hypothetical protein	Chromosome	1194846	1195301	+	456	95	128	72	54	48	46	80	44	67	66	60	35	51	27	49	63	33	46	18	14	18	29	30	31
Synpcc7942_1163	hypothetical protein	Chromosome	1195317	1196492	+	1176	264	259	149	84	115	95	123	109	205	165	142	76	137	126	132	113	81	85	85	46	38	90	82	45
Synpcc7942_1164	hypothetical protein	Chromosome	1197417	1198841	+	1425	5139	4626	3387	357	562	502	2919	2067	3098	1205	1095	1101	433	575	759	361	254	300	440	416	341	403	158	76
Synpcc7942_1165	hypothetical protein	Chromosome	1198844	1199239	-	396	16	30	12	7	3	6	17	11	9	15	10	12	7	14	4	4	4	5	11	5	6	6	2	2
Synpcc7942_1166	hypothetical protein	Chromosome	1199437	1200762	+	1326	466	609	363	89	175	171	253	215	303	270	275	161	152	165	168	99	52	52	101	84	68	110	57	21
Synpcc7942_1167	hypothetical protein	Chromosome	1200773	1201330	-	558	372	456	221	254	364	389	195	150	242	480	488	317	158	152	130	233	146	142	205	132	121	354	335	205
Synpcc7942_1168	circadian phase modifier CpmA	Chromosome	1201327	1202109	-	783	315	443	275	275	285	269	229	123	301	387	427	250	118	185	161	114	80	95	135	94	117	204	219	155
Synpcc7942_1169	oligopeptide-binding protein of oligopeptide ABC transporter	Chromosome	1202102	1203865	-	1764	1490	1466	1109	916	1224	1155	653	507	1044	1507	1256	950	613	698	743	533	370	415	542	366	391	904	695	494
Synpcc7942_1170	2-C-methyl-D-erythritol 2,4-cyclodiphosphate synthase	Chromosome	1203837	1204319	-	483	346	427	303	152	252	229	195	145	283	468	400	245	172	155	211	213	112	108	187	109	105	272	181	129
Synpcc7942_1171	hypothetical protein	Chromosome	1204598	1206109	-	1512	587	662	430	492	705	692	339	291	435	942	811	538	264	262	335	469	330	363	343	336	242	1052	657	461
Synpcc7942_1172	apolipoprotein N-acyltransferase	Chromosome	1206148	1207596	-	1449	234	251	217	169	230	200	200	143	266	318	235	104	217	202	268	214	146	195	244	155	114	179	192	99
Synpcc7942_1173	hypothetical protein	Chromosome	1207866	1209134	+	1269	178	206	179	81	99	128	97	102	148	205	205	166	89	111	102	72	52	68	88	86	66	125	58	35
Synpcc7942_1174	photosystem II reaction center protein PsbJ	Chromosome	1209224	1209343	-	120	6380	7606	4870	7047	9047	7996	3491	2586	4713	11109	9140	4340	3004	2640	3600	4654	3317	3146	2132	1434	1366	5118	4777	3274
Synpcc7942_1175	photosystem II protein L	Chromosome	1209424	1209546	-	123	12615	15581	8748	12511	15176	14345	6554	4858	8675	19127	17181	7595	6208	4899	6599	8702	6133	6014	5043	2828	2491	9431	9732	5874
Synpcc7942_1176	cytochrome b559 subunit beta	Chromosome	1209559	1209693	-	135	17304	19076	12636	19246	23216	22057	8692	7876	12992	27894	22977	13396	7627	6786	8920	12330	8895	9435	6075	3674	3529	12628	12970	9236
Synpcc7942_1177	cytochrome b559 subunit alpha	Chromosome	1209715	1209966	-	252	32292	36653	22498	41015	47219	43270	16401	13725	24579	55064	45120	22800	15233	14381	17325	27735	19081	19957	12655	6966	6424	23628	26844	18049
Synpcc7942_1178	photosystem II stability/assembly factor	Chromosome	1210031	1211080	-	1050	2347	3346	1893	4122	4707	3920	1729	1196	2782	4644	4575	2308	2463	2117	2426	4892	3261	3880	2686	1182	1589	3736	3193	1904
Synpcc7942_1179	rubredoxin	Chromosome	1211113	1211529	-	417	2846	3834	2274	4112	4907	5198	1816	1368	2502	6960	5892	3887	1888	1536	1944	4531	3160	3468	1679	983	1105	5042	3219	2102
Synpcc7942_1180	NADH dehydrogenase subunit A	Chromosome	1211703	1212104	+	402	2614	3801	2301	3267	3830	3273	1926	1392	2760	4582	3696	2587	1789	1952	2265	2149	1474	1504	2098	1117	1107	4912	3055	1930
Synpcc7942_1181	NADH dehydrogenase subunit B	Chromosome	1212095	1212802	+	708	3053	3908	2286	4456	4708	3368	2193	1622	3437	4825	4162	2619	2617	2628	3085	2571	1665	1895	2851	1427	1584	5657	5159	3232
Synpcc7942_1182	NADH dehydrogenase subunit J	Chromosome	1212795	1213313	+	519	1528	2088	1327	2348	2546	1854	1080	807	1808	2651	2909	1537	1264	1300	1660	1449	988	1248	1439	796	730	2547	2726	1842
Synpcc7942_1183	hypothetical protein	Chromosome	1213480	1214214	+	735	1561	1667	1154	1271	1513	1543	1037	793	1281	2377	2064	1059	916	806	999	939	651	726	1040	673	601	1649	1237	903
Synpcc7942_1184	6-pyruvoyl-tetrahydropterin synthase-like protein	Chromosome	1214239	1215141	+	903	4284	4793	3126	2780	3892	4096	2460	1876	3186	6973	5474	3524	1552	1914	2064	2843	2080	2020	1791	1091	1037	4715	2471	1696
Synpcc7942_1185	hypothetical protein	Chromosome	1215373	1215648	+	276	303	472	290	221	301	300	199	165	338	741	569	323	123	148	196	292	159	163	124	115	92	237	145	103
Synpcc7942_1186	putative riboflavin-specific deaminase	Chromosome	1215652	1216350	+	699	115	150	116	61	119	107	79	44	93	206	173	94	45	61	68	100	55	38	66	37	51	119	44	31
Synpcc7942_1187	hypothetical protein	Chromosome	1216357	1217532	+	1176	445	502	316	328	380	470	175	161	325	643	562	378	257	242	256	362	190	191	215	170	168	431	395	267
Synpcc7942_1188	Ap-4-A phosphorylase II-like protein	Chromosome	1217650	1218042	+	393	1875	1863	1241	1381	1908	1619	1339	987	1439	2741	2138	1323	1540	1277	1631	1812	1400	1336	2119	1517	1272	1565	1570	1001
Synpcc7942_1189	molybdopterin-guanine dinucleotide biosynthesis protein A	Chromosome	1218046	1218630	-	585	96	134	80	173	219	102	65	55	133	201	183	73	97	107	100	158	114	95	94	43	57	102	186	126
Synpcc7942_1190	leucyl aminopeptidase	Chromosome	1218720	1220180	-	1461	1142	1273	978	2336	2897	2054	961	674	1353	2771	2411	1491	1254	1281	1417	2466	1649	1808	1432	852	1071	1991	3503	2326
Synpcc7942_1191	guanylate kinase	Chromosome	1220349	1220900	+	552	399	396	261	505	692	587	190	182	293	947	817	449	299	220	271	522	404	500	395	170	155	486	707	505
Synpcc7942_1192	hypothetical protein	Chromosome	1220990	1221583	-	594	1712	2000	1296	1545	2169	2210	930	621	1274	3089	2822	1752	1224	1141	1205	1898	1156	1361	1392	721	935	2467	3400	2288
Synpcc7942_1193	Phospholipid/glycerol acyltransferase	Chromosome	1221676	1222398	-	723	374	436	292	308	301	311	169	155	296	332	351	173	255	226	398	180	125	130	402	248	223	677	1775	1083
Synpcc7942_1194	pyridoxal phosphate biosynthetic protein PdxJ	Chromosome	1222698	1223495	+	798	761	843	571	943	1361	1277	464	332	587	1661	1336	850	489	430	560	1239	763	899	482	322	344	725	952	541
Synpcc7942_1195	hypothetical protein	Chromosome	1223721	1224221	+	501	2158	2287	1406	1708	2263	2118	1185	905	1410	4014	3416	1805	581	562	713	1386	959	1123	871	663	562	2473	1766	1204
Synpcc7942_1196	hypothetical protein	Chromosome	1224298	1224534	+	237	571	700	403	660	842	852	361	246	386	1378	1226	560	279	211	268	585	367	451	335	242	192	787	497	302
Synpcc7942_1197	indole-3-glycerol-phosphate synthase	Chromosome	1224841	1225728	-	888	1728	1909	1151	1864	2859	2546	930	645	1284	3543	3234	1934	1210	1152	1283	2140	1325	1540	1363	812	784	1731	2295	1507
Synpcc7942_1198	dihydrolipoamide dehydrogenase	Chromosome	1225805	1227244	-	1440	2542	3249	2087	3873	5073	4504	1859	1300	2413	6878	5813	3407	2454	2152	2546	4604	3160	3697	2083	1463	1387	3655	4463	3049
Synpcc7942_1199	probable tRNA/rRNA methyltransferase	Chromosome	1227303	1228007	-	705	216	321	191	183	198	216	189	115	197	273	278	133	142	147	139	120	88	106	117	102	91	120	95	70
Synpcc7942_1200	hypothetical protein	Chromosome	1228048	1229061	-	1014	175	239	170	263	306	239	153	98	180	298	229	172	152	171	176	191	81	120	182	95	109	149	287	208
Synpcc7942_1201	probable glycosyltransferase	Chromosome	1229078	1230508	-	1431	1025	1137	741	1284	1437	1126	649	503	958	1527	1300	694	724	847	875	1033	601	779	855	516	492	699	1408	941
Synpcc7942_1202	hypothetical protein	Chromosome	1230512	1232980	-	2469	1134	1241	891	1084	1245	1049	762	600	1097	1381	1304	906	886	965	1102	1027	697	772	971	622	640	914	1654	1152
Synpcc7942_1203	hypothetical protein	Chromosome	1233050	1233463	-	414	40	39	29	20	17	21	23	11	24	47	46	28	6	9	7	22	14	9	14	18	10	17	33	26
Synpcc7942_1204	Prevent-host-death protein	Chromosome	1233460	1233774	-	315	35	37	19	18	18	33	23	13	21	36	48	22	10	8	7	21	6	16	7	15	12	19	21	21
Synpcc7942_1205	phage_integrase-like	Chromosome	1233775	1233939	+	165	5	0	12	3	5	4	4	3	4	1	1	6	2	4	6	5	2	1	4	2	0	5	1	0
Synpcc7942_1206	hypothetical protein	Chromosome	1233936	1234211	+	276	142	189	83	49	72	58	120	53	80	62	84	51	79	59	102	48	32	47	51	60	68	60	52	26
Synpcc7942_1207	Addiction module toxin, Txe/YoeB	Chromosome	1234338	1234601	-	264	967	1055	654	269	497	567	663	439	618	599	554	453	265	274	515	240	161	193	212	185	164	269	171	123
Synpcc7942_1208	Prevent-host-death protein	Chromosome	1234594	1234848	-	255	1631	2003	1052	789	1221	1246	1031	746	1015	1345	1267	933	489	490	757	1006	693	658	476	325	321	655	591	376
Synpcc7942_1209	hypothetical protein	Chromosome	1234970	1235230	-	261	5743	6289	3681	3525	4383	3221	3676	2853	4473	4172	3254	2152	2213	2530	3255	3683	2568	2680	1618	1252	945	1695	1151	848
Synpcc7942_1210	hypothetical protein	Chromosome	1235233	1235481	-	249	954	1069	655	575	649	475	665	566	941	722	518	415	397	447	489	579	392	418	284	214	189	333	244	180
Synpcc7942_1211	probable molybdopterin-guanine dinucleotide biosynthesis protein A	Chromosome	1235481	1235825	-	345	1462	1585	920	802	951	801	882	649	1085	1124	1007	619	463	366	498	776	460	476	488	221	208	602	361	268
Synpcc7942_1212	hypothetical protein	Chromosome	1235830	1236090	-	261	1296	1544	822	424	591	550	870	610	902	807	658	455	249	219	317	234	199	233	164	176	103	404	227	142
Synpcc7942_1213	virulence associated protein C	Chromosome	1236470	1236886	+	417	1043	1355	749	243	370	412	699	498	745	666	620	389	209	284	335	223	151	151	207	236	181	356	148	97
Synpcc7942_1214	Glutathione peroxidase	Chromosome	1237017	1237520	+	504	386	499	269	202	289	301	193	175	261	772	615	349	81	88	113	211	101	104	108	50	58	316	328	272
Synpcc7942_1215	acyl-CoA dehydrogenase family protein-like	Chromosome	1237546	1238553	+	1008	67	119	65	29	50	50	29	27	44	97	112	54	12	25	35	50	16	25	24	22	17	54	61	33
Synpcc7942_1216	circadian clock protein KaiC	Chromosome	1238550	1240109	-	1560	14910	17202	10944	3053	4930	6107	5187	3832	7012	15483	12203	10683	1170	1642	1768	1757	1112	1115	919	587	612	1065	698	443
Synpcc7942_1217	circadian clock protein KaiB	Chromosome	1240159	1240467	-	309	4408	4819	3111	1748	2712	2777	1551	1048	1799	5406	4403	3629	499	576	711	1233	714	744	366	275	252	525	406	296
Synpcc7942_1218	circadian clock protein KaiA	Chromosome	1240557	1241411	-	855	3224	3677	2219	2159	3194	3535	1572	1018	1854	5406	4287	3360	929	933	1218	2407	1385	1657	1296	1060	731	1605	1361	957
Synpcc7942_1219	50S ribosomal protein L21	Chromosome	1241649	1242032	+	384	32494	37295	21017	37325	45377	44800	16044	12902	20811	76408	55695	35723	13872	13444	17136	42325	26996	28379	11673	8335	7476	19813	27722	18450
Synpcc7942_1220	50S ribosomal protein L27	Chromosome	1242067	1242333	+	267	19664	22813	12973	19527	25113	22528	10171	7684	13932	39175	34374	16835	9042	8054	10190	21113	14137	15255	7824	5127	4536	12414	15288	9042
Synpcc7942_1221	response regulator receiver domain protein (CheY-like)	Chromosome	1242455	1242832	-	378	4416	4823	2837	6520	7913	7422	2091	1537	2615	7002	6752	3910	1902	1839	1668	4205	3382	4246	1597	1099	1178	6438	13513	9943
Synpcc7942_1222	tRNA pseudouridine synthase B	Chromosome	1242925	1243809	+	885	567	763	408	317	551	576	254	182	443	1574	1230	750	322	268	471	1014	547	508	189	101	114	169	138	66
Synpcc7942_1223	DevC protein	Chromosome	1243830	1245008	-	1179	937	1191	805	845	926	815	723	364	747	1566	1347	821	451	541	577	452	320	348	577	348	333	825	1017	637
Synpcc7942_1224	ABC-transporter membrane fusion protein	Chromosome	1244992	1246092	-	1101	658	938	538	741	646	621	448	329	783	1341	1198	704	439	440	490	591	359	348	644	432	369	651	781	460
Synpcc7942_1225	phycocyanobilin:ferredoxin oxidoreductase	Chromosome	1246181	1246927	-	747	4626	4293	3112	6322	9474	8084	2591	1922	3057	11485	10610	6030	4234	3253	2856	6707	4869	5932	8707	6541	6406	9960	11887	7464
Synpcc7942_1226	processing protease	Chromosome	1247104	1248369	+	1266	3581	4823	2599	1561	2441	2543	2283	1610	2544	4508	3679	2378	1410	1395	1648	2247	1470	1468	1787	1292	1142	2641	1462	906
Synpcc7942_R0046	tRNA-Val	Chromosome	1248477	1248551	-	75	155	226	108	67	110	125	122	59	114	181	155	110	74	62	82	78	60	55	59	38	42	45	40	24
Synpcc7942_1227	DNA repair protein RadC	Chromosome	1248593	1249327	-	735	1334	1534	937	170	236	298	720	631	859	1389	1170	663	314	259	338	362	221	292	284	220	160	528	177	97
Synpcc7942_1228	hypothetical protein	Chromosome	1249355	1250224	+	870	128	151	102	123	151	134	77	43	124	237	145	120	81	108	75	142	89	83	112	64	77	206	200	129
Synpcc7942_1229	precorrin-4 C11-methyltransferase	Chromosome	1250193	1250987	-	795	314	427	249	313	468	458	172	139	309	541	544	361	260	290	282	341	240	274	207	149	148	318	343	214
Synpcc7942_1230	prolipoprotein diacylglyceryl transferase	Chromosome	1250977	1251846	-	870	582	741	411	678	860	801	429	307	678	1100	1008	619	720	648	692	736	503	541	680	290	357	789	841	539
Synpcc7942_1231	cytochrome b6f complex subunit PetA	Chromosome	1251930	1252904	-	975	8677	10476	6373	22443	23793	17488	6016	4258	9900	20647	19851	10159	8163	7811	8404	14614	10188	11579	9548	4872	4950	12059	31662	19916
Synpcc7942_1232	cytochrome b6-f complex iron-sulfur subunit	Chromosome	1252950	1253489	-	540	5173	6142	3724	10392	12024	10617	3777	2631	5723	14538	13191	7930	4236	4059	4702	8365	6049	6350	5257	3083	3257	8583	17191	10860
Synpcc7942_1233	hypothetical protein	Chromosome	1253790	1254473	-	684	307	286	218	319	508	434	227	152	246	454	329	289	133	195	184	277	230	213	122	127	136	223	212	130
Synpcc7942_1234	hypothetical protein	Chromosome	1254739	1255242	+	504	1417	1318	977	298	449	388	820	590	1017	679	665	378	350	370	366	190	132	183	430	244	271	266	251	157
Synpcc7942_1235	assimilatory nitrate reductase (ferredoxin) precursor	Chromosome	1255757	1257946	-	2190	2380	3270	1860	1723	2596	2778	849	415	1066	5657	5794	3178	1390	632	1223	2461	1481	1638	1009	483	411	449	1832	1141
Synpcc7942_1236	nitrate transport ATP-binding subunits C and D	Chromosome	1258144	1258968	-	825	3146	4507	2092	5554	7019	5988	1764	1074	2216	11909	11164	4607	4097	2305	3594	8520	6159	6149	3707	1227	1288	837	6419	4208
Synpcc7942_1237	nitrate transport ATP-binding subunits C and D	Chromosome	1258978	1260957	-	1980	4560	5789	2992	18412	24834	20424	4230	2619	6080	18780	17024	7133	8457	7146	7480	15508	14242	13294	11896	3990	4482	2803	20035	12440
Synpcc7942_1238	nitrate transport permease	Chromosome	1260972	1261811	-	840	3580	5051	2443	18149	26924	23869	2835	1962	4762	8762	6655	3163	2912	4507	2749	5926	4937	4128	6444	2586	2456	5963	12378	7531
Synpcc7942_1239	ABC-type nitrate/nitrite transport system substrate-binding protein	Chromosome	1261868	1263199	-	1332	14951	17931	10160	40413	47176	37088	8686	7342	16253	27270	24258	12805	11687	14770	11110	17103	12726	14049	14360	7453	8574	20654	38623	23036
Synpcc7942_1240	ferredoxin-nitrite reductase	Chromosome	1263263	1264801	-	1539	13193	23030	9005	13199	10578	9892	6222	5143	12925	5034	8590	2338	5041	9922	678	1188	995	1441	2343	1981	2426	15046	56988	42139
Synpcc7942_1241	nitrite reductase related protein	Chromosome	1265088	1266137	+	1050	2074	2465	1450	1296	1533	1559	1033	793	1358	2005	2528	942	802	697	470	579	465	524	722	728	681	2151	1420	1008
Synpcc7942_1242	transcriptional regulator, LysR family	Chromosome	1266128	1267057	+	930	926	1135	664	504	550	635	493	390	734	978	857	459	426	381	192	196	179	218	338	233	210	952	294	145
Synpcc7942_1243	cyclic nucleotide-binding domain (cNMP-BD) protein	Chromosome	1267422	1268117	-	696	158	211	143	77	108	102	94	76	146	149	141	83	88	90	101	79	49	46	70	45	40	82	72	42
Synpcc7942_1244	ATPase	Chromosome	1268365	1269663	+	1299	1390	1372	1034	1114	1492	1399	776	563	1024	2552	2107	1393	855	839	965	1204	716	867	838	543	526	1566	1187	764
Synpcc7942_1245	hypothetical protein	Chromosome	1270001	1270345	+	345	147	257	108	162	170	162	111	79	167	195	188	126	87	74	120	111	77	73	74	59	40	102	59	53
Synpcc7942_1246	carotene isomerase	Chromosome	1270803	1272317	+	1515	1312	1389	966	967	1249	1141	577	441	960	1722	1312	849	789	795	739	948	540	545	589	360	340	1047	1149	751
Synpcc7942_1247	hypothetical protein	Chromosome	1272322	1272561	+	240	113	143	93	100	116	94	74	48	83	192	177	90	65	68	83	81	47	78	49	23	30	61	109	71
Synpcc7942_1248	hypothetical protein	Chromosome	1272551	1273123	+	573	639	738	440	720	859	712	392	255	564	1065	857	525	290	424	392	495	332	404	247	171	147	477	823	461
Synpcc7942_1249	photosystem I reaction center subunit IX	Chromosome	1273621	1273755	-	135	40312	40585	28637	17294	25032	20398	27871	18384	30061	31926	26727	17417	25843	25925	31283	17655	14502	12826	26990	23197	22352	17085	23565	14662
Synpcc7942_1250	photosystem I reaction center subunit III precursor	Chromosome	1273781	1274260	-	480	148786	148129	100896	84118	113113	101179	89998	80487	137073	174477	162519	103425	108890	95260	109162	105267	70004	82317	157569	91313	95220	82897	99533	72235
Synpcc7942_1251	O-sialoglycoprotein endopeptidase	Chromosome	1274438	1275487	+	1050	163	260	137	87	115	104	88	78	156	183	140	111	81	85	130	140	58	40	79	47	43	29	53	35
Synpcc7942_1252	DNA repair protein RAD32-like	Chromosome	1275556	1276833	+	1278	352	389	304	132	184	186	168	94	269	364	298	195	152	219	187	186	121	83	199	123	150	264	180	130
Synpcc7942_1253	hypothetical protein	Chromosome	1276940	1277221	-	282	647	728	441	449	568	618	413	274	402	1031	1037	420	310	299	286	424	300	300	318	199	196	639	553	293
Synpcc7942_1254	cyclic nucleotide-binding domain (cNMP-BD) protein	Chromosome	1277460	1277855	+	396	13111	13423	8205	24275	27305	21366	9369	6705	11332	29988	27935	14524	10134	8105	8116	13871	11170	16065	14668	8121	7276	28593	29090	21266
Synpcc7942_1255	L-cysteine/cystine lyase	Chromosome	1277852	1279015	-	1164	330	430	251	689	773	565	233	165	333	836	834	467	284	206	280	693	340	490	284	214	214	550	402	306
Synpcc7942_1256	glutathione S-transferase	Chromosome	1279079	1279633	+	555	392	493	309	671	825	720	223	182	390	1046	887	456	256	259	282	579	399	406	281	157	130	932	931	564
Synpcc7942_1257	chloride channel-like	Chromosome	1279685	1281532	+	1848	598	739	455	1163	1329	988	462	322	736	1210	1108	535	555	489	577	841	569	649	474	256	266	922	1203	683
Synpcc7942_1258	hypothetical protein	Chromosome	1281532	1281945	+	414	258	308	186	320	393	389	140	110	175	482	452	251	92	108	115	166	132	136	80	79	59	358	293	178
Synpcc7942_1259	arsenite-activated ATPase (arsA)	Chromosome	1281993	1283171	+	1179	5481	6250	3632	6989	5843	5152	3539	2382	4391	6402	5060	3141	2315	2512	3136	3264	2298	2424	2146	1212	1060	1951	5923	4002
Synpcc7942_1260	hypothetical protein	Chromosome	1283244	1284071	+	828	1942	3461	1707	2535	3269	3876	1323	619	2003	4421	3922	2036	811	679	798	1884	1169	965	1625	696	632	5803	2676	2143
Synpcc7942_1261	triosephosphate isomerase	Chromosome	1284223	1285014	-	792	1569	1864	1192	1114	1654	1879	767	589	1192	3044	2790	1615	925	955	1106	1866	1096	1054	1180	734	817	1343	1328	901
Synpcc7942_1262	uncharacterized FAD-dependent dehydrogenase	Chromosome	1285028	1286647	-	1620	1140	1510	739	603	841	905	592	427	714	1496	1363	835	433	381	532	671	485	483	488	314	315	776	468	287
Synpcc7942_1263	N6-adenine-specific DNA methylase-like	Chromosome	1286711	1287835	-	1125	932	1116	623	819	1102	1191	465	413	584	2520	2169	1265	463	398	560	1464	748	783	626	320	389	1082	1087	719
Synpcc7942_1264	Na+/H+ antiporter	Chromosome	1287939	1289582	+	1644	505	553	387	353	384	320	295	237	443	557	471	265	283	278	363	304	194	217	277	171	166	333	434	297
Synpcc7942_1265	hypothetical protein	Chromosome	1289545	1290258	-	714	459	483	352	331	497	458	280	183	397	736	611	344	226	237	281	335	215	227	392	215	195	614	496	311
Synpcc7942_1266	Ham1-like protein	Chromosome	1290360	1290953	-	594	482	483	379	264	275	338	253	211	319	627	562	353	245	282	378	250	167	191	297	183	179	423	504	333
Synpcc7942_1267	hypothetical protein	Chromosome	1290950	1291729	-	780	1045	994	784	779	1126	899	588	459	825	1773	1754	963	679	670	773	826	533	602	917	466	482	1046	1911	1352
Synpcc7942_1268	Phosphoglucomutase	Chromosome	1291777	1293231	-	1455	765	829	528	546	713	715	480	293	547	1040	893	581	497	479	446	548	328	393	615	356	367	880	884	558
Synpcc7942_1269	magnesium transporter	Chromosome	1293542	1294939	+	1398	667	696	636	366	532	524	304	237	535	934	755	454	313	387	424	447	283	316	408	256	212	533	678	427
Synpcc7942_1270	hypothetical protein	Chromosome	1295129	1295425	+	297	5919	5845	3975	2143	2163	2076	3366	2545	4222	2841	2843	1668	2148	2272	3012	1350	1131	1209	1612	1169	1080	1111	2451	1905
Synpcc7942_1271	hypothetical protein	Chromosome	1295438	1296175	-	738	480	454	350	645	711	673	304	198	385	872	688	447	336	324	382	417	324	391	605	311	286	1004	4866	3299
Synpcc7942_1272	hypothetical protein	Chromosome	1296234	1296761	-	528	147	154	106	70	102	83	103	69	89	203	207	107	65	86	101	88	65	80	86	70	56	162	200	118
Synpcc7942_1273	hypothetical protein	Chromosome	1296812	1298347	+	1536	184	215	149	147	189	143	119	117	201	244	222	89	89	141	123	92	66	114	111	57	60	135	256	120
Synpcc7942_1274	TPR repeat	Chromosome	1298630	1299157	-	528	1763	2078	1272	1136	1732	1615	976	643	1333	3057	3121	1475	921	926	1154	1403	937	945	1445	818	794	1797	2191	1270
Synpcc7942_1275	hypothetical protein	Chromosome	1299187	1300350	-	1164	2860	2978	1818	1119	1552	1306	1942	1379	2553	2350	2006	1354	1985	2347	2520	1306	961	979	1343	665	746	1393	1272	756
Synpcc7942_1276	extracellular solute-binding protein, family 3	Chromosome	1300381	1301163	-	783	315	368	233	338	388	399	189	170	260	673	527	266	232	160	303	241	149	158	200	183	188	541	150	76
Synpcc7942_1277	50S ribosomal protein L20	Chromosome	1301174	1301524	-	351	9469	12321	6616	12875	16676	15733	4327	3384	5903	23007	19203	9820	5320	4678	5904	17131	10868	11410	4924	2889	2663	8276	10238	6216
Synpcc7942_1278	50S ribosomal protein L35	Chromosome	1301569	1301769	-	201	30637	34412	19662	33562	47528	51271	15625	12755	19225	73833	53256	40190	13197	12712	15991	42732	28811	30084	11929	10190	9279	29325	30611	19416
Synpcc7942_1279	hypothetical protein	Chromosome	1301796	1302047	-	252	27	31	27	23	24	31	5	13	20	30	34	16	2	10	5	12	8	4	7	9	2	21	8	7
Synpcc7942_1280	hypothetical protein	Chromosome	1302044	1303138	-	1095	764	951	648	354	420	292	476	416	690	635	650	351	471	468	571	330	178	212	363	220	228	303	339	170
Synpcc7942_1281	hypothetical protein	Chromosome	1303144	1303836	-	693	1942	2111	1486	1173	1543	1263	1213	1025	1876	2782	2472	1447	1164	1347	1559	1220	743	756	1132	630	619	1201	1451	1049
Synpcc7942_1282	molybdenum cofactor biosynthesis protein A	Chromosome	1304480	1305463	-	984	433	568	338	361	514	587	249	175	281	791	676	462	204	168	245	363	225	283	157	142	150	443	263	120
Synpcc7942_1283	molybdopterin synthase subunit MoaE	Chromosome	1305460	1305957	-	498	162	171	136	213	240	213	88	67	119	423	353	209	98	91	117	251	150	140	88	90	62	249	217	145
Synpcc7942_1284	molybdopterin converting factor subunit 1	Chromosome	1305960	1306232	-	273	107	128	80	115	197	203	49	60	79	209	241	112	49	56	79	123	66	132	45	43	33	130	153	93
Synpcc7942_1285	bifunctional molybdenum cofactor biosynthesis protein C/molybdopterin-binding protein	Chromosome	1306229	1307200	-	972	101	107	95	109	165	115	48	36	107	138	139	102	81	75	88	106	67	101	79	46	57	90	140	97
Synpcc7942_1286	molybdopterin molybdochelatase	Chromosome	1307304	1308515	+	1212	340	380	244	452	625	549	210	141	256	813	687	374	237	180	178	570	370	381	252	138	122	360	479	329
Synpcc7942_1287	VCBS	Chromosome	1309030	1310862	+	1833	22709	20917	15535	12395	14175	11143	15467	12283	25476	11627	9894	9265	17632	26678	24769	11405	7836	8961	24702	13711	17118	8049	11320	8500
Synpcc7942_1288	hypothetical protein	Chromosome	1311028	1311534	+	507	343	291	264	78	116	126	165	197	300	294	192	155	128	86	137	85	47	73	222	145	124	216	85	55
Synpcc7942_1289	putative modulator of DNA gyrase	Chromosome	1311841	1313181	+	1341	3747	4976	2670	5726	6908	5824	2712	1845	3760	10199	9053	4612	2709	2230	2680	7242	4246	4661	3241	2125	1914	6167	3463	2327
Synpcc7942_1290	SmtA metallothionein	Chromosome	1313290	1313460	-	171	29800	283642	17036	3987	5322	72891	62905	10751	34107	90678	18256	12236	120338	8280	31971	6771	4337	8410	7720	15753	7460	18852	2797	2216
Synpcc7942_1291	transcriptional regulator, ArsR family	Chromosome	1313561	1313929	+	369	409	843	292	134	195	496	318	159	307	1588	721	325	413	128	271	304	217	271	216	162	132	340	196	139
Synpcc7942_1292	DNA primase	Chromosome	1313939	1316023	-	2085	2703	3248	1979	1452	1889	1708	1835	1286	1852	2722	2392	1291	982	1036	1090	917	605	731	735	676	525	1405	871	568
Synpcc7942_1293	phenylalanyl-tRNA synthetase subunit beta	Chromosome	1316166	1318598	-	2433	3513	3768	2628	3889	5325	4575	2086	1599	3311	7651	6694	3731	2843	2911	3117	3581	2470	2765	3152	1770	1875	4542	5147	3551
Synpcc7942_1294	serine/threonine protein kinase	Chromosome	1318734	1320302	+	1569	4109	4437	2842	1800	2395	2652	2305	1688	2595	3916	3340	2130	1674	1661	2029	1374	933	1028	1347	1197	993	2592	1537	942
Synpcc7942_1295	Phospholipid/glycerol acyltransferase	Chromosome	1320370	1321758	-	1389	3022	3246	2106	1060	1292	1294	1967	1575	2324	3438	2711	1819	804	1046	1094	810	591	664	711	396	359	852	837	506
Synpcc7942_1296	hypothetical protein	Chromosome	1321898	1322593	+	696	252	269	233	194	309	310	102	108	188	654	641	417	88	98	109	263	150	177	109	49	60	177	111	71
Synpcc7942_1297	Malate dehydrogenase (oxaloacetate decarboxylating)	Chromosome	1322910	1324319	+	1410	4847	5717	3474	6795	7854	7391	3475	2473	4224	12398	11431	6370	3307	2994	3435	5520	3526	4401	3337	2440	2265	6641	5522	3745
Synpcc7942_1298	diguanylate cyclase (GGDEF domain)	Chromosome	1325107	1326837	+	1731	10585	10077	6481	3746	5725	4856	7585	4885	7221	5518	5040	4032	6023	5421	7678	3504	2130	2536	5399	4500	4012	4478	1392	723
Synpcc7942_1299	hypothetical protein	Chromosome	1326892	1327854	-	963	1142	1279	917	491	627	667	819	601	1217	1366	1086	668	594	746	693	473	261	353	395	191	187	490	460	301
Synpcc7942_1300	hypothetical protein	Chromosome	1328093	1328662	+	570	431	565	332	420	523	548	266	161	294	922	942	551	144	143	191	326	224	237	160	132	119	318	245	174
Synpcc7942_1301	ATP-dependent DNA helicase RecQ	Chromosome	1328678	1330141	+	1464	1406	1717	1073	211	256	308	804	729	958	953	936	459	282	263	313	163	142	181	237	260	156	478	143	100
Synpcc7942_1302	hypothetical protein	Chromosome	1330250	1330726	+	477	3835	3815	2475	11047	10260	7779	2802	2013	3847	8435	7261	3660	2166	2203	2240	3329	2459	3485	1666	1369	1117	3908	6802	5122
Synpcc7942_1303	hypothetical protein	Chromosome	1330752	1331150	-	399	1710	1823	1244	1022	1278	1345	885	684	1140	2113	1887	1126	596	742	944	820	573	593	673	432	405	1096	804	557
Synpcc7942_1304	hypothetical protein	Chromosome	1331160	1331732	-	573	2712	2556	2153	2006	2691	2609	1349	1104	1750	3756	3125	2426	1341	1483	1789	2177	1610	1787	1724	822	884	2257	2520	1715
Synpcc7942_1305	ATPase	Chromosome	1331834	1333444	-	1611	1397	1540	1067	713	1042	1126	849	627	1089	1772	1367	1083	655	608	735	632	405	487	567	405	367	1584	615	392
Synpcc7942_1306	hypothetical protein	Chromosome	1333522	1334082	-	561	2683	3049	1972	1779	2311	2242	1750	1301	2169	4150	3612	1954	832	826	1013	1332	1039	1117	982	575	502	3966	1965	1441
Synpcc7942_1307	putative ABC-2 type transport system permease protein	Chromosome	1334181	1334996	+	816	665	693	462	539	826	827	324	286	448	1159	1013	589	388	406	452	637	400	368	341	211	256	759	541	369
Synpcc7942_1308	tryptophanyl-tRNA synthetase	Chromosome	1335009	1336076	+	1068	1281	1548	1012	720	1150	1364	656	475	806	2202	1731	1189	641	701	718	1006	660	724	702	490	500	1452	926	584
Synpcc7942_1309	hypothetical protein	Chromosome	1336073	1337005	+	933	405	487	304	212	413	441	233	156	319	678	624	528	241	247	251	364	191	218	178	166	199	314	112	74
Synpcc7942_1310	ndhF3 operon transcriptional regulator	Chromosome	1337076	1338047	+	972	2498	2385	1578	1746	2577	2438	1428	1104	1743	4502	3930	2676	1441	1369	1570	2177	1502	1801	1501	1111	1115	2985	1981	1291
Synpcc7942_1311	hypothetical protein	Chromosome	1338222	1338578	-	357	435	436	353	682	735	696	306	246	413	816	636	335	217	216	247	362	240	251	244	132	110	423	664	365
Synpcc7942_1312	ATPase	Chromosome	1338656	1340458	-	1803	873	931	766	619	953	880	504	305	743	1093	1069	686	611	601	712	657	388	497	585	325	289	885	881	449
Synpcc7942_1313	aspartyl-tRNA synthetase	Chromosome	1340634	1342433	+	1800	2135	2251	1334	1121	1811	1750	751	626	1289	3043	2558	1776	1105	1277	1214	1585	1001	1133	1462	777	927	1528	2053	1233
Synpcc7942_1314	FtsH-2 peptidase. Metallo peptidase. MEROPS family M41	Chromosome	1342534	1344405	-	1872	16884	15323	10435	39142	38979	25801	9443	7233	13229	22570	18346	9518	7028	7843	7486	22103	17778	19148	8215	4976	4831	8081	30639	20024
Synpcc7942_1315	tRNA (uracil-5-)-methyltransferase Gid	Chromosome	1344583	1345983	-	1401	2068	2674	1581	1636	1848	2065	1323	1026	1619	3273	2987	1830	937	867	1017	1167	731	901	1069	869	685	2383	1224	836
Synpcc7942_1316	Mn transporter MntC	Chromosome	1346077	1347114	-	1038	257	166	171	188	262	164	146	88	92	239	261	209	46	112	94	134	96	170	81	60	40	161	226	127
Synpcc7942_1317	ATPase	Chromosome	1347173	1347910	+	738	362	85	236	153	262	39	54	143	70	82	244	289	9	95	82	90	72	157	62	44	44	80	214	116
Synpcc7942_1318	manganese transport system membrane protein MntB	Chromosome	1347917	1348768	+	852	127	103	76	55	85	45	47	29	50	85	118	82	41	34	44	49	46	30	49	35	46	82	67	44
Synpcc7942_1319	pyrimidine regulatory protein PyrR	Chromosome	1348834	1349373	+	540	98	94	66	82	82	99	81	40	80	153	118	76	63	76	73	74	44	62	63	38	38	105	154	121
Synpcc7942_1320	hypothetical protein	Chromosome	1349340	1350296	-	957	619	763	458	530	448	428	494	362	502	564	567	290	282	247	266	203	137	166	164	163	127	433	223	143
Synpcc7942_1321	hypothetical protein	Chromosome	1350414	1351433	-	1020	499	487	376	483	621	541	323	232	417	1228	1103	682	386	420	540	676	518	602	534	268	248	578	902	609
Synpcc7942_1322	photosystem I reaction center subunit IV	Chromosome	1351613	1351840	+	228	71570	82747	47065	31413	50611	56810	41048	25022	35882	60366	60899	37475	29170	28358	31980	34166	23647	26347	33095	30583	26171	49647	51366	29386
Synpcc7942_1323	DNA-(apurinic or apyrimidinic site) lyase / Formamidopyrimidine-DNA glycosylase	Chromosome	1351949	1352797	+	849	502	517	383	239	392	368	273	196	350	523	492	298	266	282	350	256	169	173	178	153	140	282	159	96
Synpcc7942_1324	DEAD/DEAH box helicase-like	Chromosome	1352829	1355588	-	2760	4958	6226	3573	4177	5170	4943	3157	2330	3723	8541	7919	4031	2004	1780	2301	3048	2056	2423	1962	1429	1246	5299	2043	1219
Synpcc7942_1325	primary replicative DNA helicase	Chromosome	1355787	1357151	+	1365	2089	2290	1434	2519	2907	2787	1105	873	1396	4288	3858	2267	737	686	896	1947	1409	1697	911	605	523	2803	2011	1266
Synpcc7942_1326	transcription-repair coupling factor	Chromosome	1357232	1360693	+	3462	2041	2283	1411	1717	2353	2080	1330	880	1811	3899	3614	2076	1119	1192	1318	1717	1286	1506	1432	856	769	3166	2632	1684
Synpcc7942_1327	hypothetical protein	Chromosome	1360808	1361101	+	294	492	649	405	209	304	451	282	134	357	500	485	317	80	88	108	176	126	118	269	122	112	1428	417	246
Synpcc7942_1328	hypothetical protein	Chromosome	1361167	1361559	+	393	146	235	112	34	77	111	87	33	108	160	110	100	23	45	46	67	26	17	100	46	45	277	65	30
Synpcc7942_1329	hypothetical protein	Chromosome	1361879	1362505	+	627	2268	2439	1765	2193	2494	2332	1392	1067	2196	3419	3028	1716	1716	1638	1723	2035	1293	1522	2117	1052	1265	2670	4072	2721
Synpcc7942_1330	hypothetical protein	Chromosome	1362508	1363164	+	657	775	966	629	655	872	744	483	330	709	1100	949	589	548	621	610	563	392	416	582	388	442	833	1290	798
Synpcc7942_1331	CAB/ELIP/HLIP superfamily protein	Chromosome	1363290	1363466	+	177	1375	1549	974	853	1044	1229	818	673	973	1717	1755	984	503	467	480	554	392	552	397	297	288	1190	939	577
Synpcc7942_1332	hypothetical protein	Chromosome	1363471	1364091	+	621	471	616	376	338	475	448	340	217	372	776	516	274	204	199	238	226	166	208	190	129	110	461	341	186
Synpcc7942_1333	ExsB	Chromosome	1364091	1364786	+	696	251	403	236	194	240	246	171	118	211	414	425	198	163	156	154	136	138	120	129	106	97	332	200	107
Synpcc7942_1334	aminodeoxychorismate synthase, subunit I	Chromosome	1364783	1366180	+	1398	480	668	375	239	333	399	310	198	404	582	554	339	210	200	242	190	99	164	154	138	113	255	136	86
Synpcc7942_1335	probable branched-chain amino acid aminotransferase	Chromosome	1366177	1366971	+	795	220	280	167	116	123	149	113	91	142	290	269	152	73	81	96	86	60	78	62	42	57	86	66	42
Synpcc7942_1336	hypothetical protein	Chromosome	1367261	1368343	+	1083	1273	1392	983	197	251	241	665	507	748	450	493	259	187	186	253	62	41	58	130	136	117	123	32	31
Synpcc7942_1337	Integrins alpha chain	Chromosome	1368411	1372715	+	4305	3249	3725	2449	933	1025	971	1720	1553	2780	1628	1652	878	655	885	938	295	238	249	648	487	399	476	518	396
Synpcc7942_1338	hypothetical protein	Chromosome	1372863	1373645	-	783	3130	3604	2452	2940	3582	3380	1834	1254	2633	3680	3158	1925	1498	1517	1681	1769	1330	1480	2169	1057	1034	5629	5202	4290
Synpcc7942_1339	hypothetical protein	Chromosome	1373779	1373973	-	195	693	707	558	567	683	718	402	278	469	840	755	503	375	376	457	450	310	377	299	159	178	523	863	582
Synpcc7942_1340	peptide deformylase	Chromosome	1374061	1374639	-	579	5446	6540	3943	2114	2641	3164	2876	1964	3195	5361	5047	3124	1544	1565	1868	1649	1364	1346	2871	1494	1443	3984	2808	1864
Synpcc7942_1341	hypothetical protein	Chromosome	1374756	1375841	+	1086	588	567	518	408	512	611	326	280	458	760	696	396	383	480	407	349	215	264	547	293	262	761	524	391
Synpcc7942_1342	GDP-mannose 4,6-dehydratase	Chromosome	1375911	1377002	+	1092	760	804	599	269	445	491	372	245	443	730	659	581	326	475	475	371	221	234	445	273	305	477	540	339
Synpcc7942_1343	NADH dehydrogenase subunit H	Chromosome	1377217	1378335	+	1119	5086	6291	4077	9477	10792	7069	3502	2635	5861	12405	10719	6430	4913	4669	6171	8447	5969	6853	6084	2682	2739	9639	11366	7805
Synpcc7942_1344	NADH dehydrogenase subunit I	Chromosome	1378378	1378986	+	609	5185	5581	3640	9541	10787	7698	3697	2729	5440	11278	9195	6533	3930	4328	5140	6348	4855	5281	4295	2481	2497	7305	8864	6161
Synpcc7942_1345	NADH dehydrogenase subunit J	Chromosome	1378990	1379595	+	606	4366	5108	3181	8550	8931	6647	2959	2122	4272	9397	8685	5445	3350	3272	3863	5321	4085	4729	3989	1970	2116	6350	7281	4601
Synpcc7942_1346	NADH dehydrogenase subunit K	Chromosome	1379614	1379925	+	312	2365	2726	1528	4604	5163	3634	1362	995	2007	4216	4243	2241	1510	1473	1779	2731	1928	2244	1855	1009	836	3215	3842	2317
Synpcc7942_1347	2-hydroxyacid dehydrogenase-like	Chromosome	1380019	1381014	-	996	176	273	140	81	132	126	103	77	147	251	166	136	123	120	101	83	49	48	82	65	79	198	74	57
Synpcc7942_1348	hypothetical protein	Chromosome	1381032	1381331	-	300	432	460	343	139	237	247	181	145	268	378	337	270	94	133	140	123	128	115	115	94	90	231	234	177
Synpcc7942_1349	hypothetical protein	Chromosome	1381367	1382053	-	687	466	487	347	137	203	233	210	180	262	422	424	241	178	151	186	170	119	134	264	158	158	395	244	206
Synpcc7942_1350	hypothetical protein	Chromosome	1382050	1382355	-	306	17	18	13	4	12	8	11	8	29	27	8	13	13	13	13	4	4	6	14	9	8	16	21	12
Synpcc7942_1351	HAD-superfamily hydrolase subfamily IA, variant 3	Chromosome	1382386	1383096	-	711	165	171	140	91	101	104	72	47	112	183	169	110	79	90	124	93	58	45	124	65	57	95	131	87
Synpcc7942_1352	acetyl-CoA synthetase	Chromosome	1383192	1385162	+	1971	3554	3444	2569	1902	3042	3278	1940	1527	2530	4754	3988	2331	2234	2265	2209	2389	1585	1728	3640	2776	3138	3686	3407	2293
Synpcc7942_1353	hypothetical protein	Chromosome	1385412	1386080	+	669	503	594	388	198	268	241	327	225	355	419	357	202	236	199	322	240	208	167	189	122	113	71	244	179
Synpcc7942_1354	putative export protein	Chromosome	1386587	1388083	+	1497	2707	3331	1921	399	486	488	1236	1067	1826	2004	1464	1046	133	155	210	164	94	99	142	70	73	118	86	53
Synpcc7942_1355	response regulator receiver modulated diguanylate cyclase/phosphodiesterase with PAS/PAC sensor(s)	Chromosome	1388109	1390898	-	2790	12859	14055	8418	5424	6432	5780	7527	5588	10235	7309	7163	5655	6953	8232	9707	4999	3471	3584	8946	7899	8174	6398	2482	1514
Synpcc7942_1356	response regulator receiver domain protein (CheY-like)	Chromosome	1390895	1391350	-	456	2402	2570	1720	870	1222	1252	1247	877	1574	1723	1687	1360	962	950	1326	791	600	489	1052	890	877	1098	408	238
Synpcc7942_1357	multi-sensor signal transduction histidine kinase	Chromosome	1391347	1396770	-	5424	11929	12269	7914	4036	6265	5759	7032	5400	8612	10937	9044	6650	6511	6705	7519	6271	4250	4537	19766	15959	14707	10806	4196	2720
Synpcc7942_1358	hypothetical protein	Chromosome	1397087	1397878	-	792	2798	3651	2176	1425	1922	1951	1779	1399	2180	3578	3191	2058	979	980	1270	1503	863	930	819	593	562	1495	743	485
Synpcc7942_1359	coenzyme F420 hydrogenase	Chromosome	1398294	1399499	-	1206	3281	3875	2260	3799	4940	5387	1875	1437	2247	7271	5888	4122	1609	1524	1794	3197	2325	2672	1682	1265	1115	4439	4229	2875
Synpcc7942_1360	cell envelope-related transcriptional attenuator	Chromosome	1399742	1401052	+	1311	762	990	751	266	485	575	398	256	619	1007	852	902	424	547	791	522	258	350	639	289	326	1354	717	567
Synpcc7942_1361	hypothetical protein	Chromosome	1401085	1401588	+	504	1581	2052	1133	1949	2477	2694	878	660	1166	4457	3967	2035	731	677	841	2128	1552	1330	1127	702	637	3426	1364	983
Synpcc7942_1362	hypothetical protein	Chromosome	1401672	1402157	+	486	2665	3727	2024	1452	1938	2283	1850	1177	2134	4023	3952	2121	785	703	908	1231	848	820	836	538	387	3722	829	587
Synpcc7942_1363	hypothetical protein	Chromosome	1402353	1402640	+	288	427	628	398	397	318	348	251	154	374	569	730	234	149	147	122	131	70	61	95	111	83	459	289	350
Synpcc7942_1364	hypothetical protein	Chromosome	1402687	1403103	+	417	1669	1862	1178	1315	1655	2041	783	538	917	3246	3022	1964	553	430	612	1466	1062	1206	894	813	616	1840	1718	1157
Synpcc7942_1365	Multiple antibiotic resistance (MarC)-related proteins	Chromosome	1403362	1404060	-	699	1354	1320	1018	361	489	551	695	530	922	891	754	565	324	515	548	379	201	198	268	199	184	463	258	174
Synpcc7942_1366	1,4-dihydroxy-2-naphthoate octaprenyltransferase	Chromosome	1404292	1405203	-	912	803	997	582	723	1081	1021	477	367	641	1568	1401	773	301	429	526	688	416	392	325	230	253	985	640	439
Synpcc7942_1367	cytochrome P450	Chromosome	1405262	1406629	+	1368	89	147	119	82	74	125	60	40	69	175	154	128	56	54	86	87	46	79	70	49	47	173	84	58
Synpcc7942_1368	hypothetical protein	Chromosome	1406657	1406992	+	336	363	489	296	276	308	311	264	135	310	318	285	191	157	177	298	155	102	114	197	134	121	403	649	416
Synpcc7942_1369	recombination protein RecR	Chromosome	1407202	1407837	+	636	442	644	268	416	501	607	228	172	308	904	794	462	249	181	243	509	284	323	247	196	167	523	323	214
Synpcc7942_1370	hypothetical protein	Chromosome	1407963	1408202	+	240	2046	2154	1409	592	757	792	1203	955	1602	1711	1695	872	545	683	658	292	264	280	198	164	86	537	292	207
Synpcc7942_1371	magnesium and cobalt transport protein CorA	Chromosome	1408205	1409368	-	1164	755	709	596	161	270	285	440	317	578	470	504	296	261	298	323	139	83	111	205	195	153	351	146	63
Synpcc7942_1372	methionine synthase (B12-dependent)	Chromosome	1409560	1413132	+	3573	8968	10347	6238	7647	9572	9599	4651	3616	6412	11748	9941	6982	4242	4116	4715	5893	4013	4628	3977	3127	2886	6232	6824	4684
Synpcc7942_1373	hydrogenase accessory protein	Chromosome	1413287	1413982	-	696	13529	7558	7518	17293	27612	26268	5495	5353	6012	42209	29648	23237	2912	5733	6603	18417	12773	16064	18016	13010	9739	60927	14348	9283
Synpcc7942_1374	ribosomal large subunit pseudouridine synthase D	Chromosome	1414283	1415914	-	1632	1412	1831	1016	1428	1787	1888	981	694	1080	2817	2335	1386	635	659	803	1147	793	985	586	573	419	1553	870	655
Synpcc7942_1375	hypothetical protein	Chromosome	1415985	1416506	-	522	469	704	403	417	510	463	344	251	461	810	719	460	288	236	349	430	271	238	233	114	216	693	363	247
Synpcc7942_1376	hypothetical protein	Chromosome	1416706	1417302	-	597	1375	1414	1008	1079	1242	1070	956	677	1278	2015	1955	1123	762	763	940	979	686	848	712	410	417	1366	1793	1164
Synpcc7942_1377	metal dependent phosphohydrolase	Chromosome	1417540	1419879	+	2340	27363	32768	18884	17357	20761	19562	17678	13150	20145	35817	34249	19482	9022	8791	10927	12645	9080	10830	7653	5764	4540	18820	8510	5077
Synpcc7942_1378	hypothetical protein	Chromosome	1419926	1421167	-	1242	266	300	195	331	442	337	151	124	228	743	603	291	208	206	226	330	251	242	347	192	180	328	607	396
Synpcc7942_R0048	tRNA-Leu	Chromosome	1421238	1421319	-	82	451	450	349	285	414	585	445	257	555	793	669	516	588	395	616	748	464	648	398	841	582	307	239	182
Synpcc7942_1379	acetyl-CoA carboxylase biotin carboxylase subunit	Chromosome	1421475	1422836	+	1362	1916	2170	1418	1182	1834	2209	1073	785	1249	3470	2636	2143	1397	1314	1464	1692	932	1085	1398	962	985	2030	1808	1140
Synpcc7942_1380	sulfate permease	Chromosome	1422879	1424603	+	1725	1987	2045	1450	1103	1411	1334	979	794	1180	2935	2510	1617	667	668	969	1206	681	853	803	518	519	1166	1198	736
Synpcc7942_1381	ATPase	Chromosome	1424685	1426610	+	1926	5191	5675	3733	4366	5812	6004	3232	2533	4173	8551	7685	5187	2762	2444	3237	4458	2857	3415	3078	2942	2325	4693	2904	2051
Synpcc7942_1382	diguanylate cyclase/phosphodiesterase (GGDEF & EAL domains) with PAS/PAC sensor(s)	Chromosome	1427042	1429711	+	2670	13630	13768	9315	4027	6492	6236	7039	5544	9050	9931	7683	6591	4841	5501	6477	4353	2905	3020	6560	4342	4378	4496	2957	1982
Synpcc7942_1383	Inorganic diphosphatase	Chromosome	1429798	1430310	-	513	12931	14560	9232	24266	31324	29360	7020	5427	9512	36617	26313	18564	8626	7622	9177	25887	18403	18281	7099	4683	4466	16587	13717	9126
Synpcc7942_1384	hypothetical protein	Chromosome	1430438	1431283	+	846	1232	2214	1076	715	1214	1633	957	447	979	1991	1862	1130	325	297	352	622	355	346	407	298	266	2689	367	333
Synpcc7942_1385	hypothetical protein	Chromosome	1431285	1431506	-	222	519	574	371	428	535	541	273	227	373	904	896	420	198	168	175	425	265	268	209	148	144	496	279	172
Synpcc7942_1386	hypothetical protein	Chromosome	1431627	1432760	-	1134	507	707	444	248	345	434	322	214	377	630	608	290	267	258	288	258	149	176	317	265	235	537	379	248
Synpcc7942_1387	hypothetical protein	Chromosome	1432853	1433680	+	828	657	903	466	352	469	571	315	178	434	980	812	418	293	287	398	430	296	255	277	187	168	620	381	219
Synpcc7942_1388	Carbonate dehydratase	Chromosome	1433659	1434372	+	714	421	511	284	144	225	241	236	164	241	403	388	280	119	125	133	119	68	106	90	66	68	193	95	57
Synpcc7942_1389	photosystem q(b) protein	Chromosome	1434538	1435620	-	1083	6045	6895	3890	306458	323400	210601	5847	3588	8387	510685	329275	175360	7298	7980	9547	524901	475958	412509	13655	6267	5932	760817	1608216	1144225
Synpcc7942_1390	protein kinase C inhibitor	Chromosome	1435722	1436066	-	345	3337	3452	2078	3422	3930	3167	1896	1659	2753	4488	3877	2323	1809	1714	1885	3410	2414	2558	1716	936	960	2013	2724	2182
Synpcc7942_1391	Mg chelatase-related protein	Chromosome	1436154	1437692	+	1539	4389	5211	2929	434	573	586	2305	1783	2697	2432	2805	1117	109	180	245	64	47	29	41	42	38	76	50	21
Synpcc7942_1392	alkaline phosphatase	Chromosome	1437916	1441983	-	4068	744	905	544	177	203	227	404	296	555	545	525	340	187	216	291	149	95	87	172	140	117	159	323	244
Synpcc7942_1393	histone deacetylase/AcuC/AphA family protein-like	Chromosome	1442504	1443418	+	915	420	493	266	101	192	216	242	180	194	359	341	180	138	117	157	125	74	101	86	51	84	176	96	65
Synpcc7942_1394	PDZ/DHR/GLGF	Chromosome	1443546	1445309	+	1764	2772	3247	1898	2215	2598	2704	1547	1249	2116	4611	4366	2220	1125	1135	1230	1556	1127	1217	1200	873	764	3164	1384	884
Synpcc7942_1395	hypothetical protein	Chromosome	1445306	1445725	+	420	411	503	297	196	364	379	242	194	258	640	647	338	133	108	140	169	112	121	109	84	94	380	126	49
Synpcc7942_1396	hypothetical protein	Chromosome	1445743	1446000	-	258	672	954	444	159	224	335	518	275	306	436	490	306	130	123	136	108	89	55	84	109	73	207	131	83
Synpcc7942_1397	hypothetical protein	Chromosome	1446191	1447519	+	1329	59780	54640	36996	31433	44865	38104	35857	28964	43607	64522	58027	31007	25319	22786	22811	20179	16904	21472	12499	8692	6414	19200	15348	9717
Synpcc7942_1398	Cellulose synthase (UDP-forming)	Chromosome	1447847	1450069	-	2223	10813	11467	7349	7664	10561	9125	6973	4617	8747	19307	14533	13238	10632	9643	12305	18446	11890	12684	11675	13011	13348	25377	4929	3313
Synpcc7942_1399	hypothetical protein	Chromosome	1450087	1451241	-	1155	7604	7205	4686	4966	9512	8893	3808	2490	4437	11009	8861	7343	5497	3716	5504	9229	6075	7103	4677	4748	4863	18073	1830	1107
Synpcc7942_1400	Endo-1,4-beta-xylanase	Chromosome	1451255	1452376	-	1122	3592	3458	2172	2728	4908	5069	1797	1231	1696	6175	4795	4122	1684	1069	1965	3975	2268	2935	1387	1957	1640	11172	1536	959
Synpcc7942_1401	hypothetical protein	Chromosome	1452727	1453104	-	378	3849	4668	2614	4707	5296	5603	2305	1650	2885	6321	5695	3492	1457	1329	1602	3113	2223	2018	2032	1352	1306	4459	3086	2175
Synpcc7942_1402	hypothetical protein	Chromosome	1453317	1454576	+	1260	7525	6884	5190	1698	2744	2509	3223	2714	4145	3702	2617	2371	995	1256	1194	1339	834	1032	1947	1209	1317	1870	1950	1234
Synpcc7942_1403	Hydroxyacylglutathione hydrolase	Chromosome	1454593	1455369	-	777	383	434	299	317	421	333	228	188	261	522	481	307	196	169	221	232	161	200	172	122	99	319	303	229
Synpcc7942_1404	two component transcriptional regulator, winged helix family	Chromosome	1455395	1456084	-	690	383	468	343	321	464	429	251	219	334	758	690	441	262	232	286	403	274	267	264	137	145	419	442	263
Synpcc7942_1405	hypothetical protein	Chromosome	1456260	1456787	+	528	228	282	161	274	333	414	145	49	208	555	519	220	113	75	93	216	142	118	128	68	50	808	279	212
Synpcc7942_1406	ATPase	Chromosome	1456803	1457909	-	1107	2327	3122	1718	2306	3246	3033	1681	1068	2276	4402	3792	1846	807	713	743	1707	893	1097	563	433	318	1273	1911	837
Synpcc7942_1407	iron(III) ABC transporter permease protein	Chromosome	1458057	1459688	+	1632	2691	3009	1879	3502	5662	4647	1710	1235	2724	7938	5824	2643	1855	1269	1438	3418	2061	2386	2597	1593	1180	3920	5551	2299
Synpcc7942_1408	membrane-associated protein	Chromosome	1459914	1460555	+	642	545	665	449	396	738	721	420	226	346	832	623	573	280	345	422	558	330	408	378	488	390	406	413	216
Synpcc7942_1409	iron transport system substrate-binding protein	Chromosome	1460847	1461869	+	1023	1043	1218	668	1944	2525	2020	766	504	1271	2752	2255	1185	1000	795	890	3066	2016	2340	728	385	346	864	3886	1667
Synpcc7942_1410	2-isopropylmalate synthase	Chromosome	1461949	1463571	-	1623	18971	21657	13461	11036	13795	13706	11222	8202	14066	20206	17060	10686	9840	9666	9992	9083	6445	7094	10963	6270	5914	14388	13042	8777
Synpcc7942_1411	hypothetical protein	Chromosome	1463651	1464358	-	708	826	1042	669	878	1166	1059	576	490	669	1416	1029	729	237	246	276	620	439	518	177	142	104	1100	477	322
Synpcc7942_1412	hypothetical protein	Chromosome	1464368	1464817	-	450	1596	1922	1231	2103	2780	2521	1137	939	1513	4084	3339	1481	434	478	451	1560	1153	1288	416	268	241	2631	1419	822
Synpcc7942_1413	hypothetical protein	Chromosome	1464941	1465696	+	756	274	392	198	129	212	157	192	110	219	282	263	164	115	132	178	190	98	116	115	68	56	105	144	97
Synpcc7942_1414	ATPase	Chromosome	1465709	1466434	-	726	1749	2182	1403	695	844	1166	993	682	1257	1942	1973	1166	781	619	905	754	456	439	882	631	610	1692	811	655
Synpcc7942_1415	NAD(P)H-quinone oxidoreductase subunit B	Chromosome	1466530	1468095	-	1566	14624	15730	10450	17575	22141	18698	8563	7010	12825	27601	22968	14404	10335	10200	11290	16593	10722	12602	12519	6093	6425	13985	22717	16271
Synpcc7942_1416	DNA topoisomerase I	Chromosome	1468344	1470995	+	2652	7877	9628	5656	7495	9676	8662	5585	4298	7064	12128	10339	6214	4478	4232	4678	7285	4994	5420	5026	3134	3006	7347	6603	4855
Synpcc7942_1417	hypothetical protein	Chromosome	1471000	1471983	+	984	588	667	388	499	617	649	330	269	460	927	911	588	262	277	299	648	390	358	288	250	179	680	489	315
Synpcc7942_1418	hypothetical protein	Chromosome	1471980	1472186	-	207	260	334	195	243	277	295	140	109	146	448	354	216	101	124	110	127	103	124	84	92	57	212	195	112
Synpcc7942_1419	protochlorophyllide reductase iron-sulfur ATP-binding protein	Chromosome	1472585	1473445	+	861	8341	7680	5210	2857	4086	4275	4297	3637	5225	9201	7813	4785	1780	1721	1891	2539	1910	1996	8570	4987	4228	4377	3834	2579
Synpcc7942_1420	light-independent protochlorophyllide reductase subunit N	Chromosome	1473509	1474909	+	1401	5682	5612	3995	1819	2790	2783	3118	2670	3928	7708	5742	3790	1811	1802	2005	2356	1655	1631	9047	5119	4480	4141	1151	754
Synpcc7942_1421	putative carboxysome assembly protein	Chromosome	1475239	1475547	+	309	48659	51851	32394	56975	70563	74892	29815	23671	41960	100301	83096	50011	35924	28789	38213	61897	39321	45468	25126	21882	17688	38435	34628	23977
Synpcc7942_1422	carbon dioxide concentrating mechanism protein CcmL	Chromosome	1475694	1475993	+	300	7074	9109	5341	9921	12624	11736	4316	3201	6714	16810	13410	7143	6740	6148	8019	13662	7602	7461	3990	2255	2341	4875	5039	2885
Synpcc7942_1423	Carbonate dehydratase	Chromosome	1476059	1477678	+	1620	11312	13440	8089	19827	23191	18942	9300	6917	14710	27869	24646	14981	17667	15977	19811	29478	17708	18720	9160	5614	6087	9265	15283	9763
Synpcc7942_1424	carbon dioxide concentrating mechanism protein	Chromosome	1477713	1478198	+	486	2087	2517	1501	1962	2383	2173	1605	1066	1996	3169	3043	2074	2160	2008	2441	2656	1545	2076	1342	866	772	1287	1813	1301
Synpcc7942_1425	carbon dioxide concentrating mechanism protein CcmO	Chromosome	1478240	1479070	+	831	3141	3700	2361	2162	2392	2288	1931	1495	2456	3958	3759	1818	1881	1668	2014	1975	1134	1274	1197	852	803	1925	1220	767
Synpcc7942_1426	ribulose bisophosphate carboxylase	Chromosome	1479461	1480879	+	1419	95593	98033	65936	224570	258982	193070	84083	66270	117238	239814	192551	119294	153357	130998	144234	277018	192152	213680	106452	70401	63335	113908	165558	111309
Synpcc7942_1427	ribulose 1,5-bisphosphate carboxylase small subunit	Chromosome	1480970	1481305	+	336	27427	31883	19314	48120	57932	44599	21231	15831	27579	51078	42096	21507	32745	29358	33868	53790	37008	37905	22940	16030	13320	26817	39949	25629
Synpcc7942_1428	phosphoribosylaminoimidazole carboxylase ATPase subunit	Chromosome	1481407	1482594	+	1188	690	935	575	689	833	780	490	367	735	1186	938	578	700	713	845	1114	617	634	459	329	356	370	468	291
Synpcc7942_1429	hypothetical protein	Chromosome	1482857	1483267	-	411	2426	3188	1802	3452	2912	2116	1212	1052	1787	1517	1454	889	677	643	828	764	467	526	727	543	599	1727	2360	1397
Synpcc7942_1430	hypothetical protein	Chromosome	1483316	1484251	-	936	9954	13265	6887	11011	8216	7888	5177	3899	5538	5478	5780	2664	1480	1443	1626	1768	1225	1401	1491	1239	1126	4925	10763	10632
Synpcc7942_1431	Peptidylprolyl isomerase	Chromosome	1484549	1484986	+	438	11392	12253	7675	8410	11420	11654	6831	5865	7679	20054	15779	10126	4864	5042	5665	10712	7364	8879	6227	6407	4891	16781	11397	7650
Synpcc7942_1432	bifunctional 3,4-dihydroxy-2-butanone 4-phosphate synthase/GTP cyclohydrolase II protein	Chromosome	1485025	1486710	-	1686	5004	6462	3520	5150	6181	6038	3205	2394	4052	9302	7847	4540	2393	2042	2503	4245	2694	3294	2278	1573	1398	5344	2947	1793
Synpcc7942_1433	N-acetyl-gamma-glutamyl-phosphate reductase	Chromosome	1486983	1488041	+	1059	1133	1226	921	705	998	853	688	457	824	1792	1450	971	762	819	1027	1007	581	696	1076	534	522	856	1553	1154
Synpcc7942_1434	hypothetical protein	Chromosome	1488255	1488854	-	600	10824	11960	7877	19576	23042	20232	7684	5739	9528	26504	20901	12967	8101	7336	8695	14865	11419	14315	6054	4495	3519	17948	18250	13424
Synpcc7942_1435	2-succinyl-6-hydroxy-2, 4-cyclohexadiene-1-carboxylic acid synthase/2-oxoglutarate decarboxylase	Chromosome	1488975	1490723	-	1749	937	1103	692	1015	1305	1189	553	401	695	1854	1662	931	465	432	512	876	584	665	383	280	253	954	563	368
Synpcc7942_1436	hypothetical protein	Chromosome	1490759	1491205	-	447	473	443	272	281	485	436	222	147	318	779	685	333	186	196	206	309	264	239	102	62	90	320	312	222
Synpcc7942_1437	hypothetical protein	Chromosome	1491286	1491564	+	279	1182	1433	922	699	906	971	715	549	777	1686	1323	901	292	371	397	517	419	423	318	268	220	1054	674	399
Synpcc7942_1438	putative anti-sigma regulatory factor	Chromosome	1491796	1492290	-	495	6070	8679	4382	3873	4575	4796	3601	2461	3762	7490	10607	3481	2282	1832	1537	1815	1098	1363	1401	1677	1376	3963	1752	1135
Synpcc7942_1439	NAD(P)H-quinone oxidoreductase subunit D	Chromosome	1492429	1494030	-	1602	2205	6266	4273	8125	5695	4520	1565	927	4671	5278	6377	6117	1779	3703	7967	1805	1322	1293	2552	833	916	24269	10299	7318
Synpcc7942_1440	homoserine kinase	Chromosome	1494173	1495093	-	921	265	377	235	143	182	196	142	111	249	328	333	199	199	302	330	223	115	117	193	116	114	167	188	152
Synpcc7942_1441	cobalamin biosynthesis protein	Chromosome	1495174	1496151	-	978	113	130	59	81	86	101	45	36	104	136	137	34	47	71	95	60	49	53	58	52	33	111	64	49
Synpcc7942_1442	hypothetical protein	Chromosome	1496399	1496833	+	435	100	113	117	84	80	96	41	29	51	163	114	80	34	39	57	59	33	40	57	23	32	80	64	30
Synpcc7942_R0049	tRNA-Lys	Chromosome	1496904	1496975	+	72	175	237	136	119	198	177	138	63	138	285	211	136	98	97	179	220	126	118	116	111	83	56	59	46
Synpcc7942_1443	fructose-1,6-bisphosphate aldolase	Chromosome	1497217	1498290	+	1074	74979	76656	50503	111806	134774	113298	59590	43047	69994	161832	129595	83475	78323	75192	78402	135780	100190	111025	53886	28190	25738	57573	82195	52220
Synpcc7942_1444	hypothetical protein	Chromosome	1498331	1498624	+	294	50	48	35	44	70	51	21	20	23	55	40	31	40	35	47	56	21	33	24	33	17	30	19	3
Synpcc7942_1445	hypothetical protein	Chromosome	1498702	1499817	-	1116	6438	7507	4875	1025	1426	1554	3587	2898	4036	5170	4154	3275	1802	1701	2324	1442	790	864	1524	1171	973	2618	848	556
Synpcc7942_1446	hypothetical protein	Chromosome	1499923	1500342	-	420	9908	10596	7145	1388	1928	2277	4763	4093	5182	6694	5483	4292	1549	1784	2038	1750	1165	1189	1932	1314	1149	3550	1421	875
Synpcc7942_1447	Carbonate dehydratase	Chromosome	1500489	1501307	+	819	1171	1050	861	1680	2204	1513	595	420	749	2181	2403	1369	701	808	931	1741	1195	1301	1423	680	704	2124	2612	1660
Synpcc7942_1448	quinolinate synthetase	Chromosome	1501343	1502305	+	963	2213	2572	1619	2400	2757	2594	1590	1209	1712	4984	4022	2838	1125	1080	1146	2091	1448	1636	1057	906	751	2833	1981	1255
Synpcc7942_1449	UDP-3-O-[3-hydroxymyristoyl] glucosamine N-acyltransferase	Chromosome	1502325	1503392	-	1068	678	792	502	680	788	721	401	339	551	1285	1101	625	434	402	514	673	412	365	547	312	308	769	698	462
Synpcc7942_1450	ATPase	Chromosome	1503457	1504257	+	801	798	759	563	389	581	519	430	367	486	788	652	481	304	409	366	356	236	362	340	231	184	563	591	372
Synpcc7942_1451	hypothetical protein	Chromosome	1504300	1504761	+	462	2047	2448	1508	2780	3835	3454	1352	1004	1727	5789	4561	2754	1084	977	1170	3396	2519	2697	1243	908	778	3618	3002	2027
Synpcc7942_1452	DNA repair protein RadA	Chromosome	1504758	1506194	-	1437	1122	1383	845	452	691	710	651	450	876	1257	1147	690	480	446	630	814	424	453	452	341	335	751	274	181
Synpcc7942_1453	two component transcriptional regulator, winged helix family	Chromosome	1506399	1507133	+	735	1458	1872	1300	1443	1546	1265	822	541	1613	1592	1810	944	992	1368	1621	1175	693	662	926	387	371	1056	2355	1544
Synpcc7942_1454	fatty acid/phospholipid synthesis protein	Chromosome	1507284	1508324	+	1041	1721	1868	1348	2007	2840	2642	1298	897	1686	4255	3775	2046	1842	1628	2033	3226	2117	2254	2635	1570	1547	3064	2990	1891
Synpcc7942_1455	3-oxoacyl-(acyl carrier protein) synthase III	Chromosome	1508394	1509401	+	1008	1066	1260	808	839	1216	1140	574	401	838	2021	1893	1125	663	605	975	1402	817	886	769	423	379	1262	1437	962
Synpcc7942_1456	malonyl CoA-acyl carrier protein transacylase	Chromosome	1509455	1510336	+	882	540	659	400	609	749	729	256	197	442	1125	985	622	357	428	436	671	376	438	397	220	249	780	862	518
Synpcc7942_1457	1-acyl-sn-glycerol-3-phosphate acyltransferase	Chromosome	1510305	1510982	+	678	102	134	50	139	154	143	66	39	91	210	195	143	109	124	94	100	82	70	71	41	57	132	217	115
Synpcc7942_1458	hypothetical protein	Chromosome	1510962	1511528	-	567	469	475	310	150	175	218	210	179	274	301	293	176	168	176	174	150	82	93	150	75	111	194	136	81
Synpcc7942_1459	hypothetical protein	Chromosome	1511592	1512212	-	621	1083	1520	830	1162	1289	1194	840	621	1077	2134	1839	862	609	607	736	935	614	652	476	316	296	995	732	525
Synpcc7942_1460	hypothetical protein	Chromosome	1512321	1512578	-	258	3713	4270	2472	2255	2444	2225	2667	2013	3428	3654	3833	1456	1571	1547	1521	835	601	875	1261	901	649	2954	1359	916
Synpcc7942_1461	thiol oxidoreductase-like	Chromosome	1512709	1513965	-	1257	74	88	41	28	46	41	41	30	119	48	55	37	36	25	29	27	27	35	22	22	7	78	560	52
Synpcc7942_1462	imelysin. Metallo peptidase. MEROPS family M75	Chromosome	1514071	1515141	-	1071	24	24	20	12	48	25	20	14	114	32	53	19	23	19	24	57	29	33	10	7	5	73	1091	99
Synpcc7942_1463	probable porin	Chromosome	1515369	1517000	+	1632	1379	1164	1003	1289	1781	650	685	567	1284	733	1053	999	406	651	784	1048	747	1126	365	199	194	932	3943	893
Synpcc7942_1464	probable porin	Chromosome	1517237	1518832	+	1596	171123	174685	131703	123265	153825	164190	67999	51468	133311	66090	52242	45663	62100	87886	82653	99880	65946	80737	89838	41981	47049	103520	223210	151167
Synpcc7942_1465	transcriptional regulator, BadM/Rrf2 family	Chromosome	1518994	1519449	+	456	2942	3144	2301	1665	1816	1639	1843	1349	2408	4117	4260	3602	1058	1315	2405	1193	893	1006	1512	1141	934	1695	608	338
Synpcc7942_1466	cysteine synthase	Chromosome	1519664	1520668	+	1005	5332	6642	3907	2607	3767	4078	3469	2674	4097	7537	7344	3959	1773	1716	1948	2739	1805	2091	2076	1898	1688	2939	2311	1562
Synpcc7942_1467	Heat shock protein DnaJ-like	Chromosome	1520674	1521363	+	690	1271	1582	951	427	691	831	711	448	715	1072	1026	777	398	322	413	513	308	341	435	479	458	553	223	115
Synpcc7942_1468	putative monovalent cation/H+ antiporter subunit B	Chromosome	1521482	1522141	-	660	1075	1091	739	495	714	657	628	507	864	1013	777	621	484	617	742	552	405	423	837	567	557	1073	375	227
Synpcc7942_1469	hypothetical protein	Chromosome	1522138	1522719	-	582	720	749	553	333	493	379	427	300	575	490	403	398	393	477	592	458	283	270	598	305	316	466	256	160
Synpcc7942_1470	hypothetical protein	Chromosome	1522712	1523005	-	294	511	544	352	221	327	346	264	188	385	353	320	267	186	261	327	333	170	164	272	197	205	290	141	86
Synpcc7942_1471	hypothetical protein	Chromosome	1523002	1523259	-	258	465	519	327	293	352	319	261	184	315	348	243	220	220	304	310	359	240	203	297	161	150	264	178	133
Synpcc7942_1472	hypothetical protein	Chromosome	1523256	1523642	-	387	536	585	355	304	493	346	354	238	418	369	297	259	265	343	422	313	266	252	410	195	213	316	219	132
Synpcc7942_1473	putative monovalent cation/H+ antiporter subunit D	Chromosome	1523639	1525081	-	1443	766	887	554	478	681	547	418	246	596	619	465	357	301	367	451	435	330	268	440	253	269	572	245	166
Synpcc7942_1474	putative monovalent cation/H+ antiporter subunit C	Chromosome	1525078	1525413	-	336	228	267	157	130	164	158	134	75	150	142	172	101	72	58	122	165	113	79	91	55	38	115	94	52
Synpcc7942_1475	sodium-dependent bicarbonate transporter	Chromosome	1525833	1526954	-	1122	989	1131	726	432	502	463	383	343	661	409	340	185	381	403	471	626	408	354	469	172	192	96	192	110
Synpcc7942_1476	hypothetical protein	Chromosome	1527717	1528031	+	315	1219	1270	707	886	1064	930	636	549	765	1229	1140	687	590	552	655	1054	896	813	652	420	366	666	426	336
Synpcc7942_1477	hypothetical protein	Chromosome	1528142	1530337	-	2196	669	987	528	731	812	928	398	271	558	879	931	541	274	372	252	340	214	343	237	247	198	1016	2209	1676
Synpcc7942_1478	cytochrome CytM	Chromosome	1530415	1530852	-	438	1676	2073	1335	552	779	752	1154	763	1166	1511	1670	1164	528	593	787	572	477	528	492	372	308	231	574	338
Synpcc7942_1479	cytochrome b6f complex subunit PetG	Chromosome	1530970	1531083	+	114	8418	10826	6037	4929	6861	7519	5411	3295	5564	10342	9267	5021	3507	3554	5240	5314	3234	3714	2410	1781	1401	2615	4488	2970
Synpcc7942_1480	hypothetical protein	Chromosome	1531194	1531748	-	555	327	378	225	326	368	418	249	148	246	688	654	444	202	170	270	442	201	304	236	185	166	632	228	121
Synpcc7942_1481	imidazole glycerol phosphate synthase subunit HisH	Chromosome	1531745	1532398	-	654	1171	1499	821	1438	1748	1627	807	600	1092	2213	2102	1051	723	755	783	1147	848	911	787	549	404	1847	1017	613
Synpcc7942_1482	hypothetical protein	Chromosome	1532605	1534170	+	1566	1275	1345	1066	591	1039	1259	735	533	896	1937	1582	1450	829	854	989	963	535	637	872	593	647	1488	825	500
Synpcc7942_1483	hypothetical protein	Chromosome	1534449	1534877	-	429	160	174	136	150	215	214	95	62	108	356	291	188	61	47	94	175	105	118	81	40	58	148	109	90
Synpcc7942_1484	UDP-N-acetylmuramoylalanyl-D-glutamate--2, 6-diaminopimelate ligase	Chromosome	1534874	1536367	-	1494	1308	1446	995	1741	2229	1982	948	650	1098	2596	2329	1325	1075	1016	1145	1489	1124	1286	1152	567	590	1899	2441	1556
Synpcc7942_1485	hypothetical protein	Chromosome	1536407	1536673	-	267	138	205	124	208	264	194	97	70	153	359	339	166	93	99	118	146	103	117	145	79	87	302	203	131
Synpcc7942_1486	Protein of unknown function DUF37	Chromosome	1536664	1536912	-	249	1095	1300	893	994	1325	1408	653	414	631	2038	2101	1351	421	407	599	786	497	702	449	405	296	1381	741	548
Synpcc7942_1487	30S ribosomal protein S4	Chromosome	1536986	1537594	+	609	12141	14245	8192	19785	24718	21848	5765	4972	9208	32056	26682	15475	8768	8660	8645	25338	16241	16678	9143	5775	6462	9322	15197	9696
Synpcc7942_1488	membrane protein	Chromosome	1538545	1539897	+	1353	65	65	85	29	25	30	44	27	62	42	40	29	24	30	50	15	12	18	35	19	14	18	28	23
Synpcc7942_1489	nitrate transport permease	Chromosome	1539953	1540789	+	837	128	102	96	79	66	61	71	55	122	86	68	47	68	61	81	52	32	51	86	29	25	43	58	43
Synpcc7942_1490	nitrate transport ATP-binding subunits C and D	Chromosome	1540818	1542809	+	1992	220	242	166	149	191	150	163	133	219	203	190	119	152	183	188	158	81	102	168	70	53	92	172	105
Synpcc7942_1491	nitrate transport ATP-binding subunits C and D	Chromosome	1542834	1543670	+	837	405	422	263	192	264	198	251	194	287	299	266	197	193	210	229	173	111	131	179	89	96	156	173	109
Synpcc7942_1492	hypothetical protein	Chromosome	1543923	1544507	+	585	151	153	137	56	91	92	75	51	122	214	151	94	93	114	119	102	56	51	101	55	29	100	119	96
Synpcc7942_1493	nucleoside triphosphate pyrophosphohydrolase	Chromosome	1544514	1545353	+	840	197	279	178	73	86	117	147	73	148	177	183	114	143	137	166	91	45	58	104	78	73	109	122	107
Synpcc7942_1494	hypothetical protein	Chromosome	1545382	1546095	-	714	335	476	271	381	575	621	192	130	249	927	747	523	191	183	192	440	291	324	173	168	170	593	319	210
Synpcc7942_1495	hypothetical protein	Chromosome	1546123	1546650	-	528	257	374	222	347	570	465	155	101	233	756	738	467	199	189	236	585	346	402	198	120	96	387	174	104
Synpcc7942_1496	acetylglutamate kinase	Chromosome	1546647	1547552	-	906	1261	1392	913	1818	2549	2104	783	614	1136	3319	2831	1656	991	803	1049	2592	1793	1835	1171	572	629	1859	1530	952
Synpcc7942_1497	hypothetical protein	Chromosome	1547545	1548105	-	561	908	1123	663	1556	2152	2099	700	478	949	3555	3029	1715	780	722	833	2243	1547	1685	982	602	591	1922	1748	1226
Synpcc7942_1498	hypothetical protein	Chromosome	1548207	1548410	+	204	515	688	417	165	240	317	229	167	357	533	521	246	203	185	217	246	116	172	244	152	134	460	180	135
Synpcc7942_1499	Ferredoxin (2Fe-2S)	Chromosome	1548631	1548930	-	300	145968	147641	94497	178128	214575	196385	80597	64305	95379	231655	198390	127337	93360	84471	81331	192549	147816	162557	63753	51475	44280	121663	129779	108122
Synpcc7942_1500	ribosomal protein L11 methyltransferase	Chromosome	1549179	1550078	-	900	773	1088	563	911	1357	1088	495	359	758	2276	1916	1126	706	601	782	1961	1162	1313	514	339	383	475	622	378
Synpcc7942_1501	D-3-phosphoglycerate dehydrogenase	Chromosome	1550078	1551718	-	1641	1634	2236	1235	2523	3153	2353	1032	845	1756	3771	3515	1847	1642	1442	2020	3606	2319	2626	1563	1006	1171	1742	2742	1586
Synpcc7942_1502	hypothetical protein	Chromosome	1551742	1552302	+	561	303	402	249	238	344	361	220	153	294	641	551	348	214	198	230	316	180	199	254	196	141	389	276	158
Synpcc7942_1503	RNA-binding S4	Chromosome	1552303	1553082	+	780	763	807	548	538	737	794	472	318	619	1067	1023	687	492	454	513	596	352	394	477	319	322	677	446	286
Synpcc7942_1504	hypothetical protein	Chromosome	1553330	1554718	+	1389	3219	3457	2095	819	1354	1379	1897	1491	2046	2511	2160	1562	703	715	842	930	695	739	1566	1612	1404	1582	681	427
Synpcc7942_1505	3-isopropylmalate dehydrogenase	Chromosome	1554839	1555936	-	1098	6351	7418	4223	3079	3915	3560	3836	2682	4416	7356	7407	2989	1951	2004	2351	2415	1567	1741	2113	1230	1182	3285	2779	1890
Synpcc7942_1506	hypothetical protein	Chromosome	1556097	1556513	-	417	48970	51088	30503	16111	20328	16750	26412	21029	31683	39353	35951	18550	8108	8828	9249	6241	4568	5584	8245	5819	5041	16524	5842	3965
Synpcc7942_R0053	tRNA-Val	Chromosome	1557246	1557317	+	72	300	416	235	91	197	203	229	101	217	319	299	255	157	108	175	179	105	135	87	155	117	83	62	34
Synpcc7942_1507	lipoyl synthase	Chromosome	1557396	1558331	-	936	678	673	488	393	488	467	423	284	568	724	738	376	401	332	460	331	197	244	244	197	184	668	381	245
Synpcc7942_1508	hypothetical protein	Chromosome	1558484	1559209	-	726	944	897	793	508	730	667	453	288	643	961	690	596	537	649	703	480	317	367	340	240	308	653	696	456
Synpcc7942_1509	tRNA (5-methylaminomethyl-2-thiouridylate)-methyltransferase	Chromosome	1559329	1560402	+	1074	3014	3731	2295	1562	1825	2294	2035	1506	2519	4156	3480	2065	1200	1050	1365	1546	943	1116	810	1204	767	1799	738	516
Synpcc7942_1510	RNA polymerase sigma factor SigF	Chromosome	1560399	1561178	-	780	3232	3364	2064	1722	2383	2700	2227	1430	1933	4828	4771	2440	1352	1252	1329	1637	1139	1357	2151	2271	1743	2713	1506	898
Synpcc7942_1511	hypothetical protein	Chromosome	1561467	1561904	-	438	1304	1641	938	998	1120	1120	739	479	872	2192	2265	1139	481	368	518	769	565	493	581	337	282	1058	660	453
Synpcc7942_1512	zeta-carotene desaturase	Chromosome	1561944	1563389	-	1446	657	636	418	619	738	643	376	254	474	896	836	479	386	404	498	500	321	322	576	327	365	800	955	678
Synpcc7942_1513	1-deoxy-D-xylulose 5-phosphate reductoisomerase	Chromosome	1563532	1564740	+	1209	1463	1422	1162	1157	1610	1407	908	722	1373	1950	1659	1037	1549	1457	1440	1063	750	844	2022	922	988	1743	2451	1641
Synpcc7942_1514	Pseudouridine synthase, Rsu	Chromosome	1564750	1565349	+	600	1054	987	691	557	843	699	635	434	749	913	1052	745	534	593	680	445	298	369	584	377	385	892	667	312
Synpcc7942_1515	protein serine/threonine phosphatase	Chromosome	1565391	1566290	+	900	2512	3115	1816	1426	1839	1785	1485	1087	2039	3262	3147	1528	1285	1253	1446	1344	879	1033	1098	814	692	1300	1137	776
Synpcc7942_1516	phosphoglycerate mutase	Chromosome	1566324	1566971	-	648	248	333	206	192	248	219	172	123	193	424	392	187	117	118	141	185	89	124	141	91	83	253	120	58
Synpcc7942_1517	histidine kinase	Chromosome	1566943	1568316	-	1374	956	1245	798	705	877	1032	601	508	832	1562	1570	796	402	386	455	584	396	477	321	306	243	960	511	335
Synpcc7942_1518	ATP-dependent helicase PcrA	Chromosome	1568627	1570927	+	2301	1090	1306	899	973	1269	1266	702	484	760	2019	1657	981	594	477	641	814	521	671	578	563	364	1120	583	438
Synpcc7942_1519	histidinol dehydrogenase	Chromosome	1570976	1572280	-	1305	2933	3780	2308	2484	3213	3016	2115	1539	2421	5492	4958	2618	1680	1480	1816	2736	1761	1835	1769	1193	897	2165	1799	1059
Synpcc7942_1520	30S ribosomal protein S20	Chromosome	1572486	1572782	+	297	15768	19397	11023	7501	11446	12870	7154	6127	10124	22732	16048	13602	5765	6304	8660	11320	6861	5359	6662	5875	6080	6865	7108	4524
Synpcc7942_1521	Sec-independent protein translocase TatD	Chromosome	1572849	1573646	+	798	4452	5882	3571	4224	5397	4534	2535	1942	4613	7401	7822	4393	3273	3276	3700	5128	2952	3008	2814	2329	2749	3385	2447	1444
Synpcc7942_1522	DNA-directed RNA polymerase subunit beta	Chromosome	1573729	1577031	+	3303	34044	39010	23384	34826	37371	24873	20991	15857	31385	47627	44615	23998	19901	21089	24397	29289	21258	20691	25253	13001	14022	16336	29964	19748
Synpcc7942_1523	DNA-directed RNA polymerase subunit gamma	Chromosome	1577150	1579024	+	1875	15743	19266	11035	23521	27448	20111	9849	7406	14168	24938	22662	12663	9487	9430	10589	14877	10811	11024	10672	6270	6222	6668	16128	10644
Synpcc7942_1524	DNA-directed RNA polymerase subunit beta'	Chromosome	1579094	1583050	+	3957	27783	32956	19081	46141	52659	37507	20653	15068	29139	55325	48252	26267	18753	18521	20601	41391	29157	31283	17081	11215	10558	12368	34624	23124
Synpcc7942_1525	GTP-binding protein TypA	Chromosome	1583407	1585200	+	1794	18674	21607	12456	18402	16131	12024	11504	8596	18228	18602	17758	9891	13880	14610	18623	13366	9123	9005	15218	6805	7310	9844	15339	10704
Synpcc7942_1526	hypothetical protein	Chromosome	1585287	1586078	+	792	416	430	300	413	519	510	265	196	374	754	608	346	354	281	386	469	261	297	343	178	162	504	578	435
Synpcc7942_1527	nitrogen assimilation regulatory protein	Chromosome	1586243	1588759	+	2517	1502	1674	1042	1780	2087	1650	1152	864	1359	2605	2229	1222	814	955	974	1335	1003	1032	947	570	455	1862	1608	1097
Synpcc7942_1528	conserved hypothetical protein YCF49	Chromosome	1588817	1589146	-	330	214	256	152	145	231	284	167	77	126	429	392	295	76	100	104	173	97	129	122	128	63	316	187	146
Synpcc7942_1529	hypothetical protein	Chromosome	1589204	1590223	+	1020	369	368	267	95	180	180	166	104	189	328	241	229	189	185	215	148	91	119	164	96	104	166	159	128
Synpcc7942_1530	molybdenum-pterin binding domain	Chromosome	1590283	1590708	-	426	216	228	154	198	269	302	146	111	180	366	255	199	92	79	101	200	141	150	146	88	74	215	234	123
Synpcc7942_1531	molybdenum ABC transporter, periplasmic molybdate-binding protein	Chromosome	1590799	1591614	+	816	2004	2526	1398	1577	2169	2200	1598	1072	1643	2787	2325	1713	843	763	1067	1133	693	747	499	567	474	1257	803	462
Synpcc7942_1532	Molybdate ABC transporter, permease protein	Chromosome	1591611	1592276	+	666	216	245	164	88	112	145	105	83	157	192	164	129	44	57	80	111	54	41	79	69	48	187	50	26
Synpcc7942_1533	succinate dehydrogenase/fumarate reductase iron-sulfur subunit	Chromosome	1592254	1593093	+	840	1937	2186	1375	909	1261	1276	1148	843	1426	1937	1999	960	699	800	912	748	504	564	668	533	483	952	762	466
Synpcc7942_1534	hypothetical protein	Chromosome	1593215	1595422	+	2208	16769	14534	11459	4846	5420	4648	9528	7703	13734	3902	3614	2801	7349	9555	9328	2623	1804	1724	12294	5005	5346	3035	2195	1630
Synpcc7942_1535	possible Rubisco chaperonin	Chromosome	1595486	1595944	+	459	896	971	666	209	260	234	528	356	724	354	442	202	407	475	497	132	83	107	458	203	153	174	139	90
Synpcc7942_1536	probable amidotransferase	Chromosome	1595934	1596614	+	681	674	637	538	149	180	183	427	315	591	256	277	167	295	370	391	102	52	61	246	160	140	173	113	46
Synpcc7942_1537	hypothetical protein	Chromosome	1596668	1596877	+	210	24	22	15	5	6	5	13	3	10	4	9	5	4	9	7	1	0	1	2	0	5	3	2	0
Synpcc7942_1538	hypothetical protein	Chromosome	1596968	1597366	+	399	83	92	42	51	61	54	33	26	29	35	87	29	26	30	21	16	5	13	19	40	24	35	63	83
Synpcc7942_1539	hypothetical protein	Chromosome	1597516	1597818	-	303	50	58	41	18	29	36	25	17	34	59	38	36	5	20	16	38	22	10	36	23	33	64	17	15
Synpcc7942_1540	hypothetical protein	Chromosome	1597856	1598566	-	711	197	181	128	188	373	271	139	83	184	386	200	201	86	99	126	277	193	172	169	99	113	518	328	146
Synpcc7942_1541	flavodoxin FldA	Chromosome	1598656	1599168	-	513	500	573	373	1018	1498	1182	411	247	603	1716	1056	755	421	345	478	1768	1147	1209	444	435	355	1141	1339	593
Synpcc7942_1542	iron-stress chlorophyll-binding protein	Chromosome	1599353	1600381	-	1029	2546	2925	1757	4938	6528	5129	2183	1600	3601	7818	5830	3534	2183	1811	1971	7579	4987	5482	2501	1715	1594	4827	7364	2945
Synpcc7942_1543	putative ribonuclease II	Chromosome	1600652	1600777	+	126	43	54	24	24	46	34	32	17	41	37	49	36	25	30	32	18	20	29	36	34	19	49	57	15
Synpcc7942_1544	panthotenate metabolism flavoprotein	Chromosome	1600802	1601053	+	252	423	454	366	121	216	278	271	215	360	523	480	316	142	153	186	190	92	122	180	136	104	284	151	104
Synpcc7942_1545	plasmid stabilization protein StbB-like	Chromosome	1601056	1601511	+	456	296	304	218	107	197	211	163	159	236	387	355	220	118	95	155	93	73	115	109	155	103	245	120	66
Synpcc7942_1546	putative ribonuclease II	Chromosome	1601489	1602886	+	1398	581	662	486	289	389	432	503	323	534	817	714	440	346	324	453	303	183	215	317	331	257	512	188	136
Synpcc7942_1547	hypothetical protein	Chromosome	1603035	1603415	-	381	282	308	178	92	159	110	222	149	236	149	134	142	126	148	244	147	106	90	178	181	166	77	59	38
Synpcc7942_1548	probable amidase	Chromosome	1604319	1605638	-	1320	1914	2279	1339	1388	1783	1729	1262	898	1418	1721	1683	1064	880	1063	939	971	671	748	1257	855	821	1628	7082	5655
Synpcc7942_1549	UmuD protein. Serine peptidase. MEROPS family S24	Chromosome	1606129	1606689	+	561	368	388	308	136	166	151	297	182	292	289	229	198	172	214	212	123	104	106	197	137	115	195	137	109
Synpcc7942_1550	DNA-directed DNA polymerase	Chromosome	1606746	1608002	+	1257	1450	1396	1101	288	379	365	794	649	1000	809	656	479	444	487	575	203	125	174	492	309	318	525	229	150
Synpcc7942_1551	hypothetical protein	Chromosome	1608052	1608816	+	765	3267	3212	2375	892	1166	1030	1852	1387	2238	1311	1166	853	1092	1196	1317	500	368	420	1104	730	739	898	598	462
Synpcc7942_1552	ketol-acid reductoisomerase	Chromosome	1609373	1610356	-	984	5308	6714	3986	4852	6984	8005	2983	2097	4636	12869	12936	7309	5333	4636	4978	9955	5729	6090	6990	4179	4567	5651	8017	5267
Synpcc7942_1553	Phosphoesterase PHP-like	Chromosome	1610364	1611257	+	894	420	481	263	315	432	390	251	170	335	793	562	367	283	323	372	504	284	311	335	193	211	361	339	189
Synpcc7942_1554	ATP-dependent Clp protease proteolytic subunit	Chromosome	1611260	1611853	-	594	3001	3575	2204	2356	3322	3802	1595	1232	2309	6359	5496	3344	1677	1687	1594	3107	2031	1980	2825	1702	1593	5474	3783	2571
Synpcc7942_1555	Thf1-like protein	Chromosome	1611906	1612748	+	843	2866	3870	2312	2984	3984	4131	1726	1102	2409	6164	5547	3072	2184	1924	2364	4324	2819	2718	3214	1685	1802	3930	3812	2497
Synpcc7942_1556	hypothetical protein	Chromosome	1612870	1613448	+	579	4459	5286	3373	1081	1370	1380	2272	2120	2927	4675	4153	1972	427	472	538	546	306	321	254	212	234	464	192	145
Synpcc7942_1557	principal RNA polymerase sigma factor SigA	Chromosome	1613464	1614396	-	933	43547	39912	28991	22656	33289	27991	27228	19067	33592	67712	59983	29929	27736	28080	29477	20386	14539	16771	10481	6679	5176	10670	7396	5371
Synpcc7942_1558	hypothetical protein	Chromosome	1615204	1616271	+	1068	1469	1570	1016	363	789	960	688	510	860	2131	1888	1443	652	600	667	769	441	492	517	523	512	999	259	196
Synpcc7942_1559	hypothetical protein	Chromosome	1616284	1616958	+	675	1402	1352	929	528	664	755	781	639	1006	1696	1651	1054	494	527	592	580	333	406	586	423	417	1090	403	272
Synpcc7942_1560	hypothetical protein	Chromosome	1617134	1617292	+	159	216	227	143	55	64	85	76	65	117	127	126	101	51	62	88	56	26	23	35	35	30	31	16	8
Synpcc7942_1561	hypothetical protein	Chromosome	1618181	1618687	-	507	29087	32656	18513	27072	33271	27239	15915	13199	26940	43741	30576	22628	17076	16980	25274	40843	26643	25710	7809	3781	4124	5847	3860	2924
Synpcc7942_1562	ADP-ribosylglycohydrolase-like	Chromosome	1618800	1619696	-	897	21842	25757	13232	13819	17528	15802	11341	9175	17855	25356	20000	14106	11554	11552	13862	18184	11114	10711	6341	3290	3626	3657	3445	2544
Synpcc7942_1563	signal transduction inhibitor	Chromosome	1621096	1621512	-	417	219	230	146	198	271	277	135	108	155	380	235	190	83	92	135	362	215	236	141	84	100	120	84	56
Synpcc7942_1564	hypothetical protein	Chromosome	1621903	1622220	+	318	36	44	25	9	20	34	14	8	23	33	27	23	16	15	18	33	6	4	14	9	8	20	20	10
Synpcc7942_R0001	tRNA-Gly	Chromosome	1622798	1622869	-	72	475	560	383	155	186	193	303	160	252	250	304	190	164	214	232	149	94	100	203	184	152	101	43	43
Synpcc7942_1565	hypothetical protein	Chromosome	1622970	1623410	+	441	590	715	488	497	784	873	413	255	461	1535	1444	853	298	230	373	652	494	470	726	431	351	1064	977	729
Synpcc7942_1566	polyphosphate kinase	Chromosome	1623449	1625644	+	2196	1078	1230	828	541	928	1148	548	413	798	1612	1446	1020	580	572	632	704	422	489	712	465	474	1233	648	484
Synpcc7942_1567	possible ribosomal protein L36	Chromosome	1625702	1626019	-	318	14433	13932	9203	1459	2281	2225	6779	5680	7718	8949	9363	4592	334	580	530	245	151	218	47	70	44	60	38	29
Synpcc7942_1568	hypothetical protein	Chromosome	1626357	1626596	-	240	239	204	160	53	50	71	147	112	172	258	232	192	65	105	130	202	93	139	163	97	66	118	28	31
Synpcc7942_1569	hypothetical protein	Chromosome	1626654	1627115	-	462	1009	794	702	162	215	205	667	710	749	1138	1069	943	420	499	505	677	440	635	803	662	557	722	207	106
Synpcc7942_1570	Heavy metal translocating P-type ATPase	Chromosome	1627206	1629449	-	2244	2953	2359	1980	473	598	470	2045	1821	2605	3720	3009	2495	1517	1741	1936	2962	1784	2505	3171	2122	1918	2289	1427	568
Synpcc7942_1571	MIP family channel proteins	Chromosome	1630063	1630872	+	810	317	407	230	90	102	148	207	142	242	167	111	142	75	100	120	88	69	61	121	94	96	107	73	64
Synpcc7942_1572	dehydrogenase subunit-like protein	Chromosome	1631339	1632925	+	1587	7317	9368	5229	430	813	1054	4606	3981	5047	5751	5419	3056	263	335	340	191	123	162	500	293	354	462	135	91
Synpcc7942_1573	3-oxoacyl-(acyl-carrier protein) reductase	Chromosome	1632994	1633794	+	801	6015	7320	4715	377	747	998	3365	3240	4158	5453	3746	2810	302	358	373	263	185	173	355	296	323	325	85	73
Synpcc7942_1574	probable glucosidase	Chromosome	1633895	1636567	+	2673	4833	5493	3611	252	343	483	2409	2180	3161	4957	4134	2493	359	486	458	281	173	173	490	359	350	377	101	63
Synpcc7942_1575	Glycogen debranching enzyme	Chromosome	1636580	1638625	+	2046	814	1047	670	66	96	105	552	417	563	605	716	394	102	115	116	34	25	34	108	87	65	114	39	23
Synpcc7942_1576	chloride channel protein	Chromosome	1638668	1640059	+	1392	310	460	266	61	69	53	289	250	358	149	216	63	60	84	124	41	12	30	97	52	67	61	36	13
Synpcc7942_1577	arginyl-tRNA synthetase	Chromosome	1640261	1642033	-	1773	2727	3482	1938	2633	3571	3826	1539	1070	1955	6333	5331	3232	1570	1424	1807	3295	1918	2405	1936	1506	1279	3217	2079	1315
Synpcc7942_1578	Sec-independent protein translocase TatC	Chromosome	1642172	1643011	-	840	2189	2448	1570	2427	3180	2775	1280	965	1810	4967	4325	2410	1353	1106	1423	2655	1694	1821	1553	872	779	2976	1807	1185
Synpcc7942_1579	dual specificity protein phosphatase	Chromosome	1643490	1643957	+	468	546	522	371	75	144	149	336	268	324	370	247	170	139	167	189	105	92	94	120	133	89	127	81	54
Synpcc7942_1580	hypothetical protein	Chromosome	1644011	1644436	-	426	740	958	462	943	1074	1054	470	350	611	1612	1515	679	400	396	454	617	444	500	503	266	280	782	654	458
Synpcc7942_1581	Peptidase M14, carboxypeptidase A	Chromosome	1645142	1646821	+	1680	3011	3099	2205	1368	2207	2334	1731	1340	2421	4475	3764	2816	1555	1564	2020	2332	1489	1452	4761	2279	2686	3580	1114	653
Synpcc7942_1582	tRNA modification GTPase TrmE	Chromosome	1646823	1648211	-	1389	640	758	509	533	673	767	410	275	469	1074	998	513	353	371	416	373	234	333	286	269	223	757	662	385
Synpcc7942_1583	hypothetical protein	Chromosome	1648210	1648746	+	537	361	444	295	89	108	155	227	139	223	254	254	166	100	95	121	55	56	40	51	69	41	145	73	60
Synpcc7942_1584	hypothetical protein	Chromosome	1648682	1650160	-	1479	1001	1297	747	1293	1737	1634	575	443	742	2931	2734	1402	471	481	464	1429	882	1031	498	385	344	1502	872	622
Synpcc7942_1585	N-acetylmuramoyl-L-alanine amidase, family 2	Chromosome	1650201	1650986	-	786	766	807	570	375	510	555	465	349	621	785	667	435	350	317	378	333	202	234	281	217	167	439	323	239
Synpcc7942_1586	periplasmic sensor signal transduction histidine kinase	Chromosome	1651359	1652669	+	1311	981	1151	696	1318	1553	1289	681	489	798	1755	1510	920	643	557	623	1105	673	706	546	371	350	1199	765	557
Synpcc7942_1587	integral membrane protein-like	Chromosome	1652732	1653172	-	441	18124	17119	11341	14587	21482	20274	11020	8170	12516	27210	22824	13177	6256	6184	6976	13147	10472	10683	6542	4083	3550	15459	8401	5492
Synpcc7942_1588	CBS	Chromosome	1653255	1655834	-	2580	1275	1296	1053	1101	1238	1000	882	736	1265	1419	1341	759	901	1014	970	654	426	533	875	544	504	1396	1022	696
Synpcc7942_1589	putative modulator of DNA gyrase	Chromosome	1655981	1657270	-	1290	716	1037	578	395	687	696	473	293	578	1205	1205	720	408	379	437	555	354	400	334	364	280	653	255	135
Synpcc7942_1590	hypothetical protein	Chromosome	1657274	1658131	-	858	943	1204	679	993	1386	1235	541	422	767	2035	1820	1012	719	593	727	1308	790	970	625	454	451	984	723	501
Synpcc7942_1591	RNA binding S1	Chromosome	1658135	1659022	-	888	3178	3983	2414	3294	4361	4709	1986	1277	2358	6163	6246	3691	1717	1433	2124	3796	2688	3225	1786	1330	1254	3822	4285	2547
Synpcc7942_1592	creatinine amidohydrolase	Chromosome	1659119	1659934	+	816	364	428	260	200	275	284	193	157	294	568	576	335	190	250	291	335	217	227	246	116	126	314	360	293
Synpcc7942_1593	hypothetical protein	Chromosome	1660025	1660720	+	696	10862	13348	7783	7373	9460	10630	5337	3867	7027	15974	13772	7912	4643	4802	5791	8291	5541	5233	5743	3247	3301	9629	7700	5116
Synpcc7942_1594	hypothetical protein	Chromosome	1660735	1661760	+	1026	3038	4126	2474	1923	2557	2950	1856	1294	2505	4589	4220	2362	2008	2063	2381	2774	1489	1592	2857	1572	1659	3334	2047	1185
Synpcc7942_1595	acetyl-CoA carboxylase carboxyltransferase subunit alpha	Chromosome	1661770	1662753	+	984	1509	2213	1321	1281	1776	1627	1104	683	1575	2636	2789	1614	1187	1181	1427	1299	764	941	1582	976	989	1873	1250	808
Synpcc7942_1596	short chain dehydrogenase	Chromosome	1662871	1663608	+	738	982	1172	769	393	622	729	672	433	812	1143	1056	702	478	480	634	553	323	327	613	424	361	517	359	225
Synpcc7942_1597	GTP cyclohydrolase I	Chromosome	1663657	1664298	+	642	1744	1965	1296	1121	1481	1350	1029	824	1720	2585	2549	1443	1427	1286	1764	1414	888	897	2300	1029	1227	1582	1216	802
Synpcc7942_1598	Phenazine biosynthesis PhzC/PhzF protein	Chromosome	1664306	1665100	+	795	421	602	393	298	377	322	283	206	486	645	636	300	398	348	466	328	193	191	400	208	257	302	179	122
Synpcc7942_1599	hypothetical protein	Chromosome	1665097	1666182	+	1086	1573	1782	1163	914	1044	914	1021	726	1481	1395	1581	793	1064	1141	1174	579	404	518	887	490	494	1100	1079	664
Synpcc7942_1600	5',5'''-P-1,P-4-tetraphosphate phosphorylase II-like	Chromosome	1666188	1667030	+	843	552	652	424	229	409	464	317	246	422	512	495	304	256	257	281	149	107	155	214	220	168	385	231	190
Synpcc7942_1601	hypothetical protein	Chromosome	1667058	1667231	-	174	89	68	48	59	76	80	53	27	42	136	113	61	41	21	19	53	40	35	32	27	20	125	66	36
Synpcc7942_1602	RNA methyltransferase TrmH, group 1	Chromosome	1667296	1668033	+	738	78	86	52	51	98	85	43	33	70	149	108	69	46	52	50	62	62	67	51	47	50	80	86	62
Synpcc7942_1603	beta-lactamase	Chromosome	1668136	1669263	+	1128	1868	1718	1499	524	947	1073	1075	746	1446	1569	1207	921	1155	1423	1162	675	398	501	1239	707	750	1641	1016	740
Synpcc7942_1604	hypothetical protein	Chromosome	1669273	1670625	+	1353	485	643	431	163	232	325	337	191	443	409	394	292	325	425	419	166	111	121	375	240	280	440	367	263
Synpcc7942_1605	hypothetical protein	Chromosome	1670630	1671208	-	579	400	366	260	43	73	59	193	160	242	159	107	60	59	74	85	38	29	32	94	52	61	83	66	41
Synpcc7942_1606	Beta-Ig-H3/fasciclin	Chromosome	1671451	1672011	+	561	765	2548	1179	547	950	1350	1074	315	1804	834	623	468	176	114	167	247	148	76	774	421	398	1035	1946	1819
Synpcc7942_1607	probable porin	Chromosome	1672123	1673679	-	1557	539	633	395	211	332	326	547	240	1696	419	327	301	325	284	425	368	268	389	173	149	112	1001	12919	739
Synpcc7942_1608	mannose-1-phosphate guanylyltransferase (GDP)	Chromosome	1673935	1675344	+	1410	1766	1730	1290	755	945	976	1053	740	1335	1549	1299	894	931	1038	1366	751	503	553	1333	690	740	1084	1235	817
Synpcc7942_1609	Protein splicing (intein) site	Chromosome	1675456	1678869	+	3414	22311	21431	15168	12635	14053	13609	11167	8608	17192	32979	28587	15936	9932	11070	13854	12903	8957	9531	13328	6643	7229	11246	14251	9500
Synpcc7942_1610	pyridine nucleotide transhydrogenase beta subunit	Chromosome	1678977	1680389	-	1413	11033	12277	8805	905	1233	1016	6321	5613	9408	8504	6731	3917	695	1168	1179	661	400	446	282	129	126	277	242	127
Synpcc7942_1611	nicotinamide nucleotide transhydrogenase alpha subunit-like	Chromosome	1680389	1680682	-	294	1180	1342	952	77	150	127	679	583	928	866	681	404	85	100	107	86	41	34	30	12	13	27	19	14
Synpcc7942_1612	pyridine nucleotide transhydrogenase alpha subunit	Chromosome	1680679	1681905	-	1227	11521	12671	8572	864	1208	1190	7097	6152	9809	8038	6623	4144	659	1196	1029	706	369	392	150	88	83	194	96	70
Synpcc7942_1613	hypothetical protein	Chromosome	1682042	1682617	+	576	6063	7789	4593	6396	7305	9012	3371	2234	4438	11515	10666	5923	3226	3106	3179	4966	3584	3677	5887	3235	3313	18786	11052	7087
Synpcc7942_1614	50S ribosomal protein L34	Chromosome	1682665	1682802	+	138	2306	3065	1683	1173	1778	2205	1222	894	1610	3616	3088	1862	1111	866	1388	1503	924	952	859	844	728	1905	1301	1020
Synpcc7942_1615	ribonuclease P	Chromosome	1682808	1683176	+	369	837	1136	622	488	827	906	423	287	611	1600	1517	827	521	477	541	903	559	506	379	289	286	676	480	308
Synpcc7942_1616	hypothetical protein	Chromosome	1683163	1683549	+	387	6193	7226	4299	6855	8366	7828	3783	2717	4640	11531	9807	5372	3812	3477	3953	6971	5020	5663	2968	1890	1733	5666	4812	3597
Synpcc7942_1617	putative inner membrane protein translocase component YidC	Chromosome	1683752	1684930	+	1179	6975	7904	5279	7146	9134	8091	4396	3432	6822	12345	10117	6745	6248	6222	7389	8937	5605	6229	7797	4315	4596	7972	8800	6076
Synpcc7942_1618	Single-stranded nucleic acid binding R3H	Chromosome	1684927	1685433	+	507	551	804	545	607	771	775	372	310	681	1356	1214	683	486	467	608	736	469	577	687	398	400	654	681	406
Synpcc7942_1619	metal-binding possibly nucleic acid-binding protein-like	Chromosome	1685436	1685942	+	507	677	837	543	566	710	772	411	325	664	1441	1267	778	448	488	628	587	387	415	586	452	501	837	543	461
Synpcc7942_1620	ATPase	Chromosome	1685939	1687444	+	1506	771	1094	669	389	586	599	443	314	583	1321	1235	790	372	340	455	355	243	287	362	416	386	570	307	184
Synpcc7942_1621	Elongator protein 3/MiaB/NifB	Chromosome	1687584	1689152	-	1569	9733	11785	6994	7608	7973	6774	6176	4358	8871	12064	12435	6773	6694	7094	8534	5770	4171	5037	4967	2568	2339	10160	12107	7806
Synpcc7942_1622	probable proteinase	Chromosome	1689721	1692192	+	2472	3570	4359	2588	1697	2195	2661	1915	1558	2671	4510	4271	2301	1489	1326	1510	1564	1032	1116	1394	979	956	3240	1541	1009
Synpcc7942_1623	hypothetical protein	Chromosome	1692265	1692957	+	693	117	146	123	31	52	63	76	54	83	90	60	79	46	71	63	31	25	32	71	57	53	63	70	35
Synpcc7942_1624	riboflavin synthase subunit alpha	Chromosome	1692985	1693719	-	735	591	607	405	727	799	785	461	313	455	1164	1062	533	310	263	289	535	365	398	329	271	215	962	619	400
Synpcc7942_1625	probable glycosyltransferase	Chromosome	1693698	1694921	-	1224	527	654	414	346	472	577	263	229	374	661	533	349	256	257	314	292	215	174	234	181	171	453	290	232
Synpcc7942_1626	hypothetical protein	Chromosome	1695068	1695550	-	483	1397	1847	1076	1750	2141	2335	1029	715	1202	2092	1930	1240	702	718	815	879	708	764	635	474	498	2879	3198	2084
Synpcc7942_1627	hypothetical protein	Chromosome	1695554	1696852	-	1299	1225	1502	882	1473	1713	1627	899	630	1134	2148	1930	918	928	787	863	1163	822	857	883	660	449	1861	1037	633
Synpcc7942_1628	hypothetical protein	Chromosome	1697252	1697971	+	720	3799	4308	2736	10265	17064	16740	2408	1779	3335	16654	11767	9753	2890	2724	3820	15679	9200	10165	4742	2528	2523	14795	9126	5798
Synpcc7942_1629	hypothetical protein	Chromosome	1698071	1698712	+	642	250	368	242	471	948	1049	199	106	226	1478	1454	925	167	179	278	1008	518	555	312	195	158	1275	329	219
Synpcc7942_1630	cytochrome c553	Chromosome	1698933	1699268	+	336	1244	1658	1637	519	755	794	769	520	1427	849	1046	755	980	1288	1691	344	208	251	2382	1337	1629	2515	1810	1361
Synpcc7942_1631	TPR repeat	Chromosome	1699269	1700168	+	900	1353	1756	1414	824	1262	1028	965	549	1485	1214	1258	1093	1142	1669	1983	729	532	477	2141	1136	1331	1770	1258	771
Synpcc7942_1632	hypothetical protein	Chromosome	1700263	1700772	+	510	1029	1162	773	865	1377	1545	653	407	608	1494	1342	1003	461	388	567	1034	750	679	577	471	479	1230	1103	688
Synpcc7942_1633	hypothetical protein	Chromosome	1701369	1702091	+	723	9753	9112	6205	5550	7788	6887	5736	4175	5832	5893	5512	3841	4259	4364	4837	4450	2848	3032	4337	3528	3307	3839	1823	1228
Synpcc7942_1634	hypothetical protein	Chromosome	1702113	1702652	-	540	21794	25446	16401	17321	20364	19301	11360	8057	14061	15007	11849	10291	7671	9252	12129	13126	8282	9587	9119	6729	6361	13199	6934	4678
Synpcc7942_1635	probable porin	Chromosome	1702823	1704469	-	1647	333394	347311	243784	334056	354713	328233	173311	136208	254876	279476	213408	145672	146386	189545	177636	265848	178541	202492	197835	99624	103187	246660	256473	204872
Synpcc7942_1636	pterin-4-alpha-carbinolamine dehydratase	Chromosome	1704606	1705013	-	408	17079	19008	11996	5210	5411	6198	8044	7199	10486	10275	10678	5287	4254	4612	4616	3237	2039	2450	4150	2883	2619	7915	4585	4238
Synpcc7942_1637	photosystem II D2 protein (photosystem q(a) protein)	Chromosome	1705426	1706484	-	1059	2877	2631	1781	6676	7740	4677	2586	1769	3350	9423	7461	4233	3229	3045	3004	8976	7498	7340	6706	4151	3839	9009	19855	13523
Synpcc7942_1638	hypothetical protein	Chromosome	1706685	1706951	+	267	1637	2215	1269	1685	2291	2536	980	682	1394	4244	3949	1855	984	799	949	1824	1052	1222	1107	757	622	2166	1836	1206
Synpcc7942_1639	ATPase	Chromosome	1707135	1707776	+	642	385	486	246	264	394	512	180	148	278	844	751	422	193	167	302	477	292	253	296	196	207	407	335	228
Synpcc7942_1640	hypothetical protein	Chromosome	1707881	1708414	+	534	1084	1332	759	618	666	786	659	449	640	1037	1090	604	240	294	367	322	273	257	277	225	187	724	330	257
Synpcc7942_1641	hypothetical protein	Chromosome	1708665	1709165	+	501	686	981	586	378	613	798	403	200	437	1101	916	682	105	152	149	307	211	210	340	238	206	1586	375	255
Synpcc7942_1642	hypothetical protein	Chromosome	1709180	1710250	+	1071	379	563	309	211	277	331	184	108	314	426	364	243	129	155	209	142	104	94	186	91	112	465	141	108
Synpcc7942_1643	diguanylate cyclase with GAF sensor	Chromosome	1710353	1711873	+	1521	4402	4804	3122	1694	2239	2286	2756	1970	3050	2990	2450	1794	1266	1418	1354	1145	849	812	1670	1254	1109	2680	2041	1463
Synpcc7942_1644	hypothetical protein	Chromosome	1712014	1712817	+	804	947	1309	781	1150	1380	1177	699	558	931	1951	1764	905	496	521	543	914	686	702	477	309	274	938	801	565
Synpcc7942_1645	RNAse III	Chromosome	1713332	1714075	+	744	1152	1550	841	877	1255	1197	771	562	958	2011	1828	1006	656	629	837	878	618	742	586	444	359	1038	546	388
Synpcc7942_1646	hypothetical protein	Chromosome	1714348	1715070	+	723	14224	14498	8837	13055	17775	15776	9938	7446	10279	24994	20751	11528	3544	3784	3299	8399	6255	7801	4766	4756	3839	16878	10791	7214
Synpcc7942_1647	hypothetical protein	Chromosome	1715266	1716186	+	921	869	1009	618	435	605	729	517	352	584	1250	1178	623	252	272	317	395	260	297	273	210	200	679	280	197
Synpcc7942_1648	putative ferric uptake regulator, FUR family	Chromosome	1716189	1716638	-	450	787	1195	590	514	583	577	635	444	827	1639	1608	824	406	374	447	416	295	297	410	274	298	584	751	635
Synpcc7942_1649	rubrerythrin	Chromosome	1716788	1717504	+	717	712	1011	474	1930	2157	2049	651	450	908	3356	3501	1394	699	605	877	1987	1536	1498	873	675	848	1484	4405	3684
Synpcc7942_1650	phosphorylase kinase alpha subunit	Chromosome	1717707	1720946	-	3240	2726	3288	1830	4722	5854	5383	1476	1209	2232	5696	5114	2872	1667	1526	1586	3027	2130	2659	1900	1343	1261	5343	5233	3525
Synpcc7942_1651	N-acetylmannosaminyltransferase	Chromosome	1721058	1721795	+	738	714	994	595	757	882	988	467	365	682	1758	1583	834	423	345	435	549	423	487	499	376	278	729	407	337
Synpcc7942_1652	Elongator protein 3/MiaB/NifB	Chromosome	1721792	1723432	+	1641	1553	2149	1172	976	1307	1695	865	638	1101	3127	2577	2072	633	631	803	1101	634	657	743	662	642	1624	351	232
Synpcc7942_1653	glycerol dehydrogenase	Chromosome	1723540	1724736	-	1197	1678	1798	1221	252	288	354	840	763	1123	1407	1335	840	259	287	368	335	202	199	532	448	500	302	100	64
Synpcc7942_1654	hypothetical protein	Chromosome	1724849	1725232	-	384	1187	1124	786	56	148	293	673	546	648	1152	590	918	512	429	566	790	518	473	1410	1918	1533	525	14	25
Synpcc7942_1655	hypothetical protein	Chromosome	1725260	1725829	-	570	2186	1921	1321	223	696	747	1324	958	1242	2113	1235	1474	1556	1216	1371	2339	1592	1435	5229	5149	4253	1199	58	48
Synpcc7942_1656	catalase/peroxidase HPI	Chromosome	1725919	1728081	-	2163	41533	33294	26909	12076	21432	17518	34934	27051	35186	48640	39176	26859	37687	31444	31421	41322	28385	31754	87045	70438	59286	23689	6139	3804
Synpcc7942_1657	hypothetical protein	Chromosome	1728453	1728674	+	222	1455	1278	977	339	599	647	897	562	819	1040	896	705	421	456	529	356	297	359	574	389	304	619	644	390
Synpcc7942_1658	hypothetical protein	Chromosome	1728788	1729246	-	459	765	861	563	1748	1776	1698	402	275	528	1056	961	560	454	372	512	1040	652	753	263	88	117	458	1476	1041
Synpcc7942_1659	nitroreductase	Chromosome	1729384	1730031	+	648	2808	2763	1979	3554	4049	3529	1498	1299	2197	4985	4523	2465	1523	1390	1642	3413	2503	2588	1747	1194	1065	2465	3738	2766
Synpcc7942_1660	potassium channel protein	Chromosome	1730131	1730964	+	834	439	459	317	331	389	352	206	143	371	371	329	221	151	215	264	214	133	156	195	129	128	210	259	190
Synpcc7942_1661	hypothetical protein	Chromosome	1731159	1731722	+	564	4167	2910	2380	141	234	225	2688	3111	3000	896	638	481	189	350	293	74	41	62	71	48	42	29	49	36
Synpcc7942_1662	cysteinyl-tRNA synthetase	Chromosome	1731811	1733247	-	1437	859	1016	700	557	758	721	498	363	609	1173	1050	685	506	526	569	521	397	440	635	316	354	802	937	594
Synpcc7942_1663	hypothetical protein	Chromosome	1733401	1733760	-	360	214	259	172	67	113	147	103	69	130	302	281	194	63	61	86	76	64	63	77	60	73	102	90	64
Synpcc7942_1664	hypothetical protein	Chromosome	1733790	1733984	+	195	249	262	203	133	222	260	121	74	116	388	390	282	77	121	121	186	119	127	97	110	93	243	211	126
Synpcc7942_1665	probable oxidoreductase	Chromosome	1733989	1735104	+	1116	381	515	334	274	404	467	210	127	358	708	643	338	357	329	379	308	212	262	333	240	214	498	301	177
Synpcc7942_1666	hypothetical protein	Chromosome	1735155	1735859	-	705	1501	1899	1005	1082	1314	1197	1003	761	1137	1988	2077	918	449	400	534	592	422	534	511	447	355	1538	700	445
Synpcc7942_1667	UDP-N-acetylmuramoyl-L-alanyl-D-glutamate synthetase	Chromosome	1735965	1737356	+	1392	681	796	579	750	1195	1175	409	264	494	1495	1289	912	542	496	619	983	531	818	508	291	330	878	1102	696
Synpcc7942_1668	potassium-transporting ATPase subunit A	Chromosome	1737882	1739552	+	1671	1721	1852	1405	345	524	411	904	598	1208	1038	981	654	206	297	274	297	153	194	150	81	75	158	203	134
Synpcc7942_1669	potassium-transporting ATPase subunit B	Chromosome	1739595	1741685	+	2091	1082	1283	860	228	300	226	540	386	740	676	585	374	114	183	152	125	76	99	103	47	51	101	186	129
Synpcc7942_1670	hypothetical protein	Chromosome	1741687	1741833	+	147	54	70	49	20	14	19	27	18	40	30	34	20	6	15	13	12	2	5	10	0	3	6	10	8
Synpcc7942_1671	potassium-transporting ATPase, C subunit	Chromosome	1741836	1742447	+	612	428	540	356	128	162	76	273	247	378	335	286	172	90	89	82	54	36	35	83	37	46	80	99	67
Synpcc7942_1672	vanY D-Ala-D-Ala carboxypeptidase. Metallo peptidase. MEROPS family M15B	Chromosome	1742508	1743233	+	726	2751	3342	2085	1051	1449	1413	1694	1188	2098	2719	2530	1174	1980	2017	2293	1828	1161	1261	1503	779	669	1251	1181	720
Synpcc7942_1673	hypothetical protein	Chromosome	1743189	1743854	-	666	745	996	571	604	824	830	503	394	641	1355	1287	706	532	491	570	956	509	478	553	373	271	785	388	200
Synpcc7942_1674	hypothetical protein	Chromosome	1743855	1744166	-	312	6212	8139	4848	5587	7987	7659	4638	3452	5657	15116	12399	5986	3207	3052	4004	5627	3979	4597	2924	2468	1485	8117	4860	3025
Synpcc7942_1675	hypothetical protein	Chromosome	1744281	1744766	-	486	1856	2194	1254	1050	1267	1328	1148	766	1388	2191	2248	1109	786	677	824	722	524	585	516	320	263	1438	915	574
Synpcc7942_1676	hypothetical protein	Chromosome	1744816	1745469	-	654	562	655	443	359	523	551	336	192	446	817	855	421	330	297	321	353	251	282	377	202	174	519	377	216
Synpcc7942_1677	hypothetical protein	Chromosome	1745500	1746597	-	1098	1089	1343	868	866	1195	1133	735	518	922	1799	1702	893	753	545	687	1146	774	861	753	517	403	1130	485	251
Synpcc7942_1678	hypothetical protein	Chromosome	1746611	1747153	-	543	1935	2465	1446	1742	2238	2394	1240	931	1486	4544	3835	2058	895	685	780	2053	1417	1320	1165	695	586	2406	1219	932
Synpcc7942_1679	photosystem II reaction center W protein	Chromosome	1747252	1747590	+	339	5057	6087	3234	2873	3787	5910	2915	1680	2636	8447	7496	5050	1584	1413	1780	3165	2327	2457	1726	1407	1319	4644	3737	2100
Synpcc7942_1680	Sulphate transport system permease protein 1	Chromosome	1747842	1748858	-	1017	9663	13017	9335	8534	8183	6472	3845	3625	8418	12332	22318	20272	2246	5603	5839	2067	1372	1446	2807	2074	4323	23648	2363	1162
Synpcc7942_1681	Thiosulphate-binding protein	Chromosome	1749076	1750128	+	1053	1684	2714	2536	3426	2764	2017	599	725	2113	3501	7281	7528	546	2069	2042	414	232	213	708	644	1898	14084	513	301
Synpcc7942_1682	Sulphate transport system permease protein 2	Chromosome	1750203	1751039	+	837	771	1070	952	1311	1878	1213	295	370	839	798	1291	1250	321	1010	742	462	288	208	543	610	1565	1519	484	338
Synpcc7942_1683	hypothetical protein	Chromosome	1751063	1751308	+	246	93	159	124	202	375	243	69	110	103	192	164	97	74	209	175	94	68	69	140	187	447	91	113	77
Synpcc7942_1684	putative transcriptional regulator, Crp/Fnr family	Chromosome	1751336	1751956	+	621	2448	2608	1806	2236	2780	2636	1614	1459	2308	3581	3316	1838	2018	2738	2692	2725	1685	1913	2837	1991	3993	1000	1473	1019
Synpcc7942_1685	Sulphate transport system permease protein 2	Chromosome	1752002	1752862	+	861	2163	2698	1799	2411	3032	2990	1637	1440	2232	4183	3321	2202	1772	2500	2351	2817	1724	1817	3647	2066	4588	1660	2389	1580
Synpcc7942_1686	Thiosulphate-binding protein	Chromosome	1753022	1754047	+	1026	369	287	232	230	304	328	219	148	213	494	466	324	159	184	244	358	190	253	325	188	289	169	197	151
Synpcc7942_1687	Sulfate ABC transporter, permease protein CysT	Chromosome	1754047	1754913	+	867	43	55	45	28	32	32	34	30	42	67	52	24	46	42	45	45	49	43	40	32	42	32	17	16
Synpcc7942_1688	Sulfate ABC transporter, permease protein CysW	Chromosome	1754913	1755773	+	861	48	65	63	43	47	41	35	21	48	63	84	36	52	48	49	50	22	47	43	29	40	41	31	31
Synpcc7942_1689	Rhodanese-like	Chromosome	1755915	1756877	+	963	908	1277	913	3149	4046	3033	767	689	1385	3468	4309	2978	795	1291	1061	2273	1497	1489	917	429	1007	2061	1159	716
Synpcc7942_1690	hypothetical protein	Chromosome	1756898	1757137	+	240	107	154	89	180	251	175	95	45	104	231	185	134	76	140	148	175	114	107	84	53	98	59	98	97
Synpcc7942_1691	hypothetical protein	Chromosome	1757155	1758315	+	1161	233	326	188	396	547	402	199	176	347	501	420	208	241	376	391	437	269	322	279	179	293	137	247	156
Synpcc7942_1692	mrr restriction system protein	Chromosome	1758418	1759329	-	912	694	801	478	187	226	316	344	257	431	460	333	290	190	219	306	268	142	144	252	215	174	208	222	145
Synpcc7942_1693	response regulator receiver domain protein (CheY-like)	Chromosome	1759418	1759819	-	402	113	126	85	71	42	69	64	47	71	81	85	38	39	36	46	22	14	15	29	13	9	66	245	169
Synpcc7942_1694	DNA topoisomerase IV subunit A	Chromosome	1759930	1762506	+	2577	1279	1478	1073	833	1050	991	723	537	1234	1697	1435	785	672	943	1034	803	559	647	722	459	408	916	1285	827
Synpcc7942_1695	hypothetical protein	Chromosome	1762639	1763637	+	999	2390	2034	1931	1223	1743	1770	1248	915	1626	2256	2002	1861	1528	1781	2008	1761	1181	1075	2263	1269	1509	1727	2386	1733
Synpcc7942_1696	hypothetical protein	Chromosome	1763712	1764452	-	741	659	782	409	525	656	497	444	352	642	801	737	338	289	230	284	349	290	306	284	151	121	537	387	229
Synpcc7942_1697	Zn-finger, CDGSH type	Chromosome	1764611	1764892	-	282	131	133	83	109	136	103	108	78	108	170	151	71	57	46	68	99	71	61	61	33	23	130	96	63
Synpcc7942_1698	putative transcriptional regulator	Chromosome	1765087	1765428	+	342	577	710	381	507	603	605	380	237	426	815	876	345	131	142	233	269	160	166	181	117	84	393	234	119
Synpcc7942_1699	MATE efflux family protein	Chromosome	1765464	1766852	-	1389	613	790	486	444	536	537	400	284	547	795	766	470	445	460	475	602	340	323	456	283	275	478	199	156
Synpcc7942_1700	GDP-fucose synthetase NAD dependent epimerase/dehydratase	Chromosome	1766905	1767849	-	945	398	393	309	221	306	332	143	136	268	538	455	297	212	256	277	302	151	190	245	135	138	397	425	242
Synpcc7942_1701	hypothetical protein	Chromosome	1767953	1768489	+	537	1106	1239	866	834	1162	1039	847	657	1114	2293	2269	1173	478	405	463	876	630	751	687	399	343	1573	931	725
Synpcc7942_1702	hypothetical protein	Chromosome	1768545	1768682	+	138	212	270	138	95	172	182	151	98	186	322	317	137	74	60	108	96	95	59	58	69	62	210	77	58
Synpcc7942_1703	putative alpha-mannosidase	Chromosome	1768940	1772017	-	3078	4943	5720	3644	2829	3830	4079	2759	2095	3560	5993	5504	3458	2012	1897	2343	2163	1431	1650	1815	1334	1292	4136	2227	1412
Synpcc7942_1704	hypothetical protein	Chromosome	1772024	1772833	+	810	495	621	399	289	409	434	311	214	423	806	719	432	212	230	240	259	169	150	271	195	233	596	308	163
Synpcc7942_1705	photosystem II reaction center I protein PsbI	Chromosome	1772946	1773065	+	120	21582	24502	13894	5207	10156	13693	13794	7388	9013	17843	20439	12842	8380	6986	8921	8523	6326	7867	8004	9053	6466	8452	7841	4739
Synpcc7942_1706	hypothetical protein	Chromosome	1773234	1775426	+	2193	3151	3495	2391	2288	2983	2763	1602	1243	2306	3685	3164	2343	1315	1574	1869	1703	1200	1261	1426	958	1098	2563	4564	2726
Synpcc7942_1707	cell division protein Ftn6 hypothetical protein	Chromosome	1775633	1776064	+	432	459	568	332	197	257	289	232	135	247	395	465	223	161	127	176	186	134	168	194	151	123	296	680	561
Synpcc7942_1708	oligopeptidase A. Metallo peptidase. MEROPS family M03A	Chromosome	1776199	1778226	+	2028	1280	1524	1063	419	729	806	722	482	744	1062	1025	659	492	579	681	478	329	356	424	342	308	615	530	321
Synpcc7942_1709	Small GTP-binding protein domain	Chromosome	1778348	1779889	-	1542	565	718	412	411	454	452	360	264	454	686	615	361	385	349	477	342	261	291	355	259	178	359	652	390
Synpcc7942_1710	DNA-directed RNA polymerase subunit omega	Chromosome	1780048	1780278	+	231	3544	4569	2537	1574	2523	2912	2155	1390	1988	4785	4515	3231	991	907	1237	1723	1281	1300	1257	1158	1138	2729	2125	1536
Synpcc7942_1711	hypothetical protein	Chromosome	1780275	1780847	+	573	1404	1909	1027	528	788	1101	788	536	947	2026	2171	1283	567	411	559	789	404	459	649	592	576	1460	443	270
Synpcc7942_1712	hypothetical protein	Chromosome	1780853	1781218	+	366	117	162	77	26	34	79	66	34	95	177	167	96	44	25	25	53	25	30	39	34	44	66	20	18
Synpcc7942_1713	probable hydrocarbon oxygenase MocD	Chromosome	1781317	1782219	+	903	501	916	338	912	984	982	200	163	447	775	1113	324	258	285	142	262	139	319	196	157	160	1171	2927	2781
Synpcc7942_1714	hypothetical protein	Chromosome	1782216	1783232	+	1017	293	398	241	479	468	505	131	110	203	426	382	263	89	148	103	164	101	151	76	73	77	400	529	346
Synpcc7942_1715	uracil phosphoribosyltransferase	Chromosome	1783250	1783903	-	654	759	783	533	1011	1250	1143	395	339	532	2526	1895	1028	594	489	747	1556	991	1189	640	339	462	916	1235	797
Synpcc7942_1716	diguanylate cyclase/phosphodiesterase with PAS/PAC sensor(s)	Chromosome	1783939	1787655	-	3717	17374	19757	11830	5452	7732	7762	9460	7281	10850	13267	11709	7287	5041	4970	5963	4193	2589	2863	5612	4720	3927	9835	2223	1371
Synpcc7942_1717	glycolate oxidase subunit (Fe-S) protein	Chromosome	1787724	1789025	-	1302	1548	1536	1129	1661	2351	2195	971	746	1120	2855	2495	1508	893	882	974	1695	1120	1309	1280	1184	946	1907	1965	1152
Synpcc7942_1718	glycolate oxidase subunit GlcE	Chromosome	1789028	1790305	-	1278	716	648	480	503	764	722	470	369	648	1211	914	518	517	516	615	717	507	691	806	629	518	1011	754	509
Synpcc7942_1719	isocitrate dehydrogenase	Chromosome	1790369	1791796	-	1428	3047	3634	2238	3895	4664	4284	2291	1578	3097	4342	4291	2324	3083	2671	3177	3554	2543	3125	3641	1956	1863	4065	7747	5382
Synpcc7942_1720	hypothetical protein	Chromosome	1791952	1792392	+	441	845	974	653	154	235	281	591	394	548	451	420	261	259	262	299	117	75	113	226	192	136	293	302	205
Synpcc7942_1721	PBS lyase HEAT-like repeat	Chromosome	1793212	1793916	-	705	3733	4395	2550	6112	6261	5600	2087	1690	3099	7509	6521	3754	1839	1598	1895	4091	3125	3336	2240	1174	1027	4594	3933	2732
Synpcc7942_1722	Thiosulphate-binding protein	Chromosome	1794143	1795228	-	1086	1039	1162	739	799	1068	984	543	424	633	1308	1389	1022	333	350	463	675	579	576	278	241	249	1040	412	240
Synpcc7942_1723	carotene isomerase	Chromosome	1795482	1797032	+	1551	572	655	505	365	428	480	348	247	502	944	851	480	268	317	371	420	323	311	368	189	235	843	380	251
Synpcc7942_1724	hypothetical protein	Chromosome	1797078	1797386	-	309	2924	2335	1831	1866	2000	1231	1979	1402	2135	959	702	473	856	943	7774	1206	880	890	1039	426	237	1072	1028	447
Synpcc7942_1725	transcriptional regulator, GntR family	Chromosome	1797616	1799067	+	1452	2098	2066	1414	1443	1764	1637	1302	1014	1544	2089	1309	1005	825	819	2049	919	690	718	916	497	485	1587	1438	926
Synpcc7942_1726	lipoprotein signal peptidase	Chromosome	1799119	1799610	-	492	325	413	263	160	229	245	144	95	212	335	309	226	104	126	163	198	99	101	143	100	88	177	126	93
Synpcc7942_1727	BioY protein	Chromosome	1799638	1800219	-	582	399	448	285	119	165	155	180	129	286	309	289	151	159	198	222	120	76	71	125	75	56	164	83	51
Synpcc7942_1728	hypothetical protein	Chromosome	1800372	1800887	+	516	113	129	75	27	33	33	88	60	106	91	99	35	43	49	58	37	5	20	20	9	15	40	15	17
Synpcc7942_1729	potassium-transporting ATPase D chain	Chromosome	1800893	1802005	+	1113	601	644	441	88	97	117	363	248	356	377	353	210	199	191	278	94	51	58	127	96	79	182	63	75
Synpcc7942_1730	hypothetical protein	Chromosome	1802050	1802640	+	591	861	941	593	978	1302	1265	518	398	757	1811	1278	836	512	507	513	902	649	794	398	237	173	578	856	551
Synpcc7942_1731	hypothetical protein	Chromosome	1802686	1803171	-	486	243	403	194	107	152	179	153	109	260	318	357	179	66	73	157	82	49	51	139	95	95	162	79	35
Synpcc7942_1732	hypothetical protein	Chromosome	1803168	1803578	-	411	366	653	294	358	380	378	259	202	349	597	573	306	189	183	255	169	136	133	224	179	128	335	382	262
Synpcc7942_1733	transcriptional regulator	Chromosome	1803575	1804219	-	645	2455	3123	1802	2587	2695	2485	1864	1186	2312	3396	3876	1835	1346	1576	2028	1540	1146	1198	1302	1143	993	1968	2368	1912
Synpcc7942_1734	ferredoxin-thioredoxin reductase catalytic chain	Chromosome	1804395	1804757	+	363	3518	5039	2651	2737	2793	3619	3168	2009	4271	5720	7007	3292	2429	3022	3586	1676	1514	1205	2346	1937	1862	3512	4560	3822
Synpcc7942_1735	cysteine desulfurase activator complex subunit SufB	Chromosome	1804805	1806244	+	1440	4819	7819	3563	4691	4950	4852	4103	2535	6406	6190	7250	3207	2937	4127	4955	2639	2271	1787	4724	3173	3178	6586	6256	4537
Synpcc7942_1736	Iron-regulated ABC transporter ATPase subunit SufC	Chromosome	1806290	1807075	+	786	1439	2664	1102	2209	2424	2161	1067	769	2183	2625	3088	1279	1096	1135	1547	1420	1234	946	1638	873	981	3028	2408	1852
Synpcc7942_1737	Iron-regulated ABC transporter permease protein SufD	Chromosome	1807075	1808403	+	1329	3171	4663	2146	3692	4047	3924	2444	1583	4116	5547	6594	2835	2545	2631	3028	3958	3488	3125	2774	1683	1771	5842	4172	3046
Synpcc7942_1738	cysteine desulfurase	Chromosome	1808413	1809672	+	1260	3476	5139	2509	4381	4045	3213	2588	1668	3783	6513	6553	3302	2155	2340	2653	4373	3655	3034	2258	1591	1506	2796	4114	3114
Synpcc7942_1739	transcriptional regulator, MerR family	Chromosome	1809717	1810142	+	426	1040	1484	671	1107	1198	1103	710	430	767	1649	1573	958	340	345	464	566	471	356	371	351	284	716	763	580
Synpcc7942_1740	UDP-N-acetylmuramate dehydrogenase	Chromosome	1810183	1811088	-	906	761	937	673	262	349	325	429	338	557	494	516	323	302	428	472	237	164	192	309	206	274	290	417	262
Synpcc7942_1741	UDP-N-acetylmuramate--L-alanine ligase	Chromosome	1811099	1812535	-	1437	3025	3255	2472	1103	1401	1355	1488	1082	2305	2500	2107	1453	1495	1845	2122	1119	803	841	2262	1081	1173	1595	2087	1511
Synpcc7942_1742	glyceraldehyde-3-phosphate dehydrogenase	Chromosome	1812814	1813833	+	1020	26746	31044	19681	25627	32422	29940	15240	10653	24315	30630	27791	22306	26103	25656	28356	25348	14732	15284	20998	10306	12136	22658	26066	17634
Synpcc7942_1743	NAD(P)H-quinone oxidoreductase subunit H	Chromosome	1814092	1815276	+	1185	4577	5069	3165	4946	6550	6026	2937	2031	3702	8335	6972	4282	3208	3003	3231	5268	3775	4091	3914	2204	2071	5314	5301	3530
Synpcc7942_1744	hypothetical protein	Chromosome	1815423	1815833	+	411	239	308	208	255	473	393	118	68	151	611	555	437	97	109	147	272	230	201	140	83	71	322	228	150
Synpcc7942_1745	hypothetical protein	Chromosome	1815848	1816393	-	546	1041	1236	838	698	824	584	547	451	698	853	520	515	319	367	1249	587	346	436	618	292	224	500	650	320
Synpcc7942_1746	group2 RNA polymerase sigma factor SigB	Chromosome	1816600	1817562	-	963	66746	76715	44936	31281	35837	39515	39681	30337	44141	61382	48306	31710	16504	17312	23130	23681	16564	14180	15398	12266	11526	46631	14418	13038
Synpcc7942_1747	hypothetical protein	Chromosome	1817778	1818962	-	1185	1497	1745	1031	876	1168	1332	824	613	858	2057	1693	1075	492	449	545	750	509	573	475	457	388	1787	797	565
Synpcc7942_1748	hypothetical protein	Chromosome	1818990	1819751	-	762	475	592	348	181	268	300	296	189	339	453	518	289	190	198	212	159	109	125	125	68	86	245	81	56
Synpcc7942_1749	ferredoxin	Chromosome	1819754	1820146	-	393	2336	2744	1655	1353	1785	1800	1439	1152	1848	2840	2655	1445	1220	1074	1283	1262	889	936	730	468	447	1278	1281	889
Synpcc7942_1750	conserved hypothetical protein YCF35	Chromosome	1820146	1820532	-	387	4197	4654	2692	2615	3287	3623	2394	1728	3047	5150	4571	2347	2195	1859	2136	2514	2042	2147	1572	959	901	2927	2542	1918
Synpcc7942_1751	hypothetical protein	Chromosome	1820575	1820778	-	204	2338	2859	1462	1119	1429	1639	1177	801	1338	2167	1924	1034	965	744	957	1188	939	1020	646	410	366	1096	1058	768
Synpcc7942_1752	Armadillo:PBS lyase HEAT-like repeat	Chromosome	1821018	1821770	-	753	1523	1846	1087	1154	1434	1551	868	667	1041	2256	1831	1147	687	629	913	1083	766	866	890	645	557	1289	1287	846
Synpcc7942_1753	hypothetical protein	Chromosome	1821890	1822354	-	465	194	247	170	163	203	204	145	102	203	356	263	135	146	144	131	134	105	104	131	84	59	141	150	118
Synpcc7942_1754	hypothetical protein	Chromosome	1822345	1822497	-	153	146	212	123	118	167	162	83	68	123	221	196	101	98	77	115	121	62	90	63	43	38	134	133	94
Synpcc7942_1755	hypothetical protein	Chromosome	1822494	1824227	-	1734	955	1010	771	1235	1389	952	652	518	1100	1537	1370	750	661	794	850	875	595	750	640	351	292	756	1517	994
Synpcc7942_1756	hypothetical protein	Chromosome	1824236	1824511	-	276	178	169	120	44	65	88	59	59	104	117	87	75	18	33	55	26	29	21	35	20	11	41	23	18
Synpcc7942_1757	hypothetical protein	Chromosome	1824648	1824935	+	288	28680	28794	17311	6943	10587	10266	12532	8460	11206	21453	14781	10343	2140	2410	3067	2460	1971	1827	1124	1130	899	1519	1224	784
Synpcc7942_1758	hypothetical protein	Chromosome	1825182	1826267	-	1086	1685	2273	1417	1118	1416	1442	1191	875	1450	2460	2141	1170	867	886	1085	1002	660	695	666	519	430	1695	1026	645
Synpcc7942_1759	CAB/ELIP/HLIP-related protein	Chromosome	1826249	1826452	-	204	455	555	341	283	388	349	310	161	312	565	642	246	203	205	278	241	134	156	155	83	77	401	285	159
Synpcc7942_1760	L-alanine dehydrogenase	Chromosome	1826528	1827619	+	1092	529	604	459	518	628	469	346	278	562	725	630	411	473	611	585	453	294	377	537	223	237	654	1080	778
Synpcc7942_1761	hypothetical protein	Chromosome	1827800	1829530	+	1731	3004	3363	2436	1146	1534	1744	1625	1081	2308	2464	1977	1667	1454	1919	1945	1319	843	866	1951	1042	1077	2464	2910	2046
Synpcc7942_1762	hypothetical protein	Chromosome	1829577	1831028	+	1452	1915	2375	1390	2112	2635	2039	1362	952	1912	3429	2931	1471	1532	1331	1582	2743	1644	2071	1827	1063	1067	2174	2232	1443
Synpcc7942_1763	inositol monophosphate family protein	Chromosome	1831028	1831846	+	819	497	594	409	471	685	626	346	218	433	979	840	668	319	260	312	656	356	473	319	249	262	509	435	297
Synpcc7942_1764	hypothetical protein	Chromosome	1831862	1832230	+	369	394	572	301	411	411	440	223	156	269	478	657	280	154	127	158	174	110	122	132	167	143	498	511	451
Synpcc7942_1765	hypothetical protein	Chromosome	1832303	1832806	-	504	350	452	303	199	258	327	213	124	268	511	503	279	132	136	166	131	82	81	188	137	91	332	123	73
Synpcc7942_1766	cytochrome d ubiquinol oxidase, subunit II	Chromosome	1832998	1834029	-	1032	2633	2925	1894	2195	2787	2450	1440	993	1792	3438	2940	1977	1001	1049	1156	1392	987	954	1321	774	827	2110	1341	971
Synpcc7942_1767	cytochrome oxidase d subunit I	Chromosome	1834078	1835490	-	1413	1754	2265	1366	1625	1648	1611	1021	774	1429	3172	2696	1265	1040	1029	1123	1478	901	774	1440	669	648	1568	1090	819
Synpcc7942_1768	hypothetical protein	Chromosome	1835596	1836408	+	813	561	653	440	151	164	207	280	224	395	489	453	262	227	220	250	190	130	146	214	120	116	250	160	114
Synpcc7942_1769	hypothetical protein	Chromosome	1836408	1836794	+	387	442	583	350	97	156	204	224	215	261	318	339	184	147	155	197	108	75	74	167	131	103	395	97	74
Synpcc7942_1770	hypothetical protein	Chromosome	1836751	1837047	-	297	132	170	125	51	73	77	62	44	84	152	161	69	62	49	65	68	39	43	66	47	46	111	106	49
Synpcc7942_1771	signal recognition particle subunit FFH/SRP54 (srp54)	Chromosome	1837162	1838652	+	1491	4074	5155	3005	3361	4467	4708	2601	2052	3443	8092	7016	3868	2369	2178	2598	3833	2627	2928	2779	2001	1894	4089	3101	2096
Synpcc7942_1772	30S ribosomal protein S16	Chromosome	1838756	1839004	+	249	17402	20113	12178	17336	24219	25431	8108	7318	11688	42162	30571	21824	7704	6916	10295	26181	15595	18117	7190	5146	5092	10665	9508	6619
Synpcc7942_1773	hypothetical protein	Chromosome	1839008	1839325	+	318	3152	3993	2398	3004	4206	4585	1652	1289	2426	7577	6059	3805	1621	1293	2128	4474	2569	2520	1043	871	891	1750	1123	667
Synpcc7942_1774	30S ribosomal protein S21	Chromosome	1839385	1839558	+	174	11983	15293	8725	9030	12459	12213	5616	3918	6277	15826	14247	7689	5231	4630	7280	10230	6482	5835	4379	3176	3171	6235	5263	2843
Synpcc7942_1775	phosphate starvation-induced protein	Chromosome	1839685	1840650	+	966	766	929	574	638	810	942	422	364	577	1504	1354	723	397	315	489	691	434	461	435	367	312	788	389	223
Synpcc7942_1776	hypothetical protein	Chromosome	1840742	1840999	+	258	4073	4449	2690	2462	3350	3259	2363	2240	2782	4746	3725	2306	1182	1091	1114	2232	1810	1843	1496	1351	1080	3310	1829	1288
Synpcc7942_1777	hypothetical protein	Chromosome	1841045	1841998	+	954	2943	3449	2078	1061	1622	1711	1761	1440	2046	2595	2167	1444	658	571	718	1183	793	704	895	1080	846	1770	483	275
Synpcc7942_1778	hypothetical protein	Chromosome	1842010	1843869	-	1860	680	801	506	945	710	613	352	291	600	780	620	383	389	412	418	364	297	278	356	149	204	945	1393	959
Synpcc7942_1779	DNA repair protein RecN	Chromosome	1843941	1845686	+	1746	120	175	143	124	145	156	92	58	118	166	147	51	57	97	82	53	35	51	61	34	20	131	289	203
Synpcc7942_1780	DNA mismatch repair protein	Chromosome	1845760	1847385	+	1626	831	977	621	531	607	796	428	360	486	1205	1119	780	399	343	349	467	312	339	349	343	246	1169	345	210
Synpcc7942_1781	hypothetical protein	Chromosome	1847468	1847743	-	276	1280	1713	1080	252	475	635	624	379	842	880	681	557	526	686	825	693	353	258	651	431	491	159	252	179
Synpcc7942_1782	threonine synthase	Chromosome	1847829	1849121	-	1293	33435	33264	22529	10543	15248	20155	14914	11153	18735	28317	20936	15812	16862	16175	21519	16469	10179	11836	18714	11898	13053	5127	7466	5014
Synpcc7942_1783	hypothetical protein	Chromosome	1849303	1852170	+	2868	1585	1828	1230	868	945	872	968	840	1198	1397	1233	668	653	700	700	542	365	395	596	353	343	717	711	517
Synpcc7942_1784	RNA polymerase sigma factor SigF	Chromosome	1852529	1853311	+	783	36836	34917	20557	16336	22599	16933	20687	18287	24943	40686	36944	20640	4582	5969	4877	7337	6030	7691	4900	4286	3444	16037	9593	6008
Synpcc7942_1785	hypothetical protein	Chromosome	1853308	1853718	-	411	207	220	154	158	270	185	94	95	181	398	350	209	90	111	100	215	99	105	110	70	57	201	92	46
Synpcc7942_1786	conserved hypothetical protein YCF51	Chromosome	1853723	1854250	-	528	710	719	444	566	797	827	394	308	597	1317	1103	654	456	395	482	747	381	453	579	353	395	976	636	400
Synpcc7942_1787	SUF system FeS assembly protein	Chromosome	1854247	1854729	-	483	654	832	485	523	688	761	430	244	429	1156	1078	538	394	383	401	588	396	428	423	356	276	705	615	365
Synpcc7942_1788	hypothetical protein	Chromosome	1855204	1859910	+	4707	4327	5055	3097	2092	3004	3439	2795	1731	3047	5317	4747	2760	2207	2159	2794	2311	1668	1903	3961	3131	2990	5761	2468	1661
Synpcc7942_1789	Heat shock protein DnaJ-like	Chromosome	1860032	1861012	+	981	1232	1160	857	763	626	655	852	491	1063	866	866	479	566	558	697	369	199	266	612	496	387	459	604	441
Synpcc7942_1790	DNA adenine methylase	Chromosome	1861019	1861810	+	792	476	439	289	168	204	218	177	139	283	170	152	142	88	118	127	54	46	41	100	108	155	108	141	60
Synpcc7942_1791	hypothetical protein	Chromosome	1861831	1863066	-	1236	565	981	525	295	407	526	330	200	420	781	680	356	168	124	216	244	150	143	180	109	108	871	186	146
Synpcc7942_1792	delta-aminolevulinic acid dehydratase	Chromosome	1863290	1864270	+	981	6299	7611	4347	7367	10151	10136	3747	2555	4578	14129	12223	6960	4066	3344	3544	7947	5123	5693	5367	3772	3449	8544	6782	4552
Synpcc7942_1793	thioredoxin	Chromosome	1864440	1864763	+	324	768	970	507	549	708	865	386	285	494	1615	1381	904	377	297	473	931	530	603	514	358	362	742	936	595
Synpcc7942_1794	succinyldiaminopimelate transaminase	Chromosome	1864768	1865946	+	1179	649	904	499	443	680	720	372	195	464	1290	1134	679	400	338	507	901	471	440	479	273	307	684	672	387
Synpcc7942_1795	SsrA-binding protein	Chromosome	1865979	1866443	-	465	514	536	357	347	516	529	298	207	317	999	936	605	223	214	319	560	367	394	414	276	270	751	465	280
Synpcc7942_1796	hypothetical protein	Chromosome	1866456	1866749	-	294	626	731	548	424	601	592	323	237	483	908	784	477	283	225	337	437	239	344	312	231	173	550	370	247
Synpcc7942_1797	hypothetical protein	Chromosome	1866873	1867376	+	504	945	1670	683	3127	1955	1975	407	331	949	853	1725	361	476	552	171	254	177	313	316	308	336	2712	13794	11522
Synpcc7942_1798	hypothetical protein	Chromosome	1867864	1868490	+	627	2718	2671	1721	605	923	812	1381	1030	1848	1024	873	542	954	1293	1417	457	358	380	1062	607	498	800	521	344
Synpcc7942_1799	Hydrogenase expression/formation protein HypE	Chromosome	1868940	1869971	+	1032	446	614	395	201	392	432	301	247	299	641	547	319	171	200	182	265	201	163	333	303	280	711	231	178
Synpcc7942_1800	hypothetical protein	Chromosome	1869943	1870455	+	513	5495	8379	4880	5178	7019	8255	3393	2151	4931	10413	8422	4930	2104	1677	1920	4176	2645	2066	5305	3254	2772	19454	4137	3355
Synpcc7942_1801	hypothetical protein	Chromosome	1870692	1871408	+	717	218	333	212	164	161	205	162	73	160	363	255	155	79	70	118	116	76	65	128	57	78	308	109	62
Synpcc7942_1802	response regulator receiver domain protein (CheY-like)	Chromosome	1871523	1873145	-	1623	992	1263	772	442	540	616	491	378	776	1099	1039	526	390	484	564	312	203	234	342	305	304	690	461	293
Synpcc7942_1803	putative ferric uptake regulator, FUR family	Chromosome	1873351	1873782	-	432	6532	8737	4371	3216	3824	4101	3318	2469	3818	7417	7090	3964	1747	1711	2061	1943	1408	1350	1803	1414	1258	3255	1692	1147
Synpcc7942_1804	hypothetical protein	Chromosome	1873843	1874397	-	555	1097	1095	774	535	649	613	464	368	603	964	827	510	218	254	249	274	219	228	207	145	138	448	455	358
Synpcc7942_1805	HetI protein-like	Chromosome	1874474	1875253	-	780	120	148	101	37	89	99	74	52	78	140	115	79	44	34	46	34	17	32	35	27	29	51	32	20
Synpcc7942_1806	bacterioferritin comigratory protein	Chromosome	1875268	1875741	+	474	652	774	513	774	933	1027	386	303	541	1393	964	565	322	353	366	737	476	578	253	158	168	458	605	410
Synpcc7942_1807	mutator MutT-like	Chromosome	1875797	1876243	+	447	192	244	174	189	235	236	123	103	167	302	254	161	89	95	149	166	95	117	68	45	47	166	120	85
Synpcc7942_1808	pantothenate kinase	Chromosome	1876216	1876959	-	744	229	327	168	222	293	277	143	90	155	344	307	165	80	95	117	163	106	93	77	63	41	176	118	57
Synpcc7942_1809	flavoprotein	Chromosome	1877025	1878740	+	1716	7731	7860	5230	15807	17084	11455	5347	3850	6607	14887	12253	6487	4697	4351	4912	9055	7182	8125	4092	2598	1984	10527	10842	7402
Synpcc7942_1810	flavoprotein	Chromosome	1878956	1880710	+	1755	6544	6975	4322	7554	9758	8839	3486	2489	4384	10219	8257	5517	2623	2755	3055	5822	4510	5086	2432	1990	1681	7179	4494	3017
Synpcc7942_1811	diguanylate cyclase (GGDEF domain) with PAS/PAC sensor	Chromosome	1880981	1884094	+	3114	12680	11160	7891	6322	8904	7484	8278	5639	8355	7800	6744	6097	7329	7281	8681	5665	4140	4645	10371	9477	8805	11232	5684	3708
Synpcc7942_1812	hypothetical protein	Chromosome	1884096	1884374	-	279	1734	2171	1373	1055	1475	1650	878	453	1170	1461	1305	707	251	264	376	588	391	289	574	346	260	2288	485	333
Synpcc7942_1813	heat shock protein 90	Chromosome	1884434	1886350	-	1917	31553	26333	17110	35340	33497	29359	12015	9997	18508	9184	7217	3993	3806	6455	6756	11171	8675	8530	9036	6256	6518	2133	41930	29890
Synpcc7942_1814	cyclic nucleotide-binding domain (cNMP-BD) protein	Chromosome	1886477	1887205	-	729	275	364	181	222	199	205	170	137	227	414	386	221	96	104	153	176	78	98	99	122	101	218	109	61
Synpcc7942_1815	response regulator receiver domain protein (CheY-like)	Chromosome	1887216	1888451	-	1236	578	755	396	481	495	515	353	215	445	841	925	415	248	284	346	425	285	362	302	243	210	543	310	201
Synpcc7942_1816	periplasmic sensor hybrid histidine kinase	Chromosome	1888444	1891377	-	2934	1969	2368	1567	1444	1766	1899	1183	928	1694	2486	2229	1375	1062	1025	1206	1109	756	969	1136	807	752	1980	1289	866
Synpcc7942_1817	response regulator receiver domain protein (CheY-like)	Chromosome	1891423	1891788	-	366	849	974	702	1030	1095	1061	489	423	711	1545	1370	763	499	411	611	804	655	794	525	396	410	964	783	555
Synpcc7942_1818	hypothetical protein	Chromosome	1891891	1892208	-	318	287	317	252	61	96	113	145	101	198	122	123	80	70	108	129	61	16	28	81	59	84	87	42	33
Synpcc7942_1819	hypothetical protein	Chromosome	1892346	1892930	+	585	146	170	126	96	107	164	77	48	98	230	198	156	87	70	71	147	80	63	76	63	60	157	83	58
Synpcc7942_1820	hypothetical protein	Chromosome	1893007	1893735	-	729	79347	86567	52991	124420	119603	92683	42603	36689	64548	118485	101878	45358	25985	26959	28881	52761	39603	44104	21154	13902	11471	68896	49741	33311
Synpcc7942_1821	hypothetical protein	Chromosome	1893904	1894263	+	360	11971	12385	7866	4398	3163	2964	9415	5936	8977	1919	2320	1583	3922	4331	4881	456	253	323	1792	1774	1382	843	1172	969
Synpcc7942_1822	hypothetical protein	Chromosome	1894291	1894503	+	213	4984	5117	3059	2725	2363	1900	3549	2338	3482	1224	1473	793	1325	1615	1991	628	378	484	761	803	609	1136	2677	1937
Synpcc7942_1823	PBS lyase HEAT-like repeat	Chromosome	1894500	1895159	-	660	1525	1741	1055	1253	1581	1392	867	559	894	2379	2348	1244	673	727	789	1093	645	746	1271	930	866	1888	1614	1026
Synpcc7942_1824	CBS	Chromosome	1895166	1895630	-	465	3199	4036	2109	2186	3036	2773	1750	1363	2175	5968	5676	2806	866	891	865	1529	1119	1307	2118	1720	1551	4289	3587	2125
Synpcc7942_1825	CDP-diacylglycerol--glycerol-3-phosphate 3-phosphatidyltransferase	Chromosome	1895707	1896225	+	519	525	543	398	410	486	503	288	224	515	719	591	369	272	352	386	317	227	245	269	170	154	441	356	265
Synpcc7942_1826	mRNA-binding protein	Chromosome	1896222	1897163	-	942	301	364	241	295	368	314	167	114	251	542	421	293	234	229	303	298	192	183	218	164	139	294	451	312
Synpcc7942_1827	hypothetical protein	Chromosome	1897287	1897913	+	627	4451	5118	3324	2666	3013	2610	2919	2271	4033	5921	5107	2458	2278	2525	2780	2652	2027	2329	2039	944	954	2129	2085	1440
Synpcc7942_1828	hypothetical protein	Chromosome	1897914	1898171	+	258	676	816	472	421	514	468	452	330	578	727	606	321	300	369	435	293	203	225	276	167	165	440	333	189
Synpcc7942_1829	1-(5-phosphoribosyl)-5-[(5- phosphoribosylamino)methylideneamino] imidazole-4-carboxamide isomerase	Chromosome	1898205	1898975	+	771	1317	1726	1086	1788	2225	1964	1048	763	1391	2763	2669	1328	1208	1164	1304	2235	1384	1546	1068	779	734	1464	1427	957
Synpcc7942_1830	thioredoxin	Chromosome	1899227	1899550	-	324	59488	64963	36949	33554	55441	59794	35565	24035	30482	73699	68293	51824	21110	19035	22166	43802	32745	38154	29242	35294	26146	48955	36384	23635
Synpcc7942_1831	inositol-5-monophosphate dehydrogenase	Chromosome	1899856	1901019	-	1164	9022	9917	6080	10025	13537	9617	6603	4740	8937	14699	13109	7920	11650	9397	10823	14557	8960	9706	10147	6172	6629	5648	6915	4432
Synpcc7942_1832	hypothetical protein	Chromosome	1901152	1901601	-	450	2236	2187	1669	1325	1618	1697	1040	880	1707	2003	1713	1180	1096	1412	1476	1198	603	757	1102	646	799	1815	2523	1584
Synpcc7942_1833	hypothetical protein	Chromosome	1901772	1902530	+	759	837	759	540	464	601	449	384	311	416	949	847	476	379	383	410	348	303	364	513	363	318	718	909	640
Synpcc7942_1834	hypothetical protein	Chromosome	1902530	1902988	+	459	466	319	333	325	428	395	232	179	313	748	582	421	262	278	351	356	292	327	642	276	259	490	844	699
Synpcc7942_1835	hypothetical protein	Chromosome	1903031	1903657	+	627	492	572	404	332	457	368	287	206	382	679	530	335	270	269	312	296	141	187	240	180	161	359	280	222
Synpcc7942_1836	hypothetical protein	Chromosome	1903658	1903990	-	333	3084	3323	2223	4147	4676	4431	2138	1662	2739	6467	5909	3216	1502	1344	1588	2589	2171	2910	1394	937	783	2564	3545	2936
Synpcc7942_1837	hypothetical protein	Chromosome	1904030	1904374	-	345	2950	3120	1974	1244	1645	1967	1274	1042	1489	3007	2625	1833	794	810	1046	1317	811	940	803	532	476	1582	751	512
Synpcc7942_1838	light-independent protochlorophyllide reductase subunit B	Chromosome	1904431	1905957	-	1527	7442	7755	4917	3405	4765	4410	4517	3834	4838	8851	8270	3944	2335	1845	1898	3650	2625	3295	4619	3260	2634	9469	3831	2587
Synpcc7942_1839	hypothetical protein	Chromosome	1906094	1906834	-	741	400	431	293	134	144	145	248	164	226	263	265	152	187	141	223	97	47	77	104	88	71	215	101	80
Synpcc7942_1840	hypothetical protein	Chromosome	1906920	1907426	-	507	248	253	173	148	158	196	121	87	186	312	277	153	89	87	116	137	92	107	106	72	49	124	217	137
Synpcc7942_1841	UDP-N-acetylmuramoyl-tripeptide--D-alanyl-D- alanine ligase	Chromosome	1907478	1908845	-	1368	1233	1301	859	514	654	553	782	459	818	1104	1045	603	548	455	638	442	329	385	399	232	195	610	681	403
Synpcc7942_1842	Transposase, IS605 OrfB	Chromosome	1908945	1910213	+	1269	2269	2770	1813	1917	2291	1776	1659	1181	2219	3123	2903	1335	1379	1195	1674	1677	1017	1172	1663	1000	730	1659	1218	728
Synpcc7942_1843	hypothetical protein	Chromosome	1910225	1911034	-	810	381	604	386	528	679	605	264	228	455	877	827	587	352	346	439	906	464	476	322	316	266	570	226	112
Synpcc7942_1844	7-cyano-7-deazaguanine reductase	Chromosome	1911034	1911558	-	525	621	839	498	699	998	950	393	300	512	1579	1137	733	287	244	405	915	538	654	333	249	206	906	593	386
Synpcc7942_1845	hypothetical protein	Chromosome	1911652	1911879	+	228	14302	10076	8895	19463	28424	23131	9241	7040	6566	35480	23726	24801	6010	5632	20351	29765	24569	30033	26801	19494	11330	19887	26634	17269
Synpcc7942_1846	hypothetical protein	Chromosome	1911978	1913807	-	1830	33777	40537	24457	33442	34305	25842	25746	19030	44735	52055	51437	26969	31422	35094	39967	31244	19161	19982	46135	22078	26223	22032	16424	10273
Synpcc7942_1847	dihydrodipicolinate synthase	Chromosome	1913856	1914755	-	900	4875	6304	3905	2608	3354	3505	2438	1802	3674	8006	8020	4557	2068	2117	2977	3634	1787	2084	2613	1343	1514	2259	857	659
Synpcc7942_1848	aspartate-semialdehyde dehydrogenase	Chromosome	1914772	1915836	-	1065	13855	17055	10545	6298	9315	9687	7456	5495	9797	20506	18063	12550	5233	5649	7989	8676	4902	5292	7252	4612	5080	8229	4455	2715
Synpcc7942_1849	RNA polymerase sigma factor SigC	Chromosome	1916620	1917816	+	1197	398068	416536	270543	7991	11611	12901	150505	124803	192520	172542	171777	104895	1426	3151	2565	949	598	682	556	595	502	729	299	148
Synpcc7942_1850	precorrin-6Y C5,15-methyltransferase (decarboxylating)	Chromosome	1917870	1919099	-	1230	131	125	110	120	127	140	120	80	137	149	161	92	161	156	183	110	80	78	110	89	74	143	56	52
Synpcc7942_1851	Ferredoxin--nitrite reductase	Chromosome	1919364	1920827	+	1464	11687	8526	6789	7384	11767	10665	6564	4729	6003	12199	9666	8227	5671	7240	7988	8127	5480	6572	6783	6447	4589	9400	4038	2407
Synpcc7942_1852	precorrin-8X methylmutase	Chromosome	1920852	1921481	+	630	4123	2465	2356	3779	5864	5184	1909	1663	2427	7822	5824	5271	1420	2289	2806	4631	3330	3937	3120	2086	1526	4958	1731	1074
Synpcc7942_1853	cobalt-factor II C20-methyltransferase / precorrin-2 C20-methyltransferase	Chromosome	1921478	1922182	+	705	2663	1565	1557	1582	2540	2667	1257	1129	1396	4142	3357	3529	798	1432	1673	2253	1386	1652	1618	1433	1145	2907	908	554
Synpcc7942_1854	precorrin-3 methyltransferase	Chromosome	1922179	1923879	+	1701	3222	2114	2033	1784	2633	2556	1470	1334	1781	5234	4693	4677	859	1737	1748	2369	1486	1772	1808	1987	1710	3896	723	485
Synpcc7942_1855	cobyrinic acid a,c-diamide synthase	Chromosome	1923883	1925253	+	1371	1097	921	797	646	838	795	533	537	725	1735	1708	1515	315	605	758	548	303	385	729	686	628	1743	416	226
Synpcc7942_1856	tRNA-adenosine deaminase	Chromosome	1925324	1925830	+	507	326	323	205	311	372	277	206	172	221	528	517	328	74	146	191	107	87	75	173	109	97	471	191	124
Synpcc7942_1857	3-hydroxyacid dehydrogenase	Chromosome	1925835	1926701	-	867	512	589	424	355	448	469	332	231	425	540	464	375	273	345	343	324	218	276	329	186	167	405	439	379
Synpcc7942_1858	Heme oxygenase (decyclizing)	Chromosome	1926893	1927609	+	717	21305	23246	15344	32632	49679	52927	12848	9391	17455	59158	50558	33920	15301	13165	14298	36271	25748	27929	38585	24016	24138	41514	41492	27257
Synpcc7942_1859	diguanylate cyclase/phosphodiesterase with PAS/PAC sensor(s)	Chromosome	1927733	1930486	+	2754	9220	10903	6542	3595	6233	7106	5012	3720	5998	9439	7292	6943	3625	4128	4534	5501	3638	3644	4138	3805	3900	3885	2479	1551
Synpcc7942_1860	two component transcriptional regulator, LuxR family	Chromosome	1930475	1931182	-	708	1430	1795	1138	663	1008	992	821	574	882	1768	1583	992	647	605	690	770	433	433	535	429	428	957	642	399
Synpcc7942_1861	periplasmic binding protein of ABC transporter for natural amino acids	Chromosome	1931340	1932605	-	1266	336	380	280	169	201	210	166	127	296	285	240	117	183	252	279	121	76	79	204	103	123	173	169	155
Synpcc7942_1862	hypothetical protein	Chromosome	1932765	1933688	+	924	9277	9867	7534	6450	8923	10609	5151	3687	7607	15602	10943	9515	3468	4342	4850	5704	4174	4111	5607	3391	3295	15788	7233	5730
Synpcc7942_1863	modification methylase, HemK family	Chromosome	1933701	1934582	+	882	822	1096	785	568	826	870	570	404	807	1344	1190	659	517	516	711	717	472	436	701	338	413	1339	512	289
Synpcc7942_1864	hypothetical protein	Chromosome	1934588	1935175	+	588	912	1124	662	388	750	725	543	326	594	993	964	518	439	390	533	512	317	361	381	287	229	643	436	281
Synpcc7942_1865	inorganic polyphosphate/ATP-NAD kinase	Chromosome	1935472	1936392	+	921	568	870	466	450	590	538	509	375	586	852	879	458	251	218	284	423	261	249	186	210	153	542	364	208
Synpcc7942_1866	hypothetical protein	Chromosome	1936389	1936799	-	411	732	808	483	866	1156	1083	455	357	588	1703	1825	809	461	451	481	725	441	634	429	312	266	793	687	444
Synpcc7942_1867	Deoxyribodipyrimidine photo-lyase family protein	Chromosome	1936937	1937818	+	882	66	74	70	13	29	34	77	36	67	55	51	26	45	38	45	43	27	35	32	30	26	38	65	35
Synpcc7942_1868	hypothetical protein	Chromosome	1937822	1938253	+	432	18	32	12	8	15	11	20	4	22	31	23	10	7	11	18	8	13	5	7	8	5	18	41	35
Synpcc7942_1869	probable cation efflux system protein	Chromosome	1938280	1941534	-	3255	3091	4910	2893	3563	3841	3557	1977	1148	3057	4191	3830	2178	1538	1549	1758	1967	1270	1058	2818	1283	1236	5694	3726	2802
Synpcc7942_1870	Secretion protein HlyD	Chromosome	1941531	1942814	-	1284	886	1683	903	714	874	1040	638	372	1034	1510	1478	818	403	361	453	850	415	330	809	348	402	2461	485	378
Synpcc7942_1871	hypothetical protein	Chromosome	1943308	1943841	+	534	2966	2533	1869	752	1232	1122	1726	1298	2111	1444	1167	1008	783	816	1106	1095	774	839	1760	1249	1198	1392	1033	760
Synpcc7942_1872	histidine kinase	Chromosome	1943951	1945399	+	1449	1507	1641	1076	588	908	879	970	680	1049	1111	842	858	813	798	997	899	594	639	973	702	698	868	344	158
Synpcc7942_1873	two component transcriptional regulator, winged helix family	Chromosome	1945396	1946076	+	681	2473	2786	1664	1419	2048	1916	1563	1083	1875	2594	2189	1493	925	1059	1326	1284	893	992	1093	670	682	1675	838	568
Synpcc7942_1874	RNA methyltransferase TrmH, group 2	Chromosome	1946154	1946624	-	471	449	592	328	528	760	817	225	176	270	1040	1022	693	205	173	224	582	409	432	204	217	174	471	454	303
Synpcc7942_1875	hypothetical protein	Chromosome	1946701	1948101	-	1401	1359	1657	1134	672	855	898	876	657	1208	1577	1561	774	863	778	954	721	488	461	861	545	518	1019	549	343
Synpcc7942_1876	hypothetical protein	Chromosome	1948203	1948583	-	381	1455	1413	1074	605	758	803	795	601	1306	1491	1349	643	705	882	996	644	421	422	654	331	356	629	703	382
Synpcc7942_1877	Transglutaminase-like	Chromosome	1948660	1950663	-	2004	1042	1249	801	921	1328	1079	687	478	881	1611	1526	771	594	626	754	748	617	641	636	388	348	1271	612	407
Synpcc7942_1878	hypothetical protein	Chromosome	1950660	1951652	-	993	606	691	561	513	627	637	423	286	527	835	838	436	286	262	339	406	307	306	270	252	197	670	423	252
Synpcc7942_1879	MoxR protein-like	Chromosome	1951649	1952587	-	939	1042	1294	744	766	1064	917	589	387	738	1764	1611	809	387	382	518	786	467	497	493	229	268	1097	1044	746
Synpcc7942_1880	hypothetical protein	Chromosome	1952819	1953025	+	207	3432	3349	2341	919	1257	1361	1637	1308	2220	2194	2066	1328	939	1101	1388	651	459	564	505	322	329	729	639	456
Synpcc7942_1881	L-aspartate oxidase	Chromosome	1953074	1954726	-	1653	1894	2046	1487	1122	1871	1720	1159	935	1724	2590	2397	1724	2216	1950	2553	2876	1482	1771	2146	1284	1290	1265	440	263
Synpcc7942_1882	photosystem II complex extrinsic protein precursor PsuB	Chromosome	1954814	1955224	-	411	26277	27289	18363	21274	28617	28289	13853	12158	19346	42188	32778	20171	15559	15044	16014	22446	14930	16097	18343	11643	11092	24195	17964	12208
Synpcc7942_1883	conserved hypothetical protein YCF53	Chromosome	1955407	1956126	-	720	813	927	632	546	826	988	459	371	632	1389	1421	823	475	452	440	639	411	411	587	412	345	1036	684	425
Synpcc7942_1884	RfaE bifunctional protein, domain II	Chromosome	1956126	1956647	-	522	451	531	395	232	304	371	323	147	291	555	513	290	208	221	256	241	141	147	180	118	84	243	185	117
Synpcc7942_1885	HAD-superfamily hydrolase subfamily IA, variant 3	Chromosome	1956644	1957411	-	768	616	715	510	449	696	746	409	285	601	1238	1010	719	587	564	522	708	423	513	648	317	416	560	801	608
Synpcc7942_1886	exonuclease RecJ	Chromosome	1957417	1959471	+	2055	1106	1214	887	626	729	736	566	436	851	1148	1091	636	509	557	637	569	393	468	505	368	372	763	445	299
Synpcc7942_1887	probable mannosyltransferase	Chromosome	1959524	1960816	+	1293	825	856	565	451	534	542	429	297	463	732	571	590	284	391	476	500	321	356	493	387	409	557	582	320
Synpcc7942_1888	hypothetical protein	Chromosome	1960851	1961891	+	1041	2734	2248	1847	1791	2611	2473	1486	1151	1814	3413	2379	2474	1123	1382	1628	1924	1207	1175	1741	1147	1361	2215	1603	968
Synpcc7942_1889	hypothetical protein	Chromosome	1961987	1963582	-	1596	8191	7461	5401	5419	6335	4765	7737	5695	10524	9980	7237	5022	8258	9654	10668	8633	5641	5468	8835	3660	3462	6313	4274	2753
Synpcc7942_1890	hypothetical protein	Chromosome	1963748	1964254	+	507	18586	14175	11233	6558	7438	5666	11329	8126	11980	10620	9822	6273	7833	5692	8981	5754	4357	5577	2764	1374	1254	5682	4509	3129
Synpcc7942_1891	hypothetical protein	Chromosome	1964412	1964972	+	561	7751	7611	4753	6136	8337	7658	4199	2734	4438	9780	7696	5763	3653	3307	4947	9285	6666	6312	5278	3013	2660	6894	5938	3537
Synpcc7942_1892	Rhodanese-like	Chromosome	1964969	1965778	+	810	2405	2766	1698	765	1466	1833	1094	807	1287	3128	2379	2299	763	738	1173	2352	1238	1111	1213	844	833	1956	631	377
Synpcc7942_1893	ATPase	Chromosome	1965754	1966530	-	777	449	462	330	131	174	211	289	203	313	317	262	183	171	152	230	88	64	91	136	105	103	148	145	87
Synpcc7942_1894	integral membrane protein of the ABC-type Nat permease for neutral amino acids	Chromosome	1966520	1967599	-	1080	446	468	328	325	405	343	368	197	479	519	315	225	362	393	476	358	211	248	414	189	216	319	547	372
Synpcc7942_1895	hypothetical protein	Chromosome	1967770	1968582	+	813	5912	6723	4223	2074	2738	3054	3016	2194	3979	4085	4127	2642	2094	2681	3052	1308	885	957	1125	913	775	3635	4191	2825
Synpcc7942_1896	bifunctional ornithine acetyltransferase/N-acetylglutamate synthase protein	Chromosome	1968654	1969898	-	1245	481	613	469	268	357	442	247	188	363	856	761	508	237	326	321	396	209	200	219	164	169	327	353	301
Synpcc7942_1897	putative transcripton factor DevT-like	Chromosome	1969931	1970821	-	891	336	559	314	325	446	406	217	175	356	738	660	325	230	198	261	383	201	249	197	149	141	210	187	116
Synpcc7942_1898	isopropylmalate isomerase large subunit	Chromosome	1970822	1972228	-	1407	3837	5122	2878	4245	5366	5092	2727	1791	3313	8383	8522	3969	2426	2060	2444	3456	2269	2726	3005	2052	1785	4472	3687	2428
Synpcc7942_1899	hypothetical protein	Chromosome	1972290	1972778	-	489	296	226	187	181	245	216	145	128	170	450	397	221	120	128	153	178	117	116	152	96	108	288	219	152
Synpcc7942_1900	deoxycytidine triphosphate deaminase	Chromosome	1972832	1973413	+	582	1446	1434	990	812	1102	1397	681	447	822	1911	1500	1083	462	559	573	923	651	629	712	541	506	1136	1434	983
Synpcc7942_1901	putative glycosyltransferase	Chromosome	1973458	1975839	-	2382	5725	6148	3830	2895	3949	3656	3261	2310	4496	6049	5194	4444	3075	3492	4146	4339	2971	2849	4394	2702	2892	3533	2283	1603
Synpcc7942_1902	putative glycosyltransferase	Chromosome	1975932	1976978	-	1047	4442	5369	3149	3486	4766	4357	3202	2380	3800	4534	4219	3842	2200	2551	3402	2531	1825	2060	3143	3198	3291	4192	2135	1432
Synpcc7942_1903	hypothetical protein	Chromosome	1976983	1978113	-	1131	7611	9061	5311	4976	7077	6530	5038	3450	6029	6073	5755	4794	3441	4105	5313	3323	2111	2000	6778	6153	6209	7081	2896	1727
Synpcc7942_1904	hemolysin secretion protein-like	Chromosome	1978129	1979454	-	1326	24455	28696	17326	16481	20143	18310	15204	11230	19736	24153	19266	16324	9279	12458	14774	12202	7885	8093	19881	14363	14459	18406	13561	9235
Synpcc7942_1905	cyclic nucleotide-binding domain (cNMP-BD) protein	Chromosome	1979496	1982498	-	3003	26669	30375	19629	13635	17402	16938	14699	11073	21251	22512	20974	16094	13086	16663	17700	10149	6903	7293	15130	11341	12754	15402	16544	11393
Synpcc7942_1906	hypothetical protein	Chromosome	1982513	1983253	-	741	5725	6190	4205	2919	4316	4074	2667	1943	3439	7187	5939	4262	2108	2129	2712	3817	2407	2373	2973	1860	1667	3822	3324	2395
Synpcc7942_1907	Mg-protoporphyrin IX monomethyl ester (oxidative) cyclase	Chromosome	1983417	1984493	-	1077	33042	36915	24676	28157	41680	44920	18375	13954	23638	59880	50214	35426	16924	17513	18198	27087	19653	19769	28149	18646	18584	50876	38302	25858
Synpcc7942_1908	hypothetical protein	Chromosome	1984647	1985081	-	435	1827	1808	1399	1271	2030	1862	1157	889	1363	2339	2204	1528	945	918	1022	1170	868	1131	1216	851	813	2270	2231	1557
Synpcc7942_1909	hypothetical protein	Chromosome	1985142	1985738	-	597	409	598	371	249	296	324	337	195	406	847	831	487	259	236	387	426	205	232	360	251	228	469	255	179
Synpcc7942_1910	aromatic acid decarboxylase	Chromosome	1985741	1986379	-	639	432	607	365	219	359	393	287	150	376	960	881	533	264	255	338	423	244	222	311	235	223	290	284	165
Synpcc7942_1911	Cold shock protein	Chromosome	1986376	1988613	-	2238	8394	10625	6229	5327	7698	7881	5043	3573	6749	13378	12415	6927	5144	4494	6049	6805	4235	4262	6893	3817	3758	6098	2847	2033
Synpcc7942_1912	phosphate uptake regulator, PhoU	Chromosome	1988931	1989605	-	675	1547	2045	1104	1367	1484	1479	835	612	1020	1806	2292	872	713	533	661	744	569	655	495	441	355	1041	908	734
Synpcc7942_1913	hypothetical protein	Chromosome	1989975	1990358	+	384	1930	1815	1448	779	1221	1499	1061	900	1149	2408	2133	1337	923	982	1070	1094	729	945	1794	1346	1207	2101	1777	1217
Synpcc7942_1914	hypothetical protein	Chromosome	1990394	1990852	+	459	6327	7042	4292	2583	3615	3953	3802	3277	4683	8110	8052	4049	2101	1871	2000	3274	2297	2387	3222	2218	2059	5288	2064	1357
Synpcc7942_1915	chorismate mutase	Chromosome	1991020	1991412	-	393	1564	1948	1208	1134	1596	1705	963	714	1141	3021	2585	1680	712	720	853	1131	728	973	704	542	440	1276	965	628
Synpcc7942_1916	signal peptide peptidase A. Serine peptidase. MEROPS family S49	Chromosome	1991469	1992281	-	813	912	961	667	964	1230	1253	508	373	638	1793	1427	910	656	648	596	824	644	622	768	454	503	1502	1065	729
Synpcc7942_1917	permease of the drug/metabolite transporter	Chromosome	1992369	1993463	+	1095	479	522	366	293	434	415	310	206	429	695	637	373	345	349	447	487	267	335	348	207	203	527	432	291
Synpcc7942_1918	UDP-glucose:tetrahydrobiopterin glucosyltransferase	Chromosome	1993521	1994600	+	1080	554	592	396	322	385	325	316	281	464	809	737	490	316	388	453	353	268	317	308	146	173	349	488	422
Synpcc7942_1919	transcriptional regulator, XRE family	Chromosome	1994565	1995326	-	762	957	1165	779	539	822	892	618	432	791	1960	1661	990	557	539	723	1116	597	667	663	426	429	870	900	615
Synpcc7942_1920	leucyl-tRNA synthetase	Chromosome	1995596	1998193	-	2598	6818	8510	4935	5693	7883	8242	3857	2723	5036	14124	11230	6888	3868	3540	4526	6545	4056	4536	3781	3019	2925	5311	4441	3020
Synpcc7942_1921	hypothetical protein	Chromosome	1998203	1998655	+	453	61	48	31	21	29	48	39	29	36	52	60	39	18	29	34	32	23	19	22	23	19	36	37	22
Synpcc7942_1922	putative transmembrane transcriptional regulator	Chromosome	1998656	1999156	-	501	4839	6682	3735	3921	4772	5107	3072	2161	4070	9093	9081	4516	1439	1270	1386	2997	1996	1895	2415	1453	1239	8002	3356	2405
Synpcc7942_1923	RNA polymerase sigma factor RpoE	Chromosome	1999240	1999896	-	657	3889	5548	3332	2959	4298	5210	2077	1197	2738	8277	7355	3769	1268	973	1202	3588	2379	1978	3572	1505	1410	15414	2738	2330
Synpcc7942_1924	hypothetical protein	Chromosome	2000205	2000732	-	528	830	749	545	565	613	466	350	333	611	769	738	569	314	378	375	250	179	283	245	163	139	693	674	497
Synpcc7942_1925	probable peptidase	Chromosome	2000732	2001583	-	852	388	463	334	249	298	277	214	204	382	436	423	254	209	265	298	193	84	118	210	87	95	362	396	195
Synpcc7942_1926	hypothetical protein	Chromosome	2001647	2001940	-	294	277	305	210	63	103	138	140	97	153	253	260	180	81	100	101	96	63	64	67	49	57	119	84	59
Synpcc7942_1927	diaminopimelate epimerase	Chromosome	2001982	2002824	+	843	584	756	464	853	1056	1083	392	270	645	1615	1632	889	564	485	537	933	560	671	669	335	412	1311	1216	828
Synpcc7942_1928	hypothetical protein	Chromosome	2002837	2003079	+	243	867	1268	685	619	803	892	595	412	785	1746	1730	729	415	366	439	536	338	484	300	298	194	619	400	305
Synpcc7942_1929	cysteine desulfurase	Chromosome	2003133	2004293	+	1161	1421	1869	1109	1549	1753	1522	1049	813	1542	2491	2184	1170	1142	1118	1354	1731	896	1100	1124	628	562	1169	1342	864
Synpcc7942_1930	hypothetical protein	Chromosome	2004305	2005048	+	744	1573	1949	1266	1454	1889	1656	1054	842	1421	3103	2789	1585	929	933	1169	1268	918	1003	764	567	492	1526	1068	784
Synpcc7942_1931	probable serine/threonine protein phosphatase	Chromosome	2005055	2005825	+	771	1050	1282	768	824	937	966	591	434	845	1774	1594	818	483	489	549	680	374	436	474	338	300	970	602	333
Synpcc7942_1932	hypothetical protein	Chromosome	2006047	2006580	+	534	773	771	593	568	809	891	382	256	579	1218	1109	677	506	565	667	773	528	488	579	341	379	729	981	770
Synpcc7942_1933	isopentenyl pyrophosphate isomerase	Chromosome	2006589	2007635	+	1047	600	827	536	412	482	477	311	221	494	915	809	397	414	358	424	409	243	253	448	296	272	1117	591	374
Synpcc7942_1934	D-alanyl-D-alanine carboxypeptidase/D-alanyl-D-alanine-endopeptidase	Chromosome	2007641	2008990	+	1350	501	594	449	314	413	442	327	181	376	556	543	344	247	236	221	198	134	150	295	187	201	877	388	278
Synpcc7942_1935	type 4 prepilin peptidase 1. Aspartic peptidase. MEROPS family A24A	Chromosome	2009232	2010020	-	789	269	308	169	91	153	149	186	123	228	235	204	123	176	188	226	125	87	55	181	91	118	146	149	91
Synpcc7942_1936	hypothetical protein	Chromosome	2010026	2010268	-	243	436	506	352	179	255	281	243	221	307	515	443	249	255	255	246	169	134	187	230	145	139	417	252	130
Synpcc7942_1937	peptide methionine sulfoxide reductase	Chromosome	2010387	2011127	-	741	1926	2205	1418	2496	2846	2645	1429	1175	1832	4588	3878	2212	1197	1058	1115	2000	1414	1611	1439	887	883	3854	2898	2098
Synpcc7942_1938	multidrug-efflux transporter	Chromosome	2011214	2012275	-	1062	46	67	52	58	83	72	37	28	36	95	80	43	49	45	44	93	53	53	56	32	14	51	88	52
Synpcc7942_1939	glyceraldehyde-3-phosphate dehydrogenase	Chromosome	2012363	2013364	+	1002	14	10	11	15	8	24	10	5	13	27	28	16	6	8	2	20	21	28	12	5	4	21	80	48
Synpcc7942_1940	putative membrane transporter	Chromosome	2013361	2014620	+	1260	61	71	54	68	74	72	54	37	67	93	83	35	53	42	63	75	43	31	33	37	30	95	88	35
Synpcc7942_1941	hypothetical protein	Chromosome	2014681	2015577	+	897	213	267	152	146	167	187	123	102	134	319	300	184	116	92	144	181	98	131	108	68	72	206	157	131
Synpcc7942_1942	bacterioferritin comigratory protein-like	Chromosome	2015645	2016097	+	453	1514	1662	1300	1081	1600	1672	813	616	1124	2187	2008	1170	589	715	771	971	773	709	539	297	365	1208	1004	639
Synpcc7942_1943	cell division protein Ftn2-like	Chromosome	2016143	2018038	-	1896	1341	1441	1012	1470	1720	1614	860	676	1162	1918	1917	887	1048	1027	1172	1185	868	955	1067	629	541	1617	2376	1728
Synpcc7942_1944	Pyruvate dehydrogenase (lipoamide)	Chromosome	2018389	2019417	+	1029	5881	7351	4386	7521	9456	9218	3934	2885	5471	14066	13099	7425	4398	3996	5032	7920	5626	6544	6281	3709	3462	9199	10478	7049
Synpcc7942_1945	excinuclease ABC subunit C	Chromosome	2019498	2021429	-	1932	1085	1145	787	514	716	740	524	353	722	1136	1000	676	414	436	479	428	300	313	509	326	305	879	509	380
Synpcc7942_1946	hypothetical protein	Chromosome	2021493	2021972	-	480	373	408	209	95	197	196	249	161	183	277	258	156	147	114	98	136	78	95	105	99	74	168	86	89
Synpcc7942_1947	hypothetical protein	Chromosome	2022089	2023540	-	1452	2254	2708	1629	793	1286	1323	1305	1127	1773	2171	2153	1272	1249	1051	1244	827	481	538	978	587	577	1659	545	359
Synpcc7942_1948	hypothetical protein	Chromosome	2023694	2023939	+	246	1870	1880	1200	999	1262	1548	932	683	1072	2180	1763	1063	595	553	702	935	670	722	684	430	415	1424	892	577
Synpcc7942_1949	hypothetical protein	Chromosome	2024003	2024311	+	309	17431	17684	10936	1834	2753	3293	8503	7018	9144	7246	6436	4596	1847	2132	1829	1926	1413	1228	1735	1480	1208	2251	977	634
Synpcc7942_1950	hypothetical protein	Chromosome	2024388	2024639	+	252	8970	9665	5860	844	1382	1588	4067	3897	5274	3521	2947	2009	842	943	1078	706	460	485	975	759	701	1210	579	414
Synpcc7942_1951	hypothetical protein	Chromosome	2024828	2025190	+	363	1602	2049	1208	581	827	883	801	636	1021	1608	1615	734	406	378	530	586	381	372	410	278	206	682	497	295
Synpcc7942_R0002	tRNA-Ser	Chromosome	2025281	2025365	+	85	350	455	289	254	332	304	258	145	280	468	356	259	303	215	316	270	190	243	310	191	168	233	361	201
Synpcc7942_1952	hypothetical protein	Chromosome	2025399	2025740	+	342	656	976	462	356	471	581	399	261	420	745	696	489	227	182	314	262	159	227	261	210	145	287	185	122
Synpcc7942_1953	6-pyruvoyl tetrahydrobiopterin synthase	Chromosome	2025793	2026179	-	387	481	655	372	352	449	612	224	182	307	888	785	635	153	173	218	286	222	270	166	151	159	307	399	301
Synpcc7942_1954	CTP synthetase	Chromosome	2026183	2027877	-	1695	2193	2967	1676	1320	1950	2237	1031	832	1479	3817	3212	2317	1006	1032	1266	1592	990	1068	972	708	698	2020	1493	1001
Synpcc7942_1955	hypothetical protein	Chromosome	2027929	2028072	+	144	461	509	340	192	312	331	251	158	278	531	511	261	189	201	265	164	118	150	197	124	125	346	260	137
Synpcc7942_1956	acetyl-CoA carboxylase subunit beta	Chromosome	2028196	2029113	+	918	4851	5449	3235	4611	6194	5508	3123	2328	3910	9706	9219	4356	2397	2156	2615	3792	2485	2873	2744	1786	1423	4812	3846	2292
Synpcc7942_1957	cyclic nucleotide-binding domain (cNMP-BD) protein	Chromosome	2029234	2029671	-	438	353	429	237	370	410	481	248	209	362	717	568	301	198	176	126	305	139	181	117	85	63	240	311	185
Synpcc7942_1958	hypothetical protein	Chromosome	2029762	2030133	-	372	2973	3103	2190	948	1053	985	1714	1385	2301	1971	1904	783	837	1005	886	269	200	238	482	277	203	727	458	321
Synpcc7942_1959	prolyl-tRNA synthetase	Chromosome	2030322	2032142	+	1821	3003	3462	2347	2925	3608	3226	1748	1360	2883	6184	5644	2979	2689	2580	3073	3577	2266	2633	3201	1716	1995	3280	3775	2559
Synpcc7942_1960	hypothetical protein	Chromosome	2032190	2032696	-	507	715	769	592	79	129	152	241	150	262	411	374	181	77	75	80	41	41	29	33	41	39	93	84	66
Synpcc7942_1961	ferripyochelin binding protein	Chromosome	2032854	2033402	+	549	270	306	214	206	281	236	162	144	298	405	430	223	167	178	177	242	125	170	163	114	117	251	323	218
Synpcc7942_1962	photosystem II PsbY protein	Chromosome	2033449	2033571	+	123	16554	19247	10903	15187	19912	18226	10313	7764	12790	17299	15345	9288	10046	9195	11804	13440	9268	10759	7310	6159	4517	8776	16252	11681
Synpcc7942_1963	hypothetical protein	Chromosome	2033871	2034767	-	897	725	839	542	480	608	622	456	291	477	1086	971	614	399	281	416	414	218	242	344	301	285	684	296	143
Synpcc7942_1964	prenyltransferase	Chromosome	2034764	2035696	-	933	1245	1568	983	1462	1508	1349	866	607	1372	2478	2215	1073	959	890	1102	1164	731	851	1094	602	503	1296	1140	762
Synpcc7942_1965	exopolyphosphatase	Chromosome	2035730	2037379	+	1650	1518	1595	1183	1526	2220	1812	968	725	1327	2808	2175	1603	1218	1228	1372	1571	1065	1194	1184	882	789	2177	1635	1038
Synpcc7942_1966	hypothetical protein	Chromosome	2037413	2037670	+	258	705	686	489	505	701	766	420	288	542	947	829	639	343	391	408	392	280	398	338	245	247	678	653	399
Synpcc7942_1967	undecaprenyl pyrophosphate phosphatase	Chromosome	2037772	2038638	+	867	595	631	422	380	601	550	305	250	434	930	702	499	330	400	444	575	338	334	390	207	192	498	412	353
Synpcc7942_1968	hypothetical protein	Chromosome	2038685	2040043	+	1359	1221	1423	770	512	752	693	727	577	801	1000	893	668	439	485	572	413	305	270	452	323	298	722	440	257
Synpcc7942_1969	Transcriptional regulator AbrB	Chromosome	2040474	2040851	+	378	65101	71703	41737	94614	118992	107610	43478	33861	59330	116685	99979	75004	35035	38498	51055	86267	58122	60072	29123	22435	20319	53574	56216	37192
Synpcc7942_1970	N-acyl-L-amino acid amidohydrolase	Chromosome	2041038	2041484	-	447	34	69	45	28	29	30	22	22	25	52	54	30	13	18	27	23	15	15	3	17	18	32	8	7
Synpcc7942_1971	Peptidase M20D, amidohydrolase	Chromosome	2041481	2042239	-	759	611	832	396	401	606	559	389	258	453	919	841	399	324	222	349	603	390	445	222	238	167	512	295	193
[truncated: 713 more rows]
