# Supplementary material for: Mutations in the circadian cycle drive adaptive plasticity in cyanobacteria
Source: Proc Natl Acad Sci U S A. 2025 Sep 3;122(36):e2506928122. doi: 10.1073/pnas.2506928122 (PMC12435244; doi:10.1073/pnas.2506928122)
Supplement: Supplementary file 4 — Dataset S03 (XLSX) [file pnas.2506928122.sd03.xlsx]

## Sheet: Dataset S3
Position	Number	Strain	Method	Sample	Date	Eondition	Technical replicate #	ratio	ratio	uM	ratio	uM	uM	uM	uM	uM	uM	uM	uM	uM	uM	uM	uM	uM	uM	uM	uM	uM	uM	uM	uM	uM	uM	uM	uM	uM	uM	uM	uM	uM	uM	uM	ratio	uM	uM	uM	uM	uM	uM
								2obut	35cgmp	6pgc	AICAr	Hexose_Pool_fru_glc-D	Lcystin	Pool_2pg_3pg	accoa	acon-C	ade	adn	adp	adpglc	akg	amp	arg-L	asn-L	asp-L	atp	camp	chor	cit	citr-L	cmp	coa	ctp	cytd	dadp	damp	datp	dcdp	dcmp	dctp	dgdp	dgmp	dgtp	dhap	ditp	dtdpglu	dtmp	dttp	dump
								2obut.2obut_1.Light	35cgmp.35cgmp_1.Light	6pgc.6pgc_1.Light	AICAr.AICAr_1.Light	Hexose_Pool_fru_glc-D.Hexose_Pool_fru_glc-D_1.Light	Lcystin.Lcystin_1.Light	Pool_2pg_3pg.Pool_2pg_3pg_1.Light	accoa.accoa_1.Light	acon-C.acon-C_1.Light	ade.ade_1.Light	adn.adn_1.Light	adp.adp_1.Light	adpglc.adpglc_1.Light	akg.akg_1.Light	amp.amp_1.Light	arg-L.arg-L_1.Light	asn-L.asn-L_1.Light	asp-L.asp-L_1.Light	atp.atp_1.Light	camp.camp_1.Light	chor.chor_1.Light	cit.cit_1.Light	citr-L.citr-L_1.Light	cmp.cmp_1.Light	coa.coa_1.Light	ctp.ctp_1.Light	cytd.cytd_1.Light	dadp.dadp_1.Light	damp.damp_1.Light	datp.datp_1.Light	dcdp.dcdp_1.Light	dcmp.dcmp_1.Light	dctp.dctp_1.Light	dgdp.dgdp_1.Light	dgmp.dgmp_1.Light	dgtp.dgtp_1.Light	dhap.dhap_1.Light	ditp.ditp_1.Light	dtdpglu.dtdpglu_1.Light	dtmp.dtmp_1.Light	dttp.dttp_1.Light	dump.dump_1.Light
A1	1	C11	Q1	1A.1	2021-05-18	HiLL	1	0.645023	0.031262	3.10573	15.6308	100.274	0.066618	10.6587	4.32868	3.6e-05	5.78282	2.44141	20.2982	0.088073	1.31495	72.1107	0.000182	4.66806	3684.1	4.33855	0.000285	157.238	20.0227	5.72145	15.7354	0.427716	354638670856192	0.187566	0.132909	0.025232	0.053865	0.884437	0.333452	0.08201	8.04328	28.5332	32.4706	0.439883	4.08622	0.002255	5.94113	449581640843264	0.011558
A2	2	C11	Q1	1B.1	2021-05-18	HiLL	1	0.54937	0.103979	3.49419	25.7803	82.8433	0.05768	12.6675	0.057223	4.7e-05	6.31615	2.89408	17.3908	0.112922	0.179349	75.4014	0.000164	2.20322	3827.76	4.15323	0.000779	913.98	30.4784	5.89293	16.6863	0.516368	466217928228864	0.488055	0.12705	0.031842	0.033774	0.956667	0.270186	0.098419	11.4353	31.6338	38.2349	0.523285	3.86709	0.003916	6.18795	210561258225664	0.011992
A3	3	C11	Q1	1C.1	2021-05-18	HiLL	1	0.94797	0.102803	2.61071	20.2402	127.988	0.070843	9.47125	0.054432	4.9e-05	5.93299	3.91349	13.9823	0.185207	0.213693	64.6493	0.000158	0.628636	4180.12	3.64178	0.000199	421.578	27.753	3.92748	13.5374	0.40858	1436417855062010	0.231579	0.122704	0.019445	0.027305	0.74821	0.158806	0.136819	7.90042	30.6858	30.6932	0.411069	5.23735	0.004058	5.60848	5.20797e+16	0.013891
A4	4	C11	Q1	2A.1	2021-05-18	HiLL	1	0.688655	0.086257	3.61071	44.018	127.966	0.054511	11.4581	3.05573	5.8e-05	6.25753	5.06025	19.7996	0.173049	0.403608	98.0975	0.000193	1.06924	3954.85	5.86215	0.000328	253.165	27.5902	6.30023	15.8794	0.457562	1533583302852600	0.305963	0.196955	0.026919	0.036755	0.989151	0.194349	0.091718	10.3747	35.2155	40.1066	0.398608	2.02178	0.000358	8.9558	186866057871360	0.008128
A5	5	C11	Q1	2B.1	2021-05-18	HiLL	1	0.577356	0.081496	2.72772	21.9558	90.3282	0.045492	8.04102	3.73393	7.5e-05	6.23294	5.3833	15.6204	0.106215	0.492952	72.5423	0.000178	1.39152	4865.91	4.5574	0.000253	287.394	44.0788	6.93326	14.4665	0.425542	2507597328416760	0.418102	0.126391	0.023038	0.033826	0.768068	0.326384	0.084499	7.22109	34.4411	35.5302	0.362933	2.51656	0.000319	6.75241	54873055821824	0.01061
A6	6	C11	Q1	2C.1	2021-05-18	HiLL	1	0.750003	4.10534	4.50285	20.9259	126.841	0.052687	14.1878	0.077536	6.2e-05	6.80617	8.67083	19.5166	0.137032	0.577055	78.7505	0.000197	10.7123	3382.94	5.33024	0.000197	1108.46	33.7845	6.94834	13.8044	0.627636	7977634390605820	0.579616	0.147395	0.022896	0.029177	1.17678	0.224884	0.119575	10.9566	43.9739	32.5714	0.429434	2.53365	0.000228	6.65991	9380260114071550	0.008347
A7	7	C11	Q1	3A.1	2021-05-19	HiLL	1	0.669124	0.042341	4.1123	14.2535	83.7441	0.052808	14.3013	2.83269	0.000101	8.01723	2.49275	19.987	0.20263	0.111976	96.1231	0.000208	2.875	4197.14	4.96014	0.000213	28.2148	28.6923	6.39361	13.8384	0.457239	1009657422282750	0.142006	0.161984	0.038073	0.043279	0.830355	0.193031	0.083872	8.9334	38.3023	38.9669	0.625215	2.37746	0.000273	7.54226	869855592448	0.013972
A8	8	C11	Q1	3B.1	2021-05-19	HiLL	1	0.483598	0.132069	2.35981	11.3888	121.732	0.060248	14.7016	0.058693	3.8e-05	8.00157	2.25229	15.8641	0.256449	0.194905	72.1279	0.000172	7.48444	4355.48	4.24161	0.000198	69.8175	15.5535	8.55899	12.785	0.37902	1535455103287290	0.128864	0.133007	0.017632	0.029069	0.780228	0.183985	0.085291	9.36993	36.6098	35.3863	0.623532	7.57925	0.0002	7.27031	14414334918656	0.007382
A9	9	C11	Q1	3C.1	2021-05-19	HiLL	1	0.703168	13.8522	3.35855	36.8007	177.405	0.754783	24.4278	0.065578	9e-05	10.8492	2.89285	21.308	0.114721	0.243399	100.051	0.000207	1.05628	4529.86	4.43541	0.000114	51.3431	46.3213	13.1975	14.051	0.476165	2865656672288760	0.110146	0.197184	0.032211	0.040798	0.76103	0.214624	0.103014	10.0899	42.773	45.8074	0.67771	5.96122	0.004496	7.03625	192110330380288	0.009237
A10	10	C11	Q2	1A.1	2021-05-19	HiLL	1	0.511591	0.06946	4.85447	24.3379	164.603	0.037881	15.0515	2.45818	0.000105	14.1213	5.64121	23.0595	1.37963	53.1667	109.923	0.184817	1.10618	5741.71	8.17155	0.00013	347.095	189.524	30.8764	15.2551	0.923665	9.97469e+16	0.650309	0.362867	0.024821	0.060812	1.69779	0.181814	0.195194	9.93488	42.589	42.2844	1.62688	4.35696	0.000582	4.13934	3.15344e+18	0.005455
A11	11	C11	Q2	1B.1	2021-05-19	HiLL	1	0.596714	2.98333	5.25136	7.00648	124.892	0.027003	15.786	0.018349	4.6e-05	11.8974	8.1681	21.6474	1.48813	375.679	94.1137	0.017478	1.5581	7143.04	5.03863	0.000224	586.352	134.573	24.3725	14.6517	0.887167	2.14327e+18	0.004505	0.263474	0.019047	0.067192	1.31015	0.2712	0.333547	8.65679	46.7368	35.8432	1.04677	4.74372	0.00559	4.08745	1.797e+20	0.011082
A12	12	C11	Q2	1C.1	2021-05-19	HiLL	1	0.453393	0.187285	5.01068	20.3414	125.42	0.023575	15.7229	0.01247	7.4e-05	11.4771	6.17027	26.034	0.778139	100.043	105.791	0.119981	1.35407	8414.14	6.22021	9.8e-05	559.899	101.728	27.8793	15.4237	0.962528	7.66019e+17	0.594946	0.217962	0.021351	0.054557	1.47069	0.175648	0.224673	12.6201	37.9544	40.0518	1.30861	5.03217	0.000435	2.97633	1.09799e+20	0.014479
B1	13	C11	Q2	2A.1	2021-05-28	HiLL	1	0.5949	0.017653	2.81856	11.2491	92.1646	0.036811	12.8606	0.00431	4.7e-05	9.83818	7.94605	28.7586	2.23846	3.42501	71.3035	0.111777	2.77641	6154.69	7.43531	9.9e-05	115.64	70.9405	22.5244	14.1447	1.0484	1.34867e+19	0.606511	0.254246	0.018924	0.042326	1.24805	0.237905	0.187124	18.884	41.646	47.5656	0.347066	6.76202	0.000783	2.80332	1.05442e+17	0.013653
B2	14	C11	Q2	2B.1	2021-05-28	HiLL	1	0.597984	0.038881	3.0983	10.5663	122.026	0.061162	14.8781	0.011077	7.7e-05	12.0143	8.93212	28.8601	1.82107	11.5197	92.5517	0.046918	0.64422	5881.81	8.87706	9.1e-05	90.0592	135.66	24.3881	24.9883	1.39976	1.76875e+19	0.579335	0.279956	0.041866	0.052001	0.75272	0.396461	0.179803	13.5662	47.4968	53.9654	0.997802	4.83882	0.000833	3.48371	3.94613e+17	0.013118
B3	15	C11	Q2	2C.1	2021-05-28	HiLL	1	0.504298	1.80879	5.66598	33.5817	97.968	0.047348	16.4169	0.011314	7.5e-05	10.1563	12.0016	20.5372	0.43673	6.54372	84.9965	0.036141	0.930527	4391.76	4.59872	5.1e-05	207.413	78.9556	26.081	18.2675	1.00514	5.05222e+17	1.68976	0.348192	0.02675	0.053359	0.922771	0.189424	0.151028	11.4273	55.5362	41.9161	0.794173	5.4016	0.000628	3.55866	1.86909e+18	0.008873
B4	16	C11	Q2	3A.1	2021-05-28	HiLL	1	0.448132	0.061748	5.06442	20.8312	113.633	0.028634	16.9986	0.024062	2.4e-05	13.3257	14.2288	22.4956	0.905142	20.4023	97.265	0.110608	3.54759	6139.51	5.00583	0.000163	87.1459	141.312	12.2986	18.115	1.13709	4.43184e+18	2.6451	0.246128	0.023412	0.050814	1.16295	0.218482	0.26998	11.6945	53.8902	32.6956	0.791026	6.79763	0.00409	4.05697	1.08624e+19	0.010263
B5	17	C11	Q2	3B.1	2021-05-28	HiLL	1	0.574471	0.0614	6.28789	10.7952	109.073	0.039835	14.2564	0.012894	3.7e-05	9.79313	9.19535	21.5531	1.43754	10.4193	95.8212	0.022371	2.46248	4571.66	6.26271	9.6e-05	187.002	125.68	18.3388	14.9948	0.736145	1.23263e+18	1.85933	0.205279	0.021933	0.054127	1.32798	0.198431	0.166218	7.90045	53.1646	42.4137	0.748985	5.5303	0.000621	3.58242	1.04387e+19	0.00551
B6	18	C11	Q2	3C.1	2021-05-28	HiLL	1	0.466839	0.108216	4.93943	29.8277	142.046	0.027567	18.0236	3.14349	6.1e-05	11.0128	13.3992	28.645	0.790177	12.1456	95.2557	0.0951	0.562302	6969.49	6.55735	0.000122	120.302	176.433	24.7923	14.3368	0.972801	2.80234e+18	1.00591	0.207329	0.017517	0.044782	1.3719	0.250057	0.114744	14.2947	53.8956	45.9008	0.646607	5.15946	0.002081	2.55953	82158764949504	0.012627
B7	19	MSM1	Q1	1A.1	2021-05-17	HiLL	1	0.515367	0.115211	4.01274	15.9326	141.951	0.024564	16.6476	0.087692	3.3e-05	6.3408	6.63127	26.3561	0.286152	0.8247	114.611	0.000159	3.43182	5925.36	6.82441	0.000304	34.2666	9.66403	0.849964	15.7571	0.793406	6.69679e+17	0.332549	0.134846	0.025144	0.034283	1.24199	0.231861	0.1197	11.3129	49.1675	41.6725	0.352978	5.248	0.002058	8.36775	1.45245e+16	0.002901
B8	20	MSM1	Q1	1B.1	2021-05-17	HiLL	1	0.420575	2.91954	4.15388	13.6897	136.459	0.031713	18.0218	0.139749	1.7e-05	6.82907	5.47207	19.613	0.550346	1.08659	112.269	0.000179	0.751181	3516.33	6.04416	9.2e-05	22.0516	14.4346	0.957627	13.3046	0.833019	6.63648e+17	0.198031	0.157719	0.021258	0.040612	1.29386	0.195208	0.140322	9.38826	48.4619	34.418	0.274941	9.2243	0.000487	5.39556	9967242556997630	0.00309
B9	21	MSM1	Q1	1C.1	2021-05-17	HiLL	1	0.361505	0.080173	4.9706	28.1618	143.766	0.028189	13.1488	0.252143	2.2e-05	6.85229	5.68894	19.1027	0.427336	1.3214	99.7765	0.000175	5.25289	4731.97	5.77053	0.000167	36.3871	13.8786	0.529435	13.3189	0.688104	8.4341e+17	0.277812	0.116558	0.015688	0.038963	0.834293	0.270063	0.102858	7.84632	43.5562	36.7892	0.226065	4.75548	0.000142	5.61327	2116218165133310	0.002543
B10	22	MSM1	Q1	2A.1	2021-05-17	HiLL	1	0.409519	10.6579	1.9646	13.1945	178.79	0.018144	10.4453	0.183128	5e-05	7.48078	5.90299	23.2012	0.367342	1.9104	98.3082	0.000239	1.10509	5121.12	4.81707	0.000162	76.6097	5.14012	1.28709	16.038	0.799127	1.88789e+17	0.305189	0.14311	0.028791	0.031583	0.578542	0.282028	0.144937	10.117	45.2806	28.0451	0.254942	8.84261	0.000185	7.64985	1.47657e+18	0.009555
B11	23	MSM1	Q1	2B.1	2021-05-17	HiLL	1	0.753036	3.8442	2.54517	17.5141	142.582	0.016744	12.2228	0.159906	4e-05	7.2853	4.22176	18.9951	0.346221	5.43253	86.0651	0.000241	1.33575	4523.83	4.95714	0.000226	584.413	12.1458	1.27652	14.9264	0.754051	6.08923e+16	0.372531	0.141576	0.025874	0.026948	0.500849	0.288229	0.129395	8.82551	41.002	35.6483	0.255697	2.47583	0.000998	7.77092	6.24474e+17	0.001924
B12	24	MSM1	Q1	2C.1	2021-05-17	HiLL	1	0.569224	2.92445	4.82275	18.7289	154.96	0.02994	12.5497	0.152008	3.4e-05	7.92056	5.82451	19.9908	0.307311	10.7109	87.633	0.000234	0.74854	6257.75	5.0915	0.000125	137.354	15.6898	1.25351	14.1376	0.893917	4.12223e+17	0.289748	0.097969	0.03544	0.032104	0.736525	0.273398	0.113344	10.1093	40.8491	31.0806	0.330192	3.3375	0.000863	7.14522	6316008717418490	0.002661
E1	25	MSM1	Q1	3A.1	2021-05-28	HiLL	1	0.441001	8.41846	1.54329	27.2198	110.36	0.020538	30.727	0.108412	2e-05	4.83411	9.22952	7.28012	0.200127	3.25115	25.7819	0.000717	6.03968	4600.52	1.5974	3.1e-05	254.922	7.70641	0.838891	1.5509	0.196904	9.82865e+17	0.17912	0.050396	0.014536	0.012102	0.275671	0.161152	0.178149	7.03331	10.1127	20.7535	0.214135	24.4684	0.001375	1.75731	1999967895945210	0.000679
E2	26	MSM1	Q1	3B.1	2021-05-28	HiLL	1	0.552927	0.141056	2.05433	16.9472	130.563	0.024302	11.4323	0.161583	5e-05	5.65109	2.62794	15.814	0.712794	0.085962	71.4801	0.00031	1.3318	6114.12	3.78544	2.7e-05	8.32554	20.6927	0.408941	7.03214	0.498725	2.20694e+18	0.207219	0.101082	0.01102	0.019836	0.631604	0.143765	0.126341	5.95007	47.1495	26.5019	0.17488	4.07447	0.0001	4.6855	1.5591e+16	0.002391
E3	27	MSM1	Q1	3C.1	2021-05-28	HiLL	1	0.495104	0.084895	0.884654	9.0215	162.903	0.024972	11.1484	0.073718	2e-05	4.90286	4.97371	14.7931	0.371034	0.122512	59.9984	0.000329	1.38792	4178.62	3.89268	0.000101	19.1011	5.64867	0.211711	8.61655	0.624014	3.67787e+17	0.300795	0.06294	0.012722	0.023259	0.361705	0.167023	0.130405	4.61149	39.6399	23.0696	0.202931	13.8601	0.00013	3.3983	5349103668035580	0.001532
E4	28	MSM1	Q2	1A.1	2021-05-28	HiLL	1	0.542215	0.284271	1.75666	12.0127	102.319	0.00565	15.5307	0.003574	7.7e-05	8.5861	11.3547	17.6149	2.69852	7.6885	75.9613	0.040355	2.7612	6546.94	4.12084	3.9e-05	42.1985	18.0144	0.642104	9.54565	0.386128	2.39041e+18	1.43898	0.085894	0.008139	0.023886	0.518056	0.241208	0.145514	7.57576	52.867	34.1886	0.449633	9.59057	0.000943	1.70513	4208660733493240	0.004839
E5	29	MSM1	Q2	1B.1	2021-05-28	HiLL	1	0.511987	0.317606	0.809813	15.3423	106.48	0.016874	11.2435	0.007703	0.000136	10.5366	6.30696	18.2412	0.755739	2.54792	65.0581	0.02148	3.58249	5417.13	5.74133	7.7e-05	1.70697	12.3143	0.495051	10.0218	0.534049	8.44126e+19	1.02653	0.083232	0.020296	0.024777	0.474816	0.210261	0.108853	7.346	45.5336	31.8837	0.414043	12.9842	0.000233	2.23777	482007301750784	0.003221
E6	30	MSM1	Q2	1C.1	2021-05-28	HiLL	1	0.702581	0.469402	0.779752	13.86	145.881	0.008975	15.1478	0.006018	3.5e-05	9.90644	8.60558	21.2925	1.51875	20.766	89.6553	0.021207	3.01785	6686.51	5.08048	5.4e-05	10.3389	9.62148	0.756478	10.8568	0.481102	2.47376e+18	2.23264	0.10098	0.022437	0.028328	0.941316	0.258042	0.12846	9.838	50.8752	38.5921	0.447844	12.6881	0.000243	1.68396	1.11714e+17	0.004268
E7	31	MSM1	Q2	2A.1	2021-05-29	HiLL	1	0.438441	0.307688	2.51078	13.534	213.665	0.00902	12.8892	0.002971	3.9e-05	13.9387	19.7511	23.0279	2.88511	27.5098	78.3268	0.00071	3.03501	7011.03	6.82918	5.7e-05	14.5721	18.3591	1.55448	16.7455	1.24158	1.53944e+18	4.05788	0.113207	0.022458	0.032402	0.637453	0.258063	0.124994	11.3315	55.035	43.8757	0.476525	8.10063	0.000352	2.20899	2.94684e+17	0.008454
E8	32	MSM1	Q2	2B.1	2021-05-29	HiLL	1	0.491491	0.245818	1.7625	17.2795	103.632	0.004227	14.0869	0.005716	2e-05	16.9012	25.3469	21.6418	4.46358	13.2769	62.2263	0.03455	2.80433	5172.87	6.09467	3.7e-05	13.6227	17.1081	2.18429	9.63965	1.22028	1.59526e+19	7.73696	0.072174	0.024135	0.028913	0.623828	0.241201	0.124173	12.2225	1.73815	45.1016	0.406394	4.59327	0.001355	2.59723	1.57003e+17	0.003551
E9	33	MSM1	Q2	2C.1	2021-05-29	HiLL	1	0.486448	0.171514	2.09848	9.45746	109.606	0.010918	17.9707	0.004664	1.9e-05	16.6209	20.294	23.8042	1.81666	40.5085	80.0541	0.000809	0.83284	4806.42	7.37119	6.9e-05	14.0495	11.1748	1.90497	14.5042	1.41597	1.76799e+18	7.60675	0.117966	0.020669	0.034506	0.639447	0.346927	0.12067	10.7198	53.3397	42.7064	0.455535	10.6243	0.001528	5.30026	5529632954646520	0.0068
E10	34	MSM1	Q2	3A.1	2021-05-29	HiLL	1	0.449229	0.185105	3.06932	15.8519	58.3354	0.014802	14.9461	0.007308	2.1e-05	11.1224	9.13888	44.8622	3.99223	11.2091	75.018	0.011503	6.79174	5880.91	11.1322	6.2e-05	25.3852	14.9202	0.645737	13.4526	0.954644	2.09498e+19	0.714314	0.145988	0.021815	0.029639	0.712354	0.263119	0.164365	13.9899	49.2377	64.1012	0.416725	5.00541	0.002961	3.5241	2.2789e+17	0.00309
E11	35	MSM1	Q2	3B.1	2021-05-29	HiLL	1	0.397531	0.299292	3.65744	14.9956	120.037	0.006659	16.1508	0.011344	1.6e-05	12.5408	9.88322	30.5194	2.27412	13.4506	87.1932	0.011027	2.32819	6210.35	8.53992	6e-05	19.7012	38.6507	0.347904	12.2587	0.713999	1.15074e+19	1.67132	0.111719	0.029457	0.035494	0.966209	0.195584	0.13543	10.9525	62.9986	48.3506	0.385127	4.33082	0.002054	4.271	4.82632e+18	0.00518
E12	36	MSM1	Q2	3C.1	2021-05-29	HiLL	1	0.449648	0.275814	1.5345	30.4958	274.344	0.008652	13.1865	0.016848	2.8e-05	13.5397	7.08514	40.0668	1.76518	5.22946	95.5258	0.035995	2.66327	5647.32	11.3774	8.8e-05	6.50954	12.9526	0.611597	16.6452	1.14668	1.50299e+19	2.18317	0.155164	0.042166	0.035452	0.89216	0.27642	0.126126	16.5079	49.3417	56.0925	0.324348	2.42393	0.000179	6.90021	6993348145446910	0.007506
D1	37	C11	Q1	1A.2	2021-05-18	HiLL	2	0.308525	0.098845	4.07182	7.67089	105.805	0.060003	10.4803	0.040983	3.7e-05	5.94949	3.30988	14.7313	0.112713	3.11005	70.9505	0.000261	8.32662	3956.61	4.51376	0.000201	401.438	21.177	6.47705	14.3071	0.580607	6.02108e+16	0.132105	0.114404	0.035664	0.03019	0.816609	0.211554	0.093123	7.66657	33.1993	36.3125	0.43718	13.6253	0.000195	4.62704	1.59941e+16	0.008815
D2	38	C11	Q1	1B.2	2021-05-18	HiLL	2	0.424785	0.040099	3.22846	5.27213	108.919	0.048971	14.0596	0.043864	7e-05	6.86055	4.34758	14.5201	0.118858	0.408822	74.5044	0.000187	1.7207	3899	4.05571	0.000341	99.364	19.9786	4.17092	12.339	0.612387	1.74599e+17	0.395153	0.120681	0.029623	0.031238	0.662816	0.171225	0.11897	7.73949	40.606	34.6343	0.435389	10.2178	0.000463	5.08192	7.68917e+16	0.003864
D3	39	C11	Q1	1C.2	2021-05-18	HiLL	2	0.314987	37.4664	2.75313	11.2559	117.416	2.72494	14.0832	0.048455	3.1e-05	6.83111	2.90121	15.7269	0.105697	0.296601	73.6532	0.000136	1.92536	3747.31	3.95273	0.000184	387.687	31.1392	4.25624	12.3793	0.513144	5576964567990270	0.270852	0.107123	0.02044	0.027214	0.93917	0.193188	0.089225	7.14956	36.4257	35.6506	0.349117	2.91863	0.000177	7.38358	3708273033216	0.00826
D4	40	C11	Q1	2A.2	2021-05-18	HiLL	2	0.498004	0.103802	4.13002	18.1072	138.261	0.060161	18.4281	0.073129	9.1e-05	7.45327	5.8436	18.4658	0.112469	0.149033	87.8787	0.000183	3.03158	5022.45	4.66359	0.000234	55.5853	35.1202	6.46116	13.9097	0.675486	7.74562e+16	0.313052	0.156583	0.030838	0.032316	0.942561	0.196319	0.11302	12.4641	40.5859	41.0564	0.347502	1.73824	0.001348	7.2397	2146758066962430	0.006385
D5	41	C11	Q1	2B.2	2021-05-18	HiLL	2	0.43578	0.048379	3.54295	9.47323	100.111	0.02839	16.048	0.053471	3.5e-05	5.03991	6.89514	15.2299	0.076732	0.516533	75.9666	0.000202	0.168536	4565.56	3.84946	0.000251	215.736	24.2825	8.1838	11.9933	0.648268	8.97563e+16	1.11401	0.12603	0.019009	0.033082	0.675404	0.168048	0.13378	8.02331	39.4052	33.4479	0.346647	8.9084	0.002342	5.77876	2.45089e+17	0.011493
D6	42	C11	Q1	2C.2	2021-05-18	HiLL	2	0.421698	7.05917	3.22454	20.9529	114.781	0.034717	12.3046	1.25207	5.3e-05	5.53241	5.62967	16.5175	0.114776	0.621821	72.8142	0.000192	8.20328	3692.79	3.93667	0.000216	382.227	21.7381	6.01904	12.5745	0.660202	6.52829e+16	0.351041	0.162648	0.023809	0.030858	0.592196	0.217053	0.077867	8.0644	37.804	37.9609	0.379947	2.18823	0.00402	6.24057	4101273666191360	0.012307
D7	43	C11	Q1	3A.2	2021-05-19	HiLL	2	0.352093	0.04263	3.26036	13.7548	112.081	0.045055	14.8189	0.065904	4e-05	6.61125	2.35453	15.0188	0.156538	0.056054	76.0769	0.000207	4.06297	3118.92	3.94637	0.000144	20.4071	23.615	7.28956	10.6872	0.496329	3454830085406720	0.180692	0.121037	0.017475	0.030883	0.663672	0.218083	0.083593	7.57925	32.5603	30.4409	0.445124	5.5717	0.003338	5.78876	14778604978176	0.01318
D8	44	C11	Q1	3B.2	2021-05-19	HiLL	2	1.17682	0.079045	1.91431	12.8848	276.841	0.057714	1.82015	0.052592	6.2e-05	7.06054	1.86305	1.65288	0.000179	493.37	62.7993	0.009826	0.025337	2611.49	2.27606	0.000631	105.561	23.8468	0.005683	0.14225	0.578643	2959783833370620	0.026887	0.008894	0.019489	0.031399	0.708177	0.021444	0.018453	7.20843	15.3399	31.4353	0.215141	6.85432	0.048196	4.55793	2611643392	0.000511
D9	45	C11	Q1	3C.2	2021-05-19	HiLL	2	0.583826	2.81433	2.43709	20.8321	109.567	0.041411	14.379	0.062926	8.1e-05	6.58754	2.48933	14.5646	0.229091	0.105596	67.6528	0.000419	1.18459	3247.51	4.13449	9.9e-05	464.103	21.4638	11.1169	10.1772	0.375716	9261569766588410	0.186658	0.137008	0.025837	0.031543	0.731552	0.145981	0.072878	7.40042	31.0751	30.9269	0.632373	3.63177	0.00028	4.11231	1207992713216	0.004605
D10	46	C11	Q2	1A.2	2021-05-19	HiLL	2	0.510488	0.039142	3.23848	28.3338	97.0163	0.030849	16.0492	0.013126	7.7e-05	11.9444	5.76841	18.4046	0.902395	61.2926	94.2796	0.027824	4.81704	4794.59	5.23912	7.1e-05	581.029	92.3526	36.5431	12.4018	0.782665	2.79403e+17	0.169549	0.203189	0.024978	0.049891	1.32448	0.152388	0.191903	8.71642	43.852	40.9412	1.12092	4.13811	0.000432	4.14315	1.20114e+19	0.003977
D11	47	C11	Q2	1B.2	2021-05-19	HiLL	2	0.542761	0.102996	4.08227	36.8813	329.265	0.023546	17.9976	0.01739	8.9e-05	14.1316	5.8404	19.4824	2.04427	170.262	93.9061	0.019034	2.20212	5312.63	5.39146	0.00013	210.506	102.708	25.5084	13.3352	0.89493	1.95069e+18	1.90326	0.25011	0.015818	0.063465	1.40479	0.173467	0.284474	9.8352	44.4379	39.0056	1.25711	8.50373	0.000537	3.75265	3.79788e+19	0.012229
D12	48	C11	Q2	1C.2	2021-05-19	HiLL	2	0.426239	0.237401	4.21264	13.0917	216.273	2.00639	17.434	0.011344	8.8e-05	14.2744	6.74482	22.8823	1.43954	111.987	90.9325	0.017262	0.778497	4485.58	5.19984	0.000141	919.93	141.4	31.986	15.7753	1.0139	5.67124e+17	0.530488	0.236681	0.021799	0.056294	1.21459	0.221228	0.249265	9.67269	45.9395	37.6998	0.941096	3.25147	0.000839	3.92952	4.91489e+20	0.007647
E1	49	C11	Q2	2A.2	2021-05-28	HiLL	2	0.461986	0.019103	3.3263	13.0408	134.559	0.064014	14.3174	0.003419	4.1e-05	8.57619	10.61	19.8935	1.76476	1.87479	90.4832	0.024549	3.35927	5526.13	4.0176	5.5e-05	46.6092	263.014	34.6305	14.7041	1.26616	6.7041e+18	2.05241	0.211007	0.021456	0.0565	0.733563	0.160315	0.18457	10.6244	59.5135	36.6254	0.300258	5.6375	0.001764	3.0097	1.6588e+16	0.004265
E2	50	C11	Q2	2B.2	2021-05-28	HiLL	2	0.541849	0.052307	2.69081	8.78243	97.7114	0.059701	17.4922	0.004587	7e-05	10.2788	10.3317	22.9611	1.46784	14.5377	94.3621	0.098764	2.18888	4879.28	6.81048	7.4e-05	58.8351	76.7567	20.9615	18.8158	1.33346	2.88119e+18	0.529694	0.20203	0.049629	0.046516	0.832692	0.252743	0.175023	11.7905	46.8966	45.3556	0.689106	5.87685	0.001341	2.93679	2.897e+16	0.007752
E3	51	C11	Q2	2C.2	2021-05-28	HiLL	2	0.531024	0.032964	3.88194	16.8266	109.895	0.06842	15.4004	0.006378	5.3e-05	8.89033	12.1914	21.6016	0.336368	15.0288	88.1718	0.04845	3.40682	5576.92	6.36143	5.4e-05	142.548	97.1367	23.6458	15.9197	1.36854	5.85122e+17	0.99212	0.226025	0.024143	0.043736	0.849589	0.226911	0.181055	17.2978	55.4386	49.8901	0.933582	5.30057	0.002234	2.89936	1.55364e+17	0.008896
E4	52	C11	Q2	3A.2	2021-05-28	HiLL	2	0.508591	0.216507	5.67188	10.1545	131.29	0.021413	20.7222	0.011643	4.9e-05	12.5259	11.3951	32.7413	2.00017	17.6467	94.9745	0.060838	3.48344	6063.97	6.5135	0.000149	156.378	197.324	18.0108	13.4016	0.951553	5.53286e+18	1.22893	0.313851	0.019395	0.052159	1.41266	0.182898	0.183246	16.6235	51.5745	63.8971	0.673576	7.32195	0.001439	3.63572	7.17683e+17	0.008467
E5	53	C11	Q2	3B.2	2021-05-28	HiLL	2	0.43218	4.29092	5.29022	21.4026	107.63	0.042284	14.0882	0.007367	2.7e-05	10.1041	10.6431	22.3441	1.54025	16.0867	93.454	0.11157	4.26337	4409.74	5.78295	0.000107	28.8559	124.472	12.2215	15.2059	1.15428	2.20368e+18	0.262241	0.252231	0.018743	0.055082	0.870692	0.204171	0.184357	14.9419	56.7169	42.7204	0.59125	6.03479	0.001647	4.1693	2.98577e+19	0.014482
E6	54	C11	Q2	3C.2	2021-05-28	HiLL	2	0.612909	0.106268	3.64456	18.0236	103.665	0.0283	14.8401	0.006893	4.8e-05	10.7012	14.624	25.0515	0.90155	19.5812	91.3656	0.052342	2.86928	5228.86	7.82504	0.000117	59.9135	199.861	14.3748	13.6297	1.07139	2.00174e+17	1.2958	0.268259	0.031135	0.068777	1.54797	0.200376	0.146393	21.1156	51.8972	48.5477	0.573688	4.87944	0.000521	1.98577	15216462004224	0.01433
E7	55	MSM1	Q1	1A.2	2021-05-17	HiLL	2	0.434327	0.109705	5.10294	23.6056	137.327	0.026038	21.3025	0.099573	1.6e-05	6.92614	5.3847	21.1552	0.25418	0.754341	93.4695	0.000177	19.9404	4862.27	6.09928	0.000146	21.2795	11.576	0.73702	14.7794	0.863077	1.40178e+17	0.194614	0.111303	0.025391	0.039299	0.658301	0.237851	0.130254	15.0943	48.7423	39.7892	0.250943	5.45247	0.000436	8.90873	254479446310912	0.002986
E8	56	MSM1	Q1	1B.2	2021-05-17	HiLL	2	0.403255	0.222507	5.62131	18.7411	178.9	0.024356	14.1381	0.170722	3.7e-05	6.81858	5.14816	28.4265	0.656789	4.31752	111.232	0.000223	1.47839	6234.94	6.21337	0.003383	29.4254	0	0.823497	14.02	0.771199	3.90693e+18	0.25374	0.134303	0.021015	0.038981	0.720074	0.245027	0.168767	15.3951	52.3331	41.056	0.022455	5.45851	0.000458	7.0242	6.38199e+18	0.008457
E9	57	MSM1	Q1	1C.2	2021-05-17	HiLL	2	0.401241	0.231443	4.476	17.2421	196.358	0.035771	17.1905	0.326257	5.9e-05	8.80411	4.5244	23.9527	0.404696	1.54669	115.785	0.000216	1.70833	5970.96	8.13896	0.000319	25.6938	22.1507	0.512109	15.6206	0.66614	4.5942e+17	0.201132	0.175902	0.024727	0.047722	0.742246	0.282394	0.118584	17.3743	58.7811	49.7046	0.384083	6.78819	0.00052	7.61616	1169217604812800	0.006588
E10	58	MSM1	Q1	2A.2	2021-05-17	HiLL	2	0.533233	0.25544	2.29866	16.3715	219.977	0.03042	21.4484	0.210363	8.5e-05	11.4916	5.96846	24.9988	0.303049	5.29034	124.809	0.000225	1.59703	6038.22	8.07831	9.8e-05	22.2653	16.6794	1.95604	22.2795	0.836367	1.17109e+17	0.46037	0.127104	0.043779	0.036107	0.409454	0.42935	0.119551	22.1279	63.5163	48.5669	0.41658	3.73117	0.00069	9.52654	1.00851e+19	0.002398
E11	59	MSM1	Q1	2B.2	2021-05-17	HiLL	2	0.417727	0.345172	2.9254	7.74735	148.456	0.024781	12.7202	0.186221	5e-05	8.12626	5.09733	19.2635	0.353108	12.5796	87.0595	0.000282	2.04833	4824.8	5.32441	0.000168	54.5084	13.0004	1.73443	14.3227	0.719632	7.7225e+16	0.191283	0.103509	0.036998	0.028871	0.505661	0.248098	0.127944	15.3728	51.8756	31.0707	0.275499	3.07105	0.000543	8.54108	2.14674e+16	0.007398
E12	60	MSM1	Q1	2C.2	2021-05-17	HiLL	2	0.443776	0.101729	3.66522	11.9285	154.147	0.028711	16.9394	0.155365	3.3e-05	9.96762	6.0182	17.7223	0.18351	3.15058	103.263	0.000244	1.65785	5212.98	4.12025	0.000178	64.488	17.8509	1.29022	14.3632	0.705426	5.3911e+16	0.243786	0.134732	0.027078	0.036239	0.843395	0.277897	0.102082	12.9187	49.8629	36.8577	0.294234	2.49396	0.000573	8.71094	4.03102e+17	0.0021
F1	61	MSM1	Q1	3A.2	2021-05-28	HiLL	2	0.363204	0.133441	2.35238	16.5546	149.92	0.025127	16.9759	0.18867	5.3e-05	7.60084	3.82535	17.7572	0.920861	0.217244	89.9935	0.00029	3.4239	4850.35	5.03671	0.000232	7.71802	17.8677	0.287054	9.16819	0.67638	1.78347e+18	0.115413	0.098813	0.011231	0.029567	0.490606	0.111723	0.126728	9.91425	47.3791	25.3075	0.263735	3.07538	0.000733	5.49134	3.11398e+16	0.004562
F2	62	MSM1	Q1	3B.2	2021-05-28	HiLL	2	0.345464	0.126278	1.85856	14.0949	148.842	0.022942	13.2509	0.229159	4.4e-05	7.65685	2.42326	19.9353	0.760647	0.138244	85.0748	0.000301	1.28462	5900.56	5.26151	0.00034	3.0039	25.1672	0.461073	7.51957	0.577079	4.01941e+18	0.162566	0.120483	0.009141	0.026522	0.75948	0.123222	0.131594	8.90822	52.8988	26.124	0.202548	7.29547	0.000461	5.96118	3.00168e+16	0.004489
F3	63	MSM1	Q1	3C.2	2021-05-28	HiLL	2	0.344589	0.052984	1.20805	17.2037	201.263	0.032337	29.4963	0.116325	8.2e-05	9.10283	4.04512	21.6536	0.716781	0.196673	126.975	0.000378	0.630463	4605.82	4.96072	0.000153	3.84107	15.1731	0.43582	13.7287	0.718058	4.02108e+18	0.362848	0.120761	0.01925	0.030569	0.537298	0.203825	0.172741	11.7612	56.9786	27.1019	0.281256	4.588	0.000706	6.12099	7.97365e+17	0.002687
F4	64	MSM1	Q2	1A.2	2021-05-28	HiLL	2	0.537503	0.254519	1.63802	11.6827	227.886	0.003961	13.1318	0.005943	3.1e-05	7.91147	9.796	18.727	0.964313	11.5028	70.3018	0.00242	2.10827	5299.29	4.37568	5.2e-05	12.525	13.0272	1.04852	8.02059	0.278494	1.05187e+18	1.0635	0.094604	0.024789	0.027694	0.586978	0.242099	0.12282	10.0693	52.8068	30.2582	0.440029	11.6574	0.000856	1.48112	1027338863116280	0.006187
F5	65	MSM1	Q2	1B.2	2021-05-28	HiLL	2	0.594917	0.303459	0.913795	12.5503	99.7525	0.012046	12.9791	0.005935	8.1e-05	9.88861	5.04918	21.3855	1.17551	1.80409	60.6705	0.00503	0.429814	5200.19	8.37585	8.5e-05	8.0018	7.94714	0.492282	9.29125	0.617334	4.76184e+18	0.968781	0.086855	0.016472	0.028603	0.43297	0.230688	0.130691	13.5363	35.8797	43.3225	0.436728	2.81701	7e-06	2.37416	492087288004608	0.003163
F6	66	MSM1	Q2	1C.2	2021-05-28	HiLL	2	0.687444	0.215943	0.716881	20.1803	112.747	0.011233	19.2851	0.019049	2.7e-05	8.53755	7.91803	20.3849	3.02095	71.8688	84.3425	0.011094	0.803931	6485.73	4.02984	7.5e-05	9.49709	11.852	1.05313	9.42339	0.442144	2.06355e+17	1.67157	0.091177	0.010061	0.025026	0.404099	0.21622	0.14345	12.8014	50.1487	33.1918	0.384171	3.42681	0.000513	1.52094	3.10088e+17	0.006231
F7	67	MSM1	Q2	2A.2	2021-05-29	HiLL	2	0.521719	11.5471	1.56039	19.5388	126.297	0.008891	11.9706	0.00495	1.7e-05	13.8986	16.5516	15.9625	1.76216	47.3455	67.6893	0.000707	1.02082	4196.26	5.30456	4.9e-05	4.10139	13.854	1.13146	13.9638	0.807744	7.66199e+16	3.6974	0.106864	0.031671	0.028401	0.440193	0.267268	0.158811	13.3656	49.401	34.8771	0.379651	7.27651	0.000674	2.92998	1.92588e+18	0.007819
F8	68	MSM1	Q2	2B.2	2021-05-29	HiLL	2	0.595882	5.06755	1.60061	17.3969	88.2474	0.012134	14.7591	0.005631	1.9e-05	13.1242	18.3673	15.4569	4.83746	12.3706	54.0663	0.016474	0.569008	7006.59	5.43327	2.4e-05	2.93776	15.4953	1.94481	7.43466	1.15943	3.35808e+17	8.98046	0.08748	0.017638	0.024745	0.390702	0.226111	0.171725	20.9063	1.75962	34.0808	0.367711	1.66704	0.000238	3.95066	1.55046e+18	0.001685
F9	69	MSM1	Q2	2C.2	2021-05-29	HiLL	2	0.50882	0.207215	1.22865	16.6492	0	0.009113	16.7009	0.005079	2.1e-05	16.8675	18.5126	22.1793	1.15306	11.6709	83.7293	0.000912	1.21515	0	6.08773	5.6e-05	4.69723	14.4825	1.13494	12.2668	1.40192	6.43993e+17	4.22156	0.111494	0.022952	0.028603	0.501431	0.255618	0.130481	19.5445	58.8158	37.6014	0.331543	3.37084	0.000188	7.49574	1.94278e+18	0.013106
F10	70	MSM1	Q2	3A.2	2021-05-29	HiLL	2	0.40659	3.41741	2.89449	11.892	82.2326	0.016809	11.6445	0.004315	1.7e-05	11.6221	10.268	28.9377	5.10733	11.4954	85.797	0.01927	2.56155	5912.09	10.5582	0.00012	3.00165	22.8732	0.531911	11.973	1.19505	8.60883e+18	0.820229	0.125452	0.012117	0.030787	0.570172	0.286805	0.278811	21.287	43.842	45.6528	0.529561	7.13037	0.000144	3.41529	3.84954e+19	0.005327
F11	71	MSM1	Q2	3B.2	2021-05-29	HiLL	2	0.432045	0.381719	3.02583	22.596	325.858	0.01561	18.6972	0.014245	2.6e-05	10.4591	9.40155	23.3932	3.15846	19.8275	93.8471	0.013008	2.5426	5814.05	6.26751	9.7e-05	0.750364	22.1062	0.837393	10.6495	0.8993	7.26384e+18	2.68092	0.115827	0.025753	0.03562	0.48936	0.245081	0.152889	16.6703	56.5121	34.3597	0.382519	7.1229	0.000757	3.1198	2.80756e+19	0.007513
F12	72	MSM1	Q2	3C.2	2021-05-29	HiLL	2	0.456709	0.224692	1.78904	3.90111	134.764	0.008139	19.9506	0.01733	4.8e-05	14.1373	9.67185	28.2125	1.17453	3.81274	112.316	0.051088	0.838064	7210.97	10.5039	4.9e-05	1.71851	14.9803	0.59346	18.3887	1.09317	9.07401e+18	0.972729	0.19074	0.022136	0.034814	0.703775	0.118714	0.155693	29.325	61.6558	59.5442	0.250852	8.20373	0.000809	6.97982	3.65145e+17	0.001766
[truncated: 70 more columns]
