# Supplementary material for: Mutations in the circadian cycle drive adaptive plasticity in cyanobacteria
Source: Proc Natl Acad Sci U S A. 2025 Sep 3;122(36):e2506928122. doi: 10.1073/pnas.2506928122 (PMC12435244; doi:10.1073/pnas.2506928122)
Supplement: Supplementary file 5 — Dataset S04 (XLSX) [file pnas.2506928122.sd04.xlsx]

## Sheet: Dataset S4
Geneid	Chr	Start	End	Strand	Length	wt_HILD.1_1_G1	wt_HILD.2_7_G1	wt_HILD.3_13_G1	wt_HILD.1_2_G2	wt_HILD.2_8_G2	wt_HILD.3_14_G2	wt_HILD.1_3_G3	wt_HILD.2_9_G3	wt_HILD.3_15_G3	wt_LOLD.1_19_G9	wt_LOLD.2_25_G9	wt_LOLD.3_31_G9	wt_LOLD.1_20_G4	wt_LOLD.2_26_G4	wt_LOLD.3_32_G4	wt_LOLD.1_21_G5	wt_LOLD.2_27_G5	wt_LOLD.3_33_G5	C11_LOLD.1_22_G6	C11_LOLD.2_28_G6	C11_LOLD.3_34_G6	C11_LOLD.1_23_G7	C11_LOLD.2_29_G7	C11_LOLD.3_35_G7	C11_LOLD.1_24_G8	C11_LOLD.2_30_G8	C11_LOLD.3_36_G8	GeneName
Synpcc7942_0001	Chromosome	65	1237	+	1173	1635	145	2653	2636	318	2666	2372	371	3541	1786	490	700	2334	483	1101	1569	118	1000	1615	8	1259	1597	20	1107	1930	10	1731	NA
Synpcc7942_0002	Chromosome	1262	2134	+	873	709	59	585	1076	86	588	741	116	958	487	1230	239	604	1017	318	650	520	695	248	2	281	200	4	256	259	2	366	hypothetical protein
Synpcc7942_0003	Chromosome	2178	4511	+	2334	3132	584	5293	5066	1385	5189	4817	2164	6151	1995	991	1095	2530	906	1440	2433	223	1488	3008	33	3124	2673	48	2599	3308	24	3795	phosphoribosylformylglycinamidine synthase II
Synpcc7942_0004	Chromosome	4596	6077	+	1482	5847	990	10006	10657	2145	9908	9334	2942	9080	3162	15367	1198	4515	13971	1550	3617	2903	2954	6706	28	4546	4893	43	3762	5976	31	6744	amidophosphoribosyltransferase
Synpcc7942_0005	Chromosome	6111	7706	-	1596	701	82	975	1181	194	1104	1120	178	1664	1093	188	404	1515	120	565	1271	92	665	336	8	201	256	4	169	368	10	306	hypothetical protein
Synpcc7942_0006	Chromosome	7779	8192	-	414	20	3	75	31	9	65	33	7	53	35	15	9	51	11	11	67	3	8	27	0	9	17	2	8	23	0	17	hypothetical protein
Synpcc7942_0007	Chromosome	8189	8539	-	351	31	2	60	64	16	53	43	1	56	49	34	70	102	26	77	78	8	35	50	0	30	47	1	42	64	1	35	hypothetical protein
Synpcc7942_0008	Chromosome	8536	8859	-	324	114	51	173	182	78	248	195	45	285	231	160	133	318	140	171	313	26	210	221	8	150	178	16	161	226	10	149	hypothetical protein
Synpcc7942_0009	Chromosome	8964	10166	+	1203	1995	375	6360	3696	887	6930	2751	747	7536	1586	967	696	1791	867	938	1838	173	1161	2829	99	1780	2485	77	1542	3181	74	2237	argininosuccinate synthase
Synpcc7942_0010	Chromosome	10252	10878	-	627	1000	100	1609	1175	150	1745	1089	139	2074	1132	925	628	1570	835	709	1391	228	1176	749	8	764	633	16	700	774	14	729	hypothetical protein
Synpcc7942_0011	Chromosome	10998	11474	-	477	466	13	743	728	14	736	734	41	744	365	434	163	508	430	268	477	36	230	338	14	427	322	16	369	382	16	447	hypothetical protein
Synpcc7942_0012	Chromosome	11641	11964	-	324	11846	597	29281	18011	904	29668	11210	767	30782	15336	21203	5474	17386	16981	8039	19804	3954	19531	7173	10	4464	5036	15	4411	5716	14	3186	30S ribosomal protein S6
Synpcc7942_0013	Chromosome	12321	13028	+	708	3163	777	1809	4954	916	1698	3160	1157	2802	3650	3519	1075	3973	3222	1146	3563	4588	4983	1509	469	1851	952	533	1409	778	377	1529	hypothetical protein
Synpcc7942_0014	Chromosome	13067	13411	-	345	772	58	1208	1083	80	1220	968	80	1417	1464	598	559	2419	528	883	1075	93	662	948	28	764	647	34	637	695	15	562	hypothetical protein
Synpcc7942_0015	Chromosome	13577	14248	-	672	82	16	155	172	24	137	122	12	190	392	287	192	582	240	241	475	71	408	104	4	109	67	3	113	79	1	82	putative hydroxylase
Synpcc7942_0016	Chromosome	15020	15604	+	585	173	53	183	227	75	212	218	112	248	350	237	251	564	200	352	430	92	301	239	15	180	194	14	142	178	9	184	hypothetical protein
Synpcc7942_0017	Chromosome	15630	16193	-	564	44	5	177	80	7	151	50	23	247	103	5	29	90	7	32	177	2	40	71	3	41	38	0	64	55	3	79	keto-hydroxyglutarate-aldolase/keto-deoxy- phosphogluconate aldolase
Synpcc7942_0018	Chromosome	16206	18392	-	2187	1160	159	3932	1889	399	3842	1722	632	5007	1435	145	627	1735	163	918	1492	26	571	1513	8	863	1400	10	808	1689	7	1485	glycyl-tRNA synthetase subunit beta
Synpcc7942_0019	Chromosome	18615	20489	+	1875	2886	674	5746	5489	2464	6133	4767	2215	7576	5478	857	2199	4768	940	3157	5576	178	3656	4599	24	3044	2925	32	2764	3408	17	3660	Sulfite reductase, ferredoxin dependent
Synpcc7942_0020	Chromosome	20490	21092	+	603	178	84	361	360	193	396	338	463	507	358	25	147	360	26	174	635	11	158	355	7	126	178	8	143	266	2	212	hypothetical protein
Synpcc7942_0021	Chromosome	21134	21874	-	741	95	9	173	147	45	163	153	27	178	157	26	75	244	26	106	193	3	62	127	3	94	47	4	96	105	2	92	cobalt-precorrin-6x reductase
Synpcc7942_0022	Chromosome	21880	23049	-	1170	415	50	709	725	89	659	620	96	688	419	116	255	613	103	351	451	34	194	547	4	466	388	4	382	511	2	625	hypothetical protein
Synpcc7942_0023	Chromosome	23057	24121	-	1065	423	41	830	681	92	804	599	75	818	358	148	184	567	124	289	417	47	212	525	5	369	476	8	295	540	9	560	calcium/proton exchanger
Synpcc7942_0024	Chromosome	24181	25371	-	1191	263	80	365	325	75	378	280	182	483	330	842	176	415	671	247	542	423	484	141	93	168	126	54	178	143	102	160	hypothetical protein
Synpcc7942_0025	Chromosome	25416	27122	+	1707	992	167	613	1640	333	615	1515	308	920	482	1362	296	647	1082	364	607	372	501	350	15	452	319	23	357	440	19	496	hypothetical protein
Synpcc7942_0026	Chromosome	27082	28059	-	978	1146	161	1089	1715	283	1297	1235	263	1432	181	460	78	318	504	110	186	96	173	326	6	121	278	5	125	379	7	155	hypothetical protein
Synpcc7942_0027	Chromosome	28184	29350	+	1167	190	21	232	282	29	228	257	38	303	142	153	113	172	131	138	174	56	150	133	5	110	114	4	127	136	2	101	8-amino-7-oxononanoate synthase
Synpcc7942_0028	Chromosome	29347	30015	+	669	120	6	146	158	18	138	153	29	171	84	44	34	72	25	32	60	14	38	61	1	59	57	0	40	67	2	81	hypothetical protein
Synpcc7942_0029	Chromosome	30012	30833	+	822	101	6	127	146	10	107	173	17	178	56	23	27	97	17	32	59	7	34	58	2	60	53	2	40	40	0	73	hypothetical protein
Synpcc7942_0030	Chromosome	30839	31471	+	633	463	54	703	832	105	864	619	79	1053	194	154	101	236	121	149	330	93	319	342	73	525	224	61	521	328	58	542	dethiobiotin synthase
Synpcc7942_0031	Chromosome	31464	32738	+	1275	1055	65	1166	1749	104	1116	1728	126	1419	413	177	218	476	147	273	421	91	347	487	14	575	404	7	435	447	25	621	aminotransferase
Synpcc7942_0032	Chromosome	32849	33202	-	354	317	37	188	650	83	216	350	62	283	2232	766	540	2320	727	578	1524	318	2435	312	218	418	183	177	311	171	108	225	hypothetical protein
Synpcc7942_0033	Chromosome	33174	33506	-	333	390	23	231	706	62	232	469	90	335	3367	1480	1069	3553	1355	1191	2746	691	4284	498	276	632	247	299	585	275	189	381	hypothetical protein
Synpcc7942_0034	Chromosome	33685	33798	+	114	28	2	13	42	5	15	31	5	37	84	2	17	77	10	33	67	5	74	32	4	31	16	3	32	17	3	13	N-acetylornithine aminotransferase
Synpcc7942_0035	Chromosome	34357	35115	-	759	254	61	138	363	77	110	257	102	216	992	1182	469	1014	1026	545	1503	681	2076	324	178	289	226	186	246	215	102	189	hypothetical protein
Synpcc7942_0036	Chromosome	35341	36126	+	786	116	3	189	160	8	173	161	10	292	1328	89	228	1497	117	364	768	29	348	553	2	109	417	1	106	483	0	133	hypothetical protein
Synpcc7942_0037	Chromosome	36123	36326	-	204	59	3	75	96	3	135	106	7	114	144	60	47	118	62	50	102	9	51	111	0	45	37	2	48	56	0	66	hypothetical protein
Synpcc7942_0038	Chromosome	36479	36955	+	477	120	12	99	117	14	84	126	26	104	266	192	136	366	156	183	318	33	121	207	3	113	113	8	118	146	4	92	mutator MutT protein
Synpcc7942_0039	Chromosome	37130	38545	+	1416	2001	409	2289	3812	861	2553	3416	912	3375	4501	636	2234	6669	624	2797	5223	119	3925	1746	8	698	1359	3	579	1725	6	845	6-phosphogluconate dehydrogenase
Synpcc7942_0040	Chromosome	38630	39007	+	378	342	120	501	649	272	566	519	279	664	972	37	407	1292	46	456	1105	17	471	275	2	134	228	9	110	216	4	203	dihydroneopterin aldolase Dihydroneopterin aldolase
Synpcc7942_0041	Chromosome	39441	40745	+	1305	309	51	496	653	191	542	623	216	681	478	59	262	857	49	364	978	11	246	290	7	202	211	4	189	277	7	266	probable transport protein
Synpcc7942_0042	Chromosome	40855	41091	-	237	4484	585	9138	7481	1094	9613	5050	1707	11558	7107	1699	2788	7732	1756	4547	8036	410	3906	7056	46	5454	5231	52	3852	6274	42	5534	50S ribosomal protein L28
Synpcc7942_0043	Chromosome	41131	41496	-	366	40	7	78	73	19	101	67	17	108	40	56	19	69	58	35	67	104	33	44	6	32	31	0	36	42	2	56	hypothetical protein
Synpcc7942_0044	Chromosome	41495	43477	+	1983	598	138	737	889	209	688	908	381	775	298	127	149	445	94	192	267	22	143	455	0	333	384	3	208	417	4	403	hypothetical protein
Synpcc7942_0045	Chromosome	43572	44927	+	1356	268	11	438	397	10	447	305	32	557	294	221	107	296	172	158	369	49	244	199	1	117	115	1	150	146	1	129	TPR repeat
Synpcc7942_0046	Chromosome	45164	46507	+	1344	1717	155	1671	2486	195	1619	2128	267	2248	3145	6043	1730	3757	6622	1919	2456	668	4044	1085	34	904	776	24	880	941	32	899	Methylase involved in ubiquinone/menaquinone biosynthesis-like
Synpcc7942_0047	Chromosome	46515	48881	+	2367	1276	87	1213	1847	111	1139	1723	181	1566	1998	1273	1173	2597	1450	1310	1509	302	851	1176	102	1203	737	77	991	932	69	1143	TPR repeat
Synpcc7942_0048	Chromosome	48927	49361	-	435	179157	22748	165285	318929	43443	155415	225300	41814	176724	225100	483578	104941	255709	413075	118146	207544	273459	286307	142368	46709	160431	110113	42717	121890	125828	28542	108399	pilin polypeptide PilA-like
Synpcc7942_0049	Chromosome	49550	49984	-	435	256668	35748	252206	486179	51842	236575	330900	56130	248209	587257	1690964	195132	611695	1588331	236932	476460	689172	695995	190682	57542	275908	143938	62576	197085	157639	34268	155051	pilin polypeptide PilA-like
Synpcc7942_0050	Chromosome	50070	52616	+	2547	37641	998	42512	57104	1321	35421	48469	2171	40183	21693	16453	6784	25164	13564	8809	25397	9246	20672	27981	1176	24129	18669	1161	21672	19632	986	18802	hypothetical protein
Synpcc7942_0051	Chromosome	52606	54507	-	1902	11451	271	16513	17317	293	15304	13349	342	14203	7608	840	2227	8563	764	2532	5472	476	4054	17922	353	7064	10690	367	6139	11386	384	5582	TPR repeat
Synpcc7942_0052	Chromosome	54512	55030	-	519	5648	1079	6104	9153	2305	5592	5563	2212	5867	3216	943	1159	3611	786	1332	3194	479	3690	6276	2675	5391	4472	3046	4701	4551	2654	3338	hypothetical protein
Synpcc7942_0053	Chromosome	55204	56352	-	1149	2543	60	4009	3709	112	2969	2963	42	2707	3791	315	979	4813	286	1217	2330	69	1304	12800	38	3373	7555	49	2812	7234	60	2284	hypothetical protein
Synpcc7942_0054	Chromosome	56423	57190	-	768	2937	101	3174	4792	152	2888	3654	183	3214	5646	1306	1331	5791	1268	1296	4995	412	5702	2936	46	1411	1685	38	1351	1760	26	1179	hypothetical protein
Synpcc7942_0055	Chromosome	57223	57906	-	684	11385	317	8996	18950	455	7930	12630	429	8342	22734	11839	8105	24535	10746	7703	19381	4503	41467	9695	486	8036	5844	451	7220	5901	259	4459	hypothetical protein
Synpcc7942_0056	Chromosome	57941	59068	-	1128	5324	237	3916	9047	529	3593	6489	321	4574	3217	1371	1167	3706	1173	1408	3128	488	2968	3667	653	3358	2148	643	2987	2138	429	2606	perosamine synthetase
Synpcc7942_0057	Chromosome	59072	60304	-	1233	3709	665	2160	5815	1119	1823	4589	1608	2837	1806	1780	1096	2270	1411	1166	2409	679	1967	1972	1197	3337	1495	1057	3113	1471	1012	2447	putative C-3 methyl transferase
Synpcc7942_0058	Chromosome	60301	60846	-	546	673	97	330	1206	162	395	755	204	686	462	779	278	569	658	305	887	324	1070	228	171	441	146	102	462	174	70	371	dTDP-4-dehydrorhamnose 3,5-epimerase
Synpcc7942_0059	Chromosome	60867	61112	-	246	727	188	319	1116	238	349	791	459	659	444	974	436	548	737	505	770	447	936	276	694	828	283	658	703	292	590	528	hypothetical protein
Synpcc7942_0060	Chromosome	61091	61369	-	279	741	149	383	956	183	367	603	376	632	478	531	220	601	407	260	659	173	514	314	86	257	225	59	283	233	72	269	hypothetical protein
Synpcc7942_0061	Chromosome	61366	62472	-	1107	255	32	337	398	34	292	389	55	476	1409	394	436	1579	360	541	1409	256	1217	632	147	429	426	124	408	467	90	418	CDP-glucose 4,6-dehydratase
Synpcc7942_0062	Chromosome	62469	63242	-	774	931	130	856	1301	142	911	1047	152	1151	2400	932	1133	2924	791	1255	2971	662	2293	2362	2386	2280	1586	2137	2329	1558	1836	1493	glucose-1-phosphate cytidylyltransferase
Synpcc7942_0063	Chromosome	64266	64706	-	441	48	9	39	63	31	28	50	13	49	48	73	20	55	62	14	59	52	45	26	6	59	23	6	47	13	11	43	dual specificity protein phosphatase
Synpcc7942_0064	Chromosome	64703	64870	-	168	17	1	37	27	8	55	15	1	58	49	4	21	67	13	31	45	0	33	46	0	19	18	2	37	17	0	19	hypothetical protein
Synpcc7942_0065	Chromosome	64987	65541	-	555	8540	327	10175	9994	367	10035	8060	460	13544	28191	16181	13430	33031	12256	16393	25394	1486	19114	27739	47	26340	17421	58	24379	18610	35	21337	translation initiation factor IF-3
Synpcc7942_0066	Chromosome	65658	67172	-	1515	765	101	947	1210	234	979	1086	316	1170	346	57	86	438	54	176	328	22	138	543	4	452	391	5	325	544	3	555	hypothetical protein
Synpcc7942_0067	Chromosome	67177	67986	-	810	407	35	695	666	40	713	529	44	720	285	152	123	385	154	136	437	41	307	391	1	180	259	1	216	258	2	245	probable permease protein of ABC transporter
Synpcc7942_0068	Chromosome	67991	68980	-	990	113	24	201	207	25	202	196	27	232	87	99	57	157	73	55	129	23	54	98	2	64	91	2	67	114	5	76	ATPase
Synpcc7942_0069	Chromosome	69079	69375	+	297	29	41	16	37	44	13	48	31	33	1181	997	420	1247	789	543	2000	644	2728	158	15	117	155	12	144	141	8	107	hypothetical protein
Synpcc7942_0070	Chromosome	69378	69938	-	561	54	17	143	82	14	123	94	29	177	85	6	25	118	5	34	102	6	23	97	1	79	57	0	58	90	0	102	hypothetical protein
Synpcc7942_0071	Chromosome	69940	71139	-	1200	350	39	1046	584	49	1107	551	77	1207	284	31	184	428	28	311	438	10	227	716	6	278	648	8	313	733	2	401	pleiotropic regulatory protein-like
Synpcc7942_0072	Chromosome	71307	71960	-	654	470	70	687	676	113	676	565	224	819	357	168	136	446	144	208	367	25	178	360	3	270	245	7	249	290	3	365	hypothetical protein
Synpcc7942_0073	Chromosome	72000	73196	-	1197	3746	446	6320	6453	788	6706	5043	744	7108	2022	2514	782	2774	2359	1216	1809	441	1829	2456	4	1379	1963	5	1255	2365	1	1531	4-hydroxy-3-methylbut-2-enyl diphosphate reductase
Synpcc7942_0074	Chromosome	73306	73659	-	354	37	6	56	66	9	83	41	5	58	20	14	14	30	9	14	18	2	16	55	0	47	64	1	36	91	1	68	hypothetical protein
Synpcc7942_0075	Chromosome	73775	75088	+	1314	1533	187	2681	2657	340	2594	2402	391	2996	1254	843	634	2101	810	957	1248	135	779	1713	35	1062	1235	42	933	1658	37	1400	aminopeptidase P. Metallo peptidase. MEROPS family M24B
Synpcc7942_0076	Chromosome	75091	75852	+	762	2183	488	2156	2151	357	1736	2285	455	1896	2156	2144	1143	2888	1807	1255	2221	697	1554	1560	868	2191	1585	1005	2252	1672	1052	2222	extracellular solute-binding protein, family 3
Synpcc7942_0077	Chromosome	75928	76617	+	690	604	94	1941	773	108	2415	608	98	2064	767	431	291	912	443	390	830	69	463	809	5	817	540	16	872	697	5	785	transcriptional regulator, XRE family
Synpcc7942_0078	Chromosome	76614	77063	-	450	430	34	754	594	53	834	538	66	830	449	167	202	574	180	277	464	34	351	343	14	591	258	10	506	293	3	547	hypothetical protein
Synpcc7942_0079	Chromosome	77138	77584	-	447	1721	226	2050	2293	301	1897	1922	341	2267	1681	1597	1113	2315	1382	1443	1642	354	1927	1478	65	2832	1096	46	2194	1317	43	2824	conserved hypothetical protein YCF41
Synpcc7942_0080	Chromosome	77648	78871	-	1224	1723	437	1611	3122	962	1626	2568	784	2162	1133	3359	485	1469	3305	560	1593	945	1909	971	19	671	795	24	651	904	19	668	probable ABC transporter permease protein
Synpcc7942_0081	Chromosome	78987	79196	-	210	501	94	411	635	114	419	567	245	648	553	658	354	765	545	451	764	192	469	472	18	489	338	12	431	374	12	479	RNA-binding S4
Synpcc7942_0082	Chromosome	79265	81013	+	1749	2076	237	4812	3521	565	5502	2991	747	5468	1393	610	493	2009	639	755	1461	150	681	3132	12	1907	2261	15	1557	2678	16	2426	ATPase
Synpcc7942_0083	Chromosome	81023	81220	+	198	144	18	144	272	15	140	216	40	207	66	36	103	157	43	105	99	11	63	168	1	132	131	1	129	156	1	155	hypothetical protein
Synpcc7942_0084	Chromosome	81217	81918	+	702	734	79	916	999	109	862	965	121	970	243	98	133	360	113	232	245	30	106	556	4	460	420	6	347	575	9	553	hypothetical protein
Synpcc7942_0085	Chromosome	82179	82865	-	687	364	27	471	570	26	494	434	71	588	1029	115	183	984	104	272	1191	104	434	215	12	211	115	6	217	152	6	175	HAD-superfamily hydrolase subfamily IA, variant 3
Synpcc7942_0086	Chromosome	82871	84955	-	2085	4851	562	4086	8002	1151	4020	7239	1508	5389	8695	2597	2629	10350	2244	3438	8359	1101	6702	2811	52	3155	2245	73	2315	2731	46	3110	isoamylase. Glycosyl Hydrolase family 13.
Synpcc7942_0087	Chromosome	84964	86475	-	1512	8737	1009	6134	13858	2099	7179	10434	2543	8629	2509	4219	986	3210	3461	1299	3489	2311	3306	2635	35	1999	1955	42	1656	2432	31	2072	hypothetical protein
Synpcc7942_0088	Chromosome	86547	87269	+	723	772	53	1163	1282	86	1186	1003	111	1592	1078	2141	458	1324	1961	544	1403	912	1234	497	29	627	416	24	473	553	22	573	hypothetical protein
Synpcc7942_R0025	Chromosome	87725	87796	-	72	64	7	123	60	9	56	56	17	187	326	161	93	337	160	188	496	11	291	470	6	511	218	6	660	259	4	463	tRNA-Asn
Synpcc7942_0089	Chromosome	87881	88615	-	735	705	35	2348	1185	74	2618	1011	78	2772	758	245	433	1080	276	685	804	61	478	1279	4	610	974	4	502	1136	6	779	Carboxymethylenebutenolidase
Synpcc7942_0090	Chromosome	88735	89718	+	984	834	63	1345	1205	80	1418	1160	91	1402	864	332	253	1061	348	387	700	50	326	907	3	531	855	4	494	1049	10	610	transcriptional regulator, GntR family
Synpcc7942_0091	Chromosome	89715	90326	-	612	2586	270	988	3269	440	1225	2262	413	2128	378	455	181	523	508	239	686	262	523	193	21	281	152	28	252	171	31	336	conserved hypothetical protein YCF21
Synpcc7942_0092	Chromosome	90583	90930	-	348	1189	175	1236	1492	188	1342	1210	301	1308	933	734	496	1134	679	600	1148	374	580	1031	201	1870	708	220	1421	824	189	1641	hypothetical protein
Synpcc7942_0093	Chromosome	91029	91676	+	648	289	44	308	472	58	314	483	58	434	391	323	195	524	309	277	698	92	438	306	46	367	222	52	385	232	50	381	Thymidylate kinase
Synpcc7942_0094	Chromosome	91676	92611	+	936	55	17	128	144	9	140	127	36	172	67	61	13	81	52	28	99	14	73	29	1	25	28	1	16	19	1	27	DNA polymerase III subunit delta'
Synpcc7942_0095	Chromosome	92590	93339	-	750	5623	405	7960	9375	818	8793	8968	883	9614	7582	5012	3456	10499	4798	4860	8627	333	4652	12235	31	5705	8812	33	5715	10387	21	4246	two component transcriptional regulator, winged helix family
Synpcc7942_0096	Chromosome	93764	94285	-	522	1715	169	1719	1825	170	1648	2014	279	1934	28671	9304	10030	43688	7424	11273	20674	3708	22653	9632	142	5458	5908	123	4400	6962	94	3118	hypothetical protein
Synpcc7942_0097	Chromosome	94375	98166	-	3792	1939	159	2824	2788	277	2682	2744	536	3645	1155	433	468	1466	378	662	1081	182	585	1324	27	1597	949	39	1139	1088	40	1518	cobaltochelatase
Synpcc7942_0098	Chromosome	98302	100086	-	1785	2765	571	6608	4379	1116	6484	4107	1302	6662	5402	3930	2264	7192	3717	2955	5510	2006	7607	3846	121	2521	3128	92	2039	3725	75	3376	pyruvate kinase
Synpcc7942_0099	Chromosome	100202	100531	+	330	418	45	482	621	45	505	452	65	631	311	147	280	409	114	323	326	23	289	351	98	370	292	125	381	278	110	367	hypothetical protein
Synpcc7942_0100	Chromosome	100528	101082	-	555	52	10	111	66	2	106	98	13	109	2717	1135	802	3312	1002	1142	2424	155	1965	1296	5	285	891	1	250	1196	4	234	hypothetical protein
Synpcc7942_0101	Chromosome	101259	102593	+	1335	6516	936	7881	11075	2315	8169	9052	2923	9700	6082	2192	2123	6827	1923	2610	5235	1075	4526	4570	62	5701	3260	63	5116	3949	55	5650	type 2 NADH dehydrogenase
Synpcc7942_0102	Chromosome	102674	103237	+	564	1314	95	1199	2100	137	1056	1758	143	1372	1106	2082	607	1407	1963	765	1282	511	1680	643	13	743	602	28	616	629	15	665	hypothetical protein
Synpcc7942_0103	Chromosome	103268	103645	-	378	189	19	197	341	19	228	274	22	263	153	67	50	217	44	71	199	10	88	148	0	153	92	2	124	105	3	130	Ankyrin
Synpcc7942_0104	Chromosome	103632	104408	-	777	1576	251	1591	2801	570	1610	2158	473	2015	790	360	346	1064	350	444	951	81	567	1000	6	890	747	8	736	753	0	767	hypothetical protein
Synpcc7942_0105	Chromosome	104653	106377	-	1725	1982	124	1621	3095	200	1472	2883	361	2267	846	453	278	1161	388	379	778	70	332	848	3	826	672	3	613	762	2	922	NAD synthetase
Synpcc7942_0106	Chromosome	106374	106952	-	579	380	21	301	591	27	279	415	33	391	189	173	67	219	156	93	235	25	150	116	1	110	78	4	94	118	2	150	nicotinic acid mononucleotide adenyltransferase
Synpcc7942_0107	Chromosome	106965	108383	-	1419	1345	90	870	1881	126	896	1717	150	1417	839	1722	476	1114	1656	601	1076	351	1178	534	12	516	471	16	540	499	20	589	Small GTP-binding protein domain
Synpcc7942_0108	Chromosome	108556	108816	+	261	127	25	119	177	31	127	149	40	164	114	260	70	136	222	88	147	237	127	82	159	61	58	188	60	62	168	83	sulfiredoxin
Synpcc7942_0109	Chromosome	108877	109383	+	507	917	144	1268	1626	247	1165	1324	276	1735	2509	1202	1336	3368	1101	1725	2738	551	2813	1053	177	536	894	226	424	1033	149	532	DNA-binding ferritin-like protein (oxidative damage protectant)-like
Synpcc7942_0110	Chromosome	109390	109947	+	558	225	40	362	442	87	357	409	106	485	862	170	436	1129	165	514	1014	89	886	419	4	143	270	5	141	291	8	151	transcriptional regulator, XRE family
Synpcc7942_0111	Chromosome	110012	111607	+	1596	434	34	494	808	70	525	703	55	760	555	318	248	661	318	358	701	104	669	324	49	407	253	47	449	333	33	409	DnaK protein-like
Synpcc7942_0112	Chromosome	111686	113140	+	1455	105	10	441	178	33	501	175	37	456	108	45	56	166	57	66	148	19	91	130	2	68	106	4	36	140	5	128	Deoxyribodipyrimidine photo-lyase type I
Synpcc7942_0113	Chromosome	113196	113288	+	93	769	72	1222	595	69	942	679	71	886	312	52	215	452	70	279	338	5	173	636	14	558	617	7	498	599	12	707	cytochrome b6f complex subunit PetL
Synpcc7942_0114	Chromosome	113327	113698	+	372	1452	279	3208	2723	360	4015	2214	383	4178	1315	3107	553	1618	2625	768	1799	1045	1559	1228	26	1394	910	25	1209	1077	23	1681	hypothetical protein
Synpcc7942_0115	Chromosome	113631	114146	-	516	161	27	151	253	77	144	142	44	197	46	125	45	46	121	71	33	26	40	8	3	47	14	5	23	16	1	44	hypothetical protein
Synpcc7942_0116	Chromosome	114299	115273	+	975	2339	144	1478	4100	231	1563	3434	280	2064	507	1262	223	632	1113	221	648	316	707	595	12	475	527	12	448	628	5	627	fructokinase
Synpcc7942_0117	Chromosome	115391	116722	+	1332	6060	293	4844	9870	327	4362	7733	431	5123	1689	1850	497	1912	1600	685	1944	429	1273	2555	18	2108	1806	22	2080	1877	33	1605	thiol methyltransferase 1-like
Synpcc7942_0118	Chromosome	116943	118427	+	1485	12103	1531	17663	18849	3139	16447	15553	2802	19851	8276	8424	4928	10265	7462	6056	7850	1438	7658	9124	31	5721	7543	46	5327	9302	26	6307	aspartyl/glutamyl-tRNA amidotransferase subunit B
Synpcc7942_0119	Chromosome	118735	119292	-	558	123	14	106	134	25	122	105	32	113	20	29	9	25	48	14	28	4	12	19	1	67	21	3	72	10	4	84	hypothetical protein
Synpcc7942_0120	Chromosome	119508	119993	-	486	115	0	115	118	9	100	104	18	92	69	90	56	94	89	70	99	13	78	55	0	24	52	2	30	38	2	33	Cytosine/adenosine deaminase-like
Synpcc7942_0121	Chromosome	120013	121239	-	1227	366	14	398	590	36	408	431	46	448	158	94	140	203	81	163	368	63	323	381	2	358	203	1	461	218	2	289	hypothetical protein
Synpcc7942_R0026	Chromosome	121282	121352	+	71	15	8	24	23	12	18	22	22	38	45	152	40	59	160	39	124	13	110	39	0	65	34	2	111	27	0	77	tRNA-Cys
Synpcc7942_0122	Chromosome	121831	123408	-	1578	2388	170	3110	3080	232	2336	2630	313	2683	6040	1388	1530	7129	877	1688	4563	1163	3268	8859	22536	10361	5361	24598	8741	5826	18230	6349	EAL
Synpcc7942_0123	Chromosome	123808	123897	-	90	81	5	79	132	3	81	78	9	107	40	33	18	31	29	24	105	7	49	79	0	57	33	0	72	45	0	62	hypothetical protein
Synpcc7942_R0027	Chromosome	123940	124013	+	74	69	15	54	143	43	58	54	42	98	244	42	37	281	47	54	339	11	174	124	8	184	34	3	205	59	7	141	tRNA-Cys
Synpcc7942_0124	Chromosome	124070	124669	-	600	594	127	567	936	175	470	717	173	695	344	541	213	441	461	209	442	239	474	270	11	324	202	6	273	212	5	282	thiol methyltransferase 1-like
Synpcc7942_0125	Chromosome	124738	125367	-	630	2664	352	3237	4756	616	3034	3226	679	3952	1945	4167	1007	2520	3524	1263	2371	3061	3241	1432	103	1560	952	123	1194	1235	96	1537	imidazoleglycerol-phosphate dehydratase
Synpcc7942_0126	Chromosome	125382	126158	-	777	367	45	2468	593	60	2669	552	50	2310	246	100	138	354	105	179	273	21	161	834	7	312	638	11	266	894	7	439	enoyl-(acyl carrier protein) reductase
Synpcc7942_0127	Chromosome	126390	127058	+	669	397	36	1359	717	110	1508	734	136	1694	737	226	260	771	208	346	734	17	370	973	8	479	1068	7	360	1296	7	678	transcriptional regulator, Crp/Fnr family
Synpcc7942_0128	Chromosome	127151	128449	+	1299	668	79	752	1166	152	694	1155	273	938	1208	468	712	1724	377	878	1622	76	1268	712	24	598	543	21	486	595	23	555	hypothetical protein
Synpcc7942_0129	Chromosome	128446	128877	+	432	109	38	141	194	114	148	177	201	191	202	61	60	187	65	67	369	14	136	105	1	52	50	1	82	80	1	64	Resolvase, RNase H-like fold
Synpcc7942_0130	Chromosome	128822	129409	-	588	526	119	861	912	213	858	751	195	1308	972	386	700	1422	386	858	1126	84	554	925	9	292	866	13	278	1025	8	334	hypothetical protein
Synpcc7942_0131	Chromosome	129670	132495	-	2826	5633	220	6799	8852	425	6687	7387	844	7767	3243	1413	1244	4231	1194	1709	3175	342	1400	3586	20	3976	2501	17	2900	2894	17	3404	cyclic nucleotide-binding domain (cNMP-BD) protein
Synpcc7942_0132	Chromosome	132721	133770	-	1050	132	20	265	233	35	298	202	44	301	73	36	60	113	29	68	105	12	67	108	8	92	118	2	82	136	6	105	hypothetical protein
Synpcc7942_0133	Chromosome	133915	134754	+	840	442	47	558	638	78	542	517	92	693	809	584	477	1048	504	550	1161	221	1000	468	48	729	417	34	724	490	52	705	hypothetical protein
Synpcc7942_0134	Chromosome	134745	136052	+	1308	566	54	1017	1057	103	1144	1141	101	1328	880	197	365	1006	169	526	1130	86	624	700	14	740	639	12	644	821	10	923	hypothetical protein
Synpcc7942_0135	Chromosome	136016	136651	-	636	66	25	130	166	30	145	116	48	148	63	23	37	95	23	62	93	4	50	78	1	61	56	2	40	84	0	103	Methylase involved in ubiquinone/menaquinone biosynthesis-like
Synpcc7942_0136	Chromosome	136706	138013	-	1308	189	16	253	291	41	246	276	48	284	185	64	73	237	62	110	194	13	99	199	0	88	197	2	79	189	4	130	phage integrase
Synpcc7942_0137	Chromosome	138115	139278	+	1164	4730	585	5716	7840	1393	5767	6675	1329	7510	3158	2085	1444	4142	2000	1953	3248	340	2068	3313	25	2259	3359	27	2155	3847	14	2669	ferrochelatase
Synpcc7942_0138	Chromosome	139416	140018	+	603	331	51	1424	548	60	1388	616	102	1591	1358	138	725	1791	145	1024	2339	24	1035	760	10	393	589	5	355	698	11	482	Membrane proteins, metalloendopeptidase-like
Synpcc7942_0139	Chromosome	140268	142106	+	1839	12300	3327	16321	23298	8462	16987	19438	8063	22133	18293	37591	10332	23707	34303	12255	23427	10275	28931	18643	288	13627	15141	332	12614	18272	287	14459	acetolactate synthase 3 catalytic subunit
Synpcc7942_0140	Chromosome	142233	142631	-	399	417	98	707	716	118	854	539	171	966	791	822	389	836	890	445	1326	215	864	415	13	504	308	13	502	351	14	456	hypothetical protein
Synpcc7942_0141	Chromosome	142618	143562	-	945	4209	154	6152	6104	383	5537	4806	466	6439	2106	307	1017	2988	259	1573	1859	106	565	3171	5	5041	2295	7	3744	2635	8	3907	preprotein translocase subunit SecF
Synpcc7942_0142	Chromosome	143572	144966	-	1395	2950	329	6380	5776	776	6451	4922	768	7263	1675	449	748	2364	397	1154	1456	149	660	3188	40	3595	2677	47	2556	3341	39	5126	preprotein translocase subunit SecD
Synpcc7942_0143	Chromosome	145003	145983	-	981	3558	504	8178	5733	905	8716	5136	1186	9273	8980	6820	3484	11067	6119	4314	10689	2399	9684	4731	703	3426	3575	587	3279	4173	537	3129	pyruvate/2-oxoglutarate dehydrogenase complex dehydrogenase (E1) component
Synpcc7942_0144	Chromosome	146268	146720	+	453	900	190	1355	1605	334	1660	1279	421	1855	259	331	125	383	350	204	316	73	171	357	4	269	266	3	238	337	0	351	hypothetical protein
Synpcc7942_0145	Chromosome	146717	147040	-	324	106	13	208	129	14	281	85	27	291	191	193	126	236	163	127	290	73	148	149	11	154	84	13	177	101	10	126	hypothetical protein
Synpcc7942_0146	Chromosome	147160	147855	+	696	587	67	413	905	126	389	657	124	546	287	617	179	410	623	226	369	94	337	282	45	332	208	42	251	258	38	297	hypothetical protein
Synpcc7942_0147	Chromosome	148159	148491	-	333	5492	2868	2193	8389	4086	2008	5575	4150	3368	2166	13517	1043	2636	11655	1249	2741	11140	4745	913	647	2440	851	677	1935	858	486	1797	hypothetical protein
Synpcc7942_0148	Chromosome	148646	150190	+	1545	2073	140	3914	2829	170	4308	2381	189	4726	2808	1299	979	2992	1198	1291	3488	489	2616	914	5	1433	657	10	1217	806	5	1266	hypothetical protein
Synpcc7942_0149	Chromosome	150187	150744	-	558	40	5	110	59	16	119	58	10	140	66	86	27	100	106	41	74	9	55	89	0	42	51	0	53	89	2	89	methylated-DNA--protein-cysteine methyltransferase
Synpcc7942_0150	Chromosome	150752	151918	-	1167	189	9	532	281	27	527	265	25	645	309	119	116	434	131	176	354	46	189	511	5	154	333	10	144	381	10	282	Dolichyl-phosphate beta-D-mannosyltransferase
Synpcc7942_0151	Chromosome	152527	154917	+	2391	809	72	1023	1234	160	888	1182	256	1270	2795	975	1189	3727	806	1419	2707	238	1564	4511	164	2837	2929	168	2476	3351	120	2452	response regulator receiver modulated diguanylate cyclase
Synpcc7942_0152	Chromosome	154914	156011	-	1098	1404	119	2901	2215	293	3293	1881	237	3371	2128	684	522	2650	709	774	2359	278	1571	1789	9	638	1165	24	518	1469	25	869	phospho-N-acetylmuramoyl-pentapeptide- transferase
Synpcc7942_0153	Chromosome	156026	156307	-	282	1254	119	2676	2181	211	3184	1513	171	3361	3710	4082	1316	4144	3723	1840	3923	973	4461	2019	24	1138	1270	33	1168	1552	16	1031	hypothetical protein
Synpcc7942_0154	Chromosome	156340	156957	+	618	213	33	294	319	41	349	260	39	337	304	304	165	409	259	241	436	102	318	247	58	224	171	52	199	205	41	260	hypothetical protein
Synpcc7942_0155	Chromosome	156954	157184	+	231	31	9	32	49	18	28	45	30	33	32	24	18	43	10	16	34	5	40	36	2	17	21	3	30	34	0	31	hypothetical protein
Synpcc7942_0156	Chromosome	157210	158841	-	1632	3012	568	5062	4733	1134	4488	4144	1641	4593	1540	569	895	2578	521	1228	1855	63	828	6272	35	4897	4638	62	3857	5679	45	6153	phosphoglucomutase
Synpcc7942_0157	Chromosome	159042	159560	-	519	1163	58	1315	1903	107	1310	1738	125	2110	7401	1173	4871	11174	1079	6476	9548	615	5155	2933	98	2884	2035	93	2553	2327	109	1751	hypothetical protein
Synpcc7942_0158	Chromosome	159996	161171	-	1176	7991	1416	14430	14026	3255	16123	9844	2711	19351	4032	1742	1599	4853	1850	2106	3723	199	2711	4082	25	2094	2895	37	2046	3710	22	2225	hypothetical protein
Synpcc7942_0159	Chromosome	161198	161632	-	435	141	6	133	214	16	154	164	30	152	62	48	30	44	44	41	59	7	34	38	3	29	35	1	19	38	0	31	Mov34/MPN/PAD-1
Synpcc7942_0160	Chromosome	161726	162661	+	936	569	96	852	857	179	864	653	191	1234	863	928	362	842	739	464	1086	119	1329	282	2	229	255	4	244	353	5	269	GTP-binding protein Era
Synpcc7942_0161	Chromosome	162764	163306	+	543	597	67	1174	963	121	1236	794	125	1421	584	66	249	668	72	381	672	10	443	727	6	899	611	3	826	762	8	858	hypothetical protein
Synpcc7942_0162	Chromosome	163405	163755	+	351	3349	632	2242	5146	1498	1560	3441	949	2970	1593	1655	1862	2285	1177	2112	3072	1361	2094	1113	155	11558	1234	122	7723	1608	125	10507	hypothetical protein
Synpcc7942_0163	Chromosome	163761	164510	+	750	1910	584	1235	3272	1234	1208	1923	1014	2035	1086	1846	1140	1527	1392	1450	2226	1308	1563	516	49	7513	468	60	6083	624	34	5010	hypothetical protein
Synpcc7942_0164	Chromosome	164548	164967	+	420	2913	218	2692	4960	356	3026	3644	443	4272	4337	7442	1650	4558	6490	1988	5253	2215	6770	1866	33	2347	1315	45	2167	1572	32	2051	Iojap-related protein
Synpcc7942_0165	Chromosome	164986	165486	+	501	786	64	777	1496	166	833	1009	78	1264	828	386	340	858	318	462	776	164	718	390	4	292	260	4	302	274	3	372	hypothetical protein
Synpcc7942_0166	Chromosome	165483	166436	+	954	4435	527	4116	8583	1215	4651	6688	1152	6228	1682	427	524	2103	371	838	1216	209	1016	1421	22	1081	1231	19	811	1524	5	1543	hypothetical protein
Synpcc7942_R0028	Chromosome	166532	166608	+	77	22	11	23	25	51	18	30	20	32	37	18	11	32	34	16	52	4	31	21	0	28	11	4	25	32	1	26	tRNA-Met
Synpcc7942_0167	Chromosome	166695	166925	-	231	512	40	698	806	78	618	649	83	594	279	87	220	432	81	278	492	15	236	495	33	491	325	34	404	404	31	469	hypothetical protein
Synpcc7942_0168	Chromosome	167065	167748	+	684	1413	101	2829	2390	182	2846	2188	200	3304	1999	394	1166	2933	353	1585	2766	84	1534	2874	103	2561	2151	98	2089	2630	109	2472	hypothetical protein
Synpcc7942_0169	Chromosome	168176	170347	+	2172	6985	1617	9536	11098	3821	9214	8492	6442	11014	12654	8898	5238	14959	7762	6172	8724	1965	5982	7937	96	6843	5088	99	5001	6244	86	6758	glutamate-ammonia ligase, glutamine synthetase type III
Synpcc7942_0170	Chromosome	170498	170752	+	255	1749	360	1484	2215	567	1275	1884	763	1598	1348	1648	1003	1776	1262	1176	1470	1033	1640	670	136	914	493	179	706	540	169	592	hypothetical protein
Synpcc7942_0171	Chromosome	170797	171915	+	1119	448	50	1349	708	50	1402	527	52	1559	278	317	178	435	289	255	313	86	223	401	3	217	440	7	249	550	5	316	cysteine synthase A
Synpcc7942_0172	Chromosome	171912	172205	+	294	173	24	332	243	31	334	247	54	423	225	132	184	345	132	214	232	32	95	231	3	156	134	0	133	141	3	206	hypothetical protein
Synpcc7942_0173	Chromosome	172202	173071	-	870	52	4	258	96	12	325	96	7	296	36	13	12	55	23	27	40	4	23	78	2	30	75	0	35	103	2	63	3'-Phosphoadenosine 5'-phosphosulfate (PAPS) 3'-phosphatase-like
Synpcc7942_0174	Chromosome	173111	173989	+	879	78	12	123	95	4	131	96	27	157	61	96	33	103	95	55	80	49	46	109	2	70	86	8	58	105	2	70	hypothetical protein
Synpcc7942_0175	Chromosome	173986	174198	+	213	44	20	76	48	31	98	70	57	108	66	18	63	68	27	66	47	6	25	72	3	86	43	3	67	56	2	78	hypothetical protein
Synpcc7942_0176	Chromosome	174311	174712	+	402	1619	106	1048	2682	116	1114	1735	150	1510	1018	2664	1060	1528	2288	1075	1196	591	1405	848	19	860	743	21	819	816	21	706	hypothetical protein
Synpcc7942_0177	Chromosome	174709	175497	-	789	1835	258	1240	2951	369	1480	2404	475	1942	901	1771	273	1137	1496	422	846	317	808	1258	3	402	825	6	307	1014	3	606	ABC-type uncharacterized transport system permease component-like
Synpcc7942_0178	Chromosome	175494	176471	-	978	1078	164	985	1823	226	1205	1474	238	1615	750	1721	366	976	1480	401	843	378	914	1084	12	382	677	12	483	862	11	502	ATPase
Synpcc7942_0179	Chromosome	176742	177095	+	354	170	17	204	298	22	204	217	30	220	153	45	88	161	56	143	226	7	123	420	8	242	225	6	217	262	9	222	Secretion chaperone CsaA
Synpcc7942_0180	Chromosome	177550	178422	-	873	6484	246	6901	10988	392	6013	7937	281	7170	7389	658	1551	8381	503	1936	4560	476	5867	11150	284	4834	9181	316	3921	8681	318	3583	hypothetical protein
Synpcc7942_0181	Chromosome	178419	179792	-	1374	25844	1096	26107	41457	1865	23713	28523	1328	27198	39268	4715	12983	45859	3476	13204	30376	3231	45757	50934	4308	23937	37457	5170	24121	37878	3819	14159	ATPase
Synpcc7942_0182	Chromosome	180156	180881	-	726	67	3	133	127	5	87	103	9	101	75	84	32	93	85	72	120	23	73	84	48	64	69	30	44	59	24	45	hypothetical protein
Synpcc7942_0183	Chromosome	181078	181467	+	390	237	77	254	449	118	199	314	62	278	235	120	125	249	105	165	276	40	324	216	32	231	173	21	205	216	21	281	hypothetical protein
Synpcc7942_0184	Chromosome	181464	182555	+	1092	466	63	383	868	170	364	595	209	460	205	70	97	268	80	135	240	35	250	269	16	210	202	23	191	254	11	243	putative phosphate permease
Synpcc7942_0185	Chromosome	182620	184146	+	1527	198	40	411	343	63	368	313	94	467	267	59	124	327	82	177	330	39	302	231	9	258	221	12	213	274	10	349	gamma-glutamyltransferase. Threonine peptidase. MEROPS family T03
Synpcc7942_0186	Chromosome	184160	184411	+	252	75	11	96	136	17	98	143	41	100	65	20	32	101	12	53	69	11	44	69	4	102	69	6	90	77	5	123	possible DNA polymerase
Synpcc7942_0187	Chromosome	184418	185461	-	1044	479	102	720	937	175	864	781	216	981	531	296	203	774	325	279	570	46	362	963	13	359	656	10	357	886	7	445	hypothetical protein
Synpcc7942_0188	Chromosome	185682	187418	+	1737	51	8	81	110	17	83	73	11	95	111	102	53	146	95	81	133	32	99	62	3	60	50	5	45	64	3	73	diguanylate cyclase/phosphodiesterase (GGDEF & EAL domains) with PAS/PAC sensor(s)
Synpcc7942_0189	Chromosome	187531	189258	-	1728	13751	2318	18630	23655	5242	19621	19942	6060	25162	9256	7846	3903	12404	7326	5116	9075	1270	9456	6833	19	4448	5371	28	3988	6434	8	6039	bifunctional GMP synthase/glutamine amidotransferase protein
Synpcc7942_0190	Chromosome	189273	190397	-	1125	118	9	215	181	40	226	153	21	331	121	68	73	197	70	88	185	8	130	61	0	23	58	2	34	66	1	64	cobalt-precorrin-6A synthase
Synpcc7942_0191	Chromosome	190472	191620	+	1149	3175	577	6252	5829	996	7001	4186	913	7720	1050	2870	415	1176	2819	525	1104	342	1093	3050	16	1498	2445	16	1334	3300	6	2338	Serine--glyoxylate transaminase
Synpcc7942_0192	Chromosome	191710	192186	-	477	3963	315	6436	5689	465	6796	5422	651	6577	4755	6659	1919	6632	5821	2416	7088	2140	7443	5361	1784	4996	4086	1477	3974	4925	1472	4204	conserved hypothetical protein YCF60
Synpcc7942_0193	Chromosome	192247	192471	-	225	2468	2420	1359	4019	3762	1273	3390	3688	1821	6128	22762	4222	10283	18342	4582	9028	8171	15810	6833	20515	8675	5774	19543	6031	6218	16650	5642	hypothetical protein
Synpcc7942_0194	Chromosome	192655	195516	-	2862	2840	352	3340	4456	597	3097	3889	1046	4513	2490	907	1219	3087	853	1505	2565	206	2164	2674	47	3546	2070	62	2805	2413	60	3485	DNA polymerase I
Synpcc7942_0195	Chromosome	195630	196058	+	429	3284	7491	1202	5695	13843	869	3921	21416	2266	11880	35171	4649	16302	32415	5415	9865	29433	28477	2668	114638	10354	2136	89589	7001	2514	88417	7687	hypothetical protein
Synpcc7942_0196	Chromosome	196094	197575	-	1482	3816	589	2650	6393	1533	3018	4814	1802	4074	260	50	160	339	50	258	357	21	118	144	16	471	97	9	341	123	14	650	Beta-carotene 15,15'-dioxygenase
Synpcc7942_0197	Chromosome	197572	198933	-	1362	5726	951	3582	9796	2323	4436	7370	2118	6288	499	330	253	568	417	310	695	110	423	265	14	515	233	9	386	291	10	836	folate/biopterin transporter
Synpcc7942_0198	Chromosome	198993	200429	-	1437	1568	333	1526	2578	783	1417	2466	1184	2279	3414	49	1437	4560	62	1904	3485	24	1959	703	4	778	490	9	585	614	6	714	type 2 NADH dehydrogenase
Synpcc7942_0199	Chromosome	200426	201352	-	927	1838	444	1752	3438	1129	1654	3121	1178	2754	2884	163	1085	3859	127	1491	3425	42	1990	689	7	601	515	2	492	610	4	705	hypothetical protein
Synpcc7942_0200	Chromosome	201352	201888	-	537	546	95	548	1090	268	598	969	371	894	1097	26	441	1430	29	630	1232	21	1017	221	1	219	150	0	186	191	1	209	hypothetical protein
Synpcc7942_0201	Chromosome	201889	202641	-	753	1136	252	1187	2214	776	1277	1940	951	2181	2881	54	1124	3807	52	1454	3292	17	2717	656	3	488	390	2	351	430	3	481	hypothetical protein
Synpcc7942_0202	Chromosome	202638	204089	-	1452	2327	268	2602	4344	845	2687	4013	940	4524	5347	161	1955	7564	172	2944	6667	69	5605	1138	4	788	841	2	522	936	4	819	Cbb3-type cytochrome oxidase subunit 1-like
Synpcc7942_0203	Chromosome	204483	205589	-	1107	596	58	554	951	106	525	717	66	887	477	231	178	555	231	243	622	126	335	183	1	228	162	1	216	180	2	224	5-amino-6-(5-phosphoribosylamino)uracil reductase / diaminohydroxyphosphoribosylaminopyrimidine deaminase
Synpcc7942_0204	Chromosome	205582	206046	-	465	955	488	759	1915	1128	901	998	695	1334	550	740	322	655	701	421	814	511	909	331	46	671	265	32	617	354	40	581	hypothetical protein
Synpcc7942_0205	Chromosome	206198	207214	+	1017	2288	142	1255	3024	217	1046	2549	289	1913	748	386	297	913	491	427	996	178	1043	325	73	905	256	71	806	292	58	806	nicotinamide-nucleotide adenylyltransferase
Synpcc7942_0206	Chromosome	207362	208750	+	1389	126	13	147	202	44	147	120	37	208	131	50	54	173	46	61	167	10	117	68	14	67	51	18	60	42	8	70	hypothetical protein
Synpcc7942_0207	Chromosome	208813	208983	+	171	289	35	164	369	58	144	300	37	196	151	447	85	187	392	114	169	114	196	95	9	145	66	10	121	83	6	108	hypothetical protein
Synpcc7942_0208	Chromosome	209056	211827	+	2772	298	48	375	383	87	378	471	128	478	571	222	258	771	271	376	581	73	412	302	24	308	272	26	263	265	25	420	TPR repeat
Synpcc7942_0209	Chromosome	211824	212450	-	627	390	73	364	434	118	339	374	137	430	223	530	121	246	468	134	294	190	321	177	28	266	161	24	281	236	13	256	Maf-like protein
Synpcc7942_0210	Chromosome	212496	212897	+	402	192	71	234	341	201	241	227	153	335	158	150	76	173	102	85	208	78	250	84	10	113	94	4	137	121	6	143	hypothetical protein
Synpcc7942_0211	Chromosome	212909	214384	+	1476	437	89	478	712	194	540	598	192	661	257	122	116	313	115	145	242	52	260	246	1	193	185	10	136	220	7	302	cobyric acid synthase
Synpcc7942_0212	Chromosome	214471	215559	+	1089	808	217	1388	1320	404	1413	1198	566	1861	549	584	409	736	521	530	703	113	498	606	13	641	566	15	534	655	26	786	chorismate synthase
Synpcc7942_0213	Chromosome	215643	216188	-	546	159	62	177	268	110	186	232	148	227	624	372	238	734	305	294	848	64	974	165	7	166	106	15	162	151	8	164	hypothetical protein
Synpcc7942_0214	Chromosome	216509	217432	+	924	1929	271	1852	3411	650	2293	2927	633	2837	1046	1772	327	1144	2046	402	1768	270	890	1472	5	736	1012	12	717	1192	4	762	hypothetical protein
Synpcc7942_0215	Chromosome	217424	217813	-	390	1150	107	820	1082	187	650	764	120	1011	9887	5380	5320	12243	4672	6440	11529	1271	9784	7895	34	8878	6582	45	6686	7291	26	6391	hypothetical protein
Synpcc7942_0216	Chromosome	217948	218964	-	1017	476	51	676	731	98	602	664	78	915	701	551	326	690	440	338	734	145	552	558	29	337	428	27	351	569	24	371	putative zinc-binding oxidoreductase
Synpcc7942_0217	Chromosome	219113	219871	+	759	6939	1249	4587	13438	3293	5377	7903	2099	8695	1867	2659	771	2073	2553	1103	2834	1318	2706	405	46	2115	241	62	1476	296	58	1954	phosphatase-like
Synpcc7942_R0029	Chromosome	219927	220000	+	74	378	19	255	279	27	103	230	38	355	915	1183	199	953	1079	349	1225	219	923	508	2	778	310	4	1045	447	0	685	tRNA-Pro
Synpcc7942_0218	Chromosome	220024	220191	-	168	835	155	874	915	127	755	999	129	676	411	421	129	521	390	218	278	126	127	566	6	1002	661	3	799	658	12	786	hypothetical protein
Synpcc7942_0219	Chromosome	220316	220636	-	321	164	67	173	266	128	158	208	142	182	189	122	76	244	105	89	331	64	161	177	2	187	142	8	134	157	11	212	hypothetical protein
Synpcc7942_0220	Chromosome	220639	221397	-	759	377	32	809	492	59	949	477	47	875	530	270	218	702	256	288	555	55	318	503	5	325	340	3	231	418	6	294	probable cell division inhibitor MinD
Synpcc7942_0221	Chromosome	221498	222535	+	1038	368	83	577	676	159	600	519	224	769	291	338	141	355	306	219	382	149	298	379	23	398	346	17	355	461	6	404	glucokinase
Synpcc7942_0222	Chromosome	222532	223398	+	867	196	154	283	274	174	251	260	407	426	131	59	55	166	69	83	226	33	88	178	5	135	130	8	139	173	4	184	hypothetical protein
Synpcc7942_0223	Chromosome	223395	223805	-	411	833	109	949	1686	180	1222	1516	191	1556	1529	1946	716	2053	1875	878	2054	449	1813	1372	5	920	875	16	746	947	8	1024	hypothetical protein
Synpcc7942_0224	Chromosome	223821	223961	-	141	1175	249	1421	1739	271	1399	1427	302	1521	1597	1402	599	2109	1253	862	1628	376	1020	1170	33	980	847	22	655	955	24	1012	photosystem II reaction center protein N
Synpcc7942_0225	Chromosome	224060	224263	+	204	9880	732	17202	16668	1111	16569	14276	1378	18108	11777	5740	6927	13926	5314	9282	12897	1598	10711	8971	569	18952	9347	476	16012	8959	455	15577	photosystem II reaction center protein PsbH
Synpcc7942_0226	Chromosome	224357	224632	+	276	4001	896	4430	6315	1754	4335	4064	1788	5626	3423	1469	2336	4558	1220	2548	3426	188	3676	3319	18	2843	1991	14	2580	2371	11	2865	Sec-independent protein translocase TatA
Synpcc7942_0227	Chromosome	224629	225255	+	627	1681	371	1918	3509	667	1901	2608	854	2823	1213	268	545	1540	240	762	1327	50	1069	1191	5	991	808	7	870	868	5	1097	peptidyl-tRNA hydrolase
Synpcc7942_0228	Chromosome	225284	225544	+	261	163	11	190	246	22	209	234	33	280	187	47	48	202	51	90	278	10	105	184	0	82	93	6	74	92	2	96	hypothetical protein
Synpcc7942_0229	Chromosome	225658	226221	+	564	3357	321	3000	5375	453	3412	2405	368	4346	1189	577	583	1538	328	683	6076	1889	3120	1192	668	1232	975	705	1166	1151	610	1240	hypothetical protein
Synpcc7942_0230	Chromosome	226263	227309	-	1047	128	11	127	185	19	148	154	33	189	469	458	217	683	525	246	665	101	435	998	22	438	944	25	345	1112	28	308	hypothetical protein
Synpcc7942_0231	Chromosome	227407	227931	-	525	80	11	291	123	13	298	137	18	345	95	97	41	115	71	49	101	11	57	132	2	91	82	2	56	87	2	119	putative acetyltransferase
Synpcc7942_0232	Chromosome	227939	229285	-	1347	533	76	1777	956	123	1828	667	157	1758	315	33	153	410	52	215	245	15	146	743	9	283	629	13	282	788	8	521	3-phosphoshikimate 1-carboxyvinyltransferase
Synpcc7942_0233	Chromosome	229629	230054	-	426	6292	281	6145	11213	446	6408	7388	275	8803	2933	1337	1266	3182	1182	1635	2731	509	2737	2829	44	7094	2377	39	5839	2637	26	6126	hypothetical protein
Synpcc7942_0234	Chromosome	230158	231150	-	993	122	23	253	243	27	285	211	47	362	295	159	147	450	127	207	343	49	278	275	8	177	266	4	173	334	6	237	hypothetical protein
Synpcc7942_0235	Chromosome	231162	231677	+	516	198	28	658	352	44	790	332	58	676	268	196	156	460	156	236	367	30	171	271	2	207	168	3	215	195	5	197	cyclic nucleotide-binding domain (cNMP-BD) protein
Synpcc7942_0236	Chromosome	232018	232557	+	540	594	50	805	708	69	627	674	81	716	4448	2908	1983	6404	2727	2598	5451	426	4305	4978	43	1738	3689	45	1729	4239	37	1351	cyclic nucleotide-binding domain (cNMP-BD) protein
Synpcc7942_0237	Chromosome	232565	233143	-	579	370	25	619	578	47	610	542	48	677	296	20	115	426	20	208	270	5	54	529	5	474	328	2	316	399	1	512	hypothetical protein
Synpcc7942_0238	Chromosome	233143	234324	-	1182	268	37	558	602	60	664	542	71	801	277	54	100	346	58	137	324	18	120	500	1	264	383	6	214	532	6	473	hypothetical protein
Synpcc7942_0239	Chromosome	234331	234669	-	339	239	49	648	434	58	758	366	89	823	344	65	97	437	62	145	366	5	156	522	1	239	429	6	236	498	2	295	cytochrome C6 soluble cytochrome f
Synpcc7942_0240	Chromosome	234851	235342	-	492	6703	716	17014	9827	1032	17661	7656	850	17432	6849	4367	5151	9828	4422	6583	7844	542	4842	14277	20	12395	13334	26	9353	14998	13	11316	hypothetical protein
Synpcc7942_0241	Chromosome	235487	236854	+	1368	1635	190	1397	2553	351	1447	1973	377	1979	802	1178	425	896	1012	525	952	633	1166	811	18	1248	556	8	963	720	9	1067	23S rRNA (uracil-5-)-methyltransferase RumA
Synpcc7942_0242	Chromosome	237166	238275	-	1110	3798	795	6495	6359	1732	6985	5335	1320	7160	1524	1081	542	2016	1006	874	1752	193	1173	3258	13	2755	2392	18	2235	3067	7	3252	K+-dependent Na+/Ca+ exchanger related-protein
Synpcc7942_0243	Chromosome	238379	238522	-	144	41962	22521	21213	39875	31458	17719	23014	27676	24577	3078	262	2599	4039	395	3494	3444	369	4270	732	374	3277	766	348	2587	917	524	3134	possible high light inducible polypeptide HliC
Synpcc7942_0244	Chromosome	238622	241156	-	2535	11527	3544	7633	19769	9305	7534	17756	12125	11300	49836	5588	17411	65920	4872	21873	43662	5375	49777	3198	156	2483	2054	169	1815	2446	108	2563	Glycogen/starch/alpha-glucan phosphorylase
Synpcc7942_0245	Chromosome	241168	242229	-	1062	4094	660	2118	6429	1432	1919	5538	1481	3200	18193	2319	8688	26189	1979	10250	18739	2689	17463	494	89	338	292	97	276	326	86	327	glyceraldehyde-3-phosphate dehydrogenase
Synpcc7942_0246	Chromosome	242421	243500	+	1080	353	43	1536	669	82	1495	593	83	1646	845	188	395	1223	203	604	944	41	447	1079	9	582	784	9	490	883	12	930	extracellular solute-binding protein, family 3
Synpcc7942_0247	Chromosome	243507	244640	+	1134	246	28	632	401	62	666	354	77	737	250	20	101	367	32	160	248	8	74	639	8	456	430	7	304	491	7	656	ABC-type permease for basic amino acids and glutamine
Synpcc7942_0248	Chromosome	244642	245832	+	1191	199	38	503	281	69	481	288	106	513	315	65	175	528	62	220	408	43	194	437	23	471	330	12	375	416	19	620	Amino acid ABC transporter, permease protein, 3-TM region, His/Glu/Gln/Arg/opine
Synpcc7942_0249	Chromosome	245851	246636	+	786	64	3	189	115	13	197	98	15	243	254	107	109	379	101	195	314	44	138	180	3	116	136	9	143	153	5	146	ATPase
Synpcc7942_0250	Chromosome	246639	247106	+	468	45	6	107	69	12	119	88	16	122	103	35	56	140	30	92	149	9	40	53	0	33	43	1	28	63	0	53	hypothetical protein
Synpcc7942_0251	Chromosome	247110	247880	+	771	84	19	188	147	29	169	102	38	172	85	57	51	122	41	65	159	45	57	110	31	44	68	28	35	67	18	48	Exonuclease
Synpcc7942_0252	Chromosome	247909	248136	-	228	26592	28736	6749	34162	48362	5317	16051	36586	12043	49532	123484	34868	55211	91262	32829	41118	115906	114660	6030	68706	22286	3455	69305	16584	4283	53843	12000	hypothetical protein
Synpcc7942_0253	Chromosome	248171	248629	-	459	38657	81195	10294	63900	192515	11905	24655	120632	28611	15934	58506	14374	18718	42371	15659	23182	144765	88162	1183	95803	42931	1108	87655	30839	1263	66484	25778	hypothetical protein
Synpcc7942_0254	Chromosome	248859	251429	+	2571	25236	8837	23136	46667	25423	23032	35793	32507	32773	19489	18810	10270	23066	15119	12389	23859	16080	35050	12400	146	17627	9218	203	15680	10886	105	17745	DNA gyrase subunit A
Synpcc7942_0255	Chromosome	251503	252783	-	1281	1424	83	1828	2255	90	1949	1986	150	2155	2664	3626	1134	3605	3711	1391	2642	473	2948	1036	72	1013	938	69	866	974	46	751	ATPase
Synpcc7942_0256	Chromosome	252873	254099	+	1227	1914	211	2060	3443	277	1990	3079	446	2701	1552	3362	650	2126	3035	947	1851	868	2376	891	28	579	811	32	524	947	48	712	Peptidase M20D, amidohydrolase
Synpcc7942_0257	Chromosome	254096	254845	-	750	115	10	365	214	32	341	156	26	377	157	78	85	199	102	120	197	19	107	187	0	101	140	1	81	175	1	107	Protein of unknown function DUF92, transmembrane
Synpcc7942_0258	Chromosome	254894	255334	+	441	754	77	801	1191	160	944	1046	176	980	278	1023	127	374	914	145	315	81	205	364	6	230	283	12	195	377	2	247	hypothetical protein
Synpcc7942_0259	Chromosome	255474	255806	+	333	7914	361	26210	12505	618	26469	11287	1126	22658	4519	1162	4433	6287	1204	5226	5434	214	2220	6613	29	9940	4907	33	7737	5571	27	9538	hypothetical protein
Synpcc7942_0260	Chromosome	255961	258435	-	2475	179077	45298	140058	359327	139041	153787	259346	180021	217845	60116	144213	33604	76994	124694	40899	85746	98682	128284	59369	772	110547	49004	966	89571	59273	542	95594	ATPase
Synpcc7942_0261	Chromosome	258579	259178	-	600	138	22	230	218	41	200	231	39	255	304	131	141	384	145	178	423	59	294	243	17	285	187	14	294	229	13	287	ribosomal-protein-alanine acetyltransferase
Synpcc7942_0262	Chromosome	259226	260620	+	1395	5586	707	7098	6755	997	6163	6173	901	7870	7148	5699	3046	8665	4866	4095	7004	1473	5687	6563	280	10614	5689	320	9083	6697	318	9202	diaminopimelate decarboxylase
Synpcc7942_0263	Chromosome	260700	261620	+	921	1056	72	1369	1312	136	1072	1241	131	1448	1378	426	649	1695	360	963	1765	105	1303	999	19	1754	822	15	1542	905	11	1278	Protein of unknown function DUF147
Synpcc7942_0264	Chromosome	261617	262372	+	756	817	93	950	1119	122	925	870	187	1384	1219	209	515	1555	241	714	1292	43	606	885	15	1082	597	12	955	690	7	993	Undecaprenyl pyrophosphate synthetase
Synpcc7942_0265	Chromosome	262385	262660	-	276	354	41	346	658	87	433	577	100	598	157	80	82	249	69	107	179	22	113	172	0	101	134	3	91	179	2	141	hypothetical protein
Synpcc7942_0266	Chromosome	262638	263195	-	558	699	95	941	969	71	877	948	108	1131	606	386	346	837	343	508	856	60	480	642	13	444	430	8	448	502	11	560	Heat shock protein DnaJ-like
Synpcc7942_0267	Chromosome	263757	264485	+	729	3955	8069	2111	5102	13077	1529	3944	11111	3519	59336	73143	34396	74098	62468	33335	66699	42057	126596	12134	34731	11943	7173	34696	11005	8051	36034	7090	glucose-inhibited division protein B
Synpcc7942_0268	Chromosome	264482	264964	-	483	387	36	393	607	57	412	410	96	440	85	47	34	122	53	72	83	12	33	90	1	124	80	3	97	87	1	174	hypothetical protein
Synpcc7942_0269	Chromosome	264976	265857	-	882	468	55	555	702	99	638	692	128	749	210	411	146	316	354	195	325	64	217	259	3	155	185	5	160	287	11	214	hypothetical protein
Synpcc7942_0270	Chromosome	265975	267168	+	1194	1101	65	2368	1802	170	2207	1360	221	2346	562	249	362	767	203	484	776	49	491	948	41	723	723	51	723	936	61	818	TPR repeat
Synpcc7942_0271	Chromosome	267165	267896	+	732	263	37	534	546	44	501	447	91	644	173	48	144	230	31	154	203	11	131	270	2	354	200	8	259	270	2	484	uroporphyrinogen-III C-methyltransferase
Synpcc7942_0272	Chromosome	267889	268683	+	795	190	15	483	336	22	511	291	48	662	232	50	92	274	44	127	300	11	156	260	2	194	202	6	168	241	2	198	Uroporphyrinogen-III synthase
Synpcc7942_0273	Chromosome	268662	269291	+	630	166	12	269	323	10	211	313	18	357	205	30	73	227	27	91	202	9	85	174	0	142	112	4	107	142	3	164	Dephospho-CoA kinase
Synpcc7942_0274	Chromosome	269329	269667	+	339	498	23	565	1035	28	541	750	34	544	205	138	113	274	111	120	227	22	226	282	0	457	284	8	425	237	1	355	hypothetical protein
Synpcc7942_0275	Chromosome	269657	269989	+	333	2419	1253	1632	3799	1640	1374	2911	2179	1825	1542	1349	768	1764	993	965	1897	381	1766	1149	217	1417	716	168	1249	792	219	1092	hypothetical protein
Synpcc7942_0276	Chromosome	270001	271473	-	1473	1833	94	2350	2229	128	2017	2504	264	2700	3132	3266	1426	4096	3378	1786	3165	440	1996	3748	2	1506	2856	6	1373	3304	3	1579	glycolate oxidase subunit GlcD
Synpcc7942_0277	Chromosome	271493	273532	-	2040	384	41	785	670	72	700	581	70	733	361	148	224	477	152	293	349	42	230	453	2	257	356	13	233	453	4	388	NAD-dependent DNA ligase LigA
Synpcc7942_0278	Chromosome	273657	274154	+	498	127	11	67	215	17	66	160	16	118	574	214	362	690	232	390	939	136	1402	22	0	34	15	9	22	16	0	20	bidirectional hydrogenase complex protein HoxE
Synpcc7942_0279	Chromosome	274154	275758	+	1605	551	67	383	944	151	373	826	146	563	868	519	571	1054	494	638	1406	279	2181	127	11	204	151	15	173	177	8	218	NADH dehydrogenase (quinone)
Synpcc7942_0280	Chromosome	275768	277033	-	1266	320	78	551	461	173	553	507	255	711	227	31	113	337	22	144	268	11	70	221	8	244	147	13	165	206	5	300	competence damage-inducible protein A
Synpcc7942_0281	Chromosome	277043	278116	-	1074	1466	179	2686	2491	421	2665	2311	503	2708	795	148	281	1127	164	415	650	67	257	1164	10	943	870	7	677	1127	14	1376	probable glycosyltransferase
Synpcc7942_0282	Chromosome	278139	279422	-	1284	5601	1241	12055	10262	3122	13160	8314	2299	12470	4378	3198	1632	5074	3122	2243	4351	1314	4798	4907	26	2114	3587	38	1937	4654	20	2713	serine hydroxymethyltransferase
Synpcc7942_0283	Chromosome	279619	280623	-	1005	164	13	220	279	44	235	223	50	345	171	72	119	238	67	157	215	34	177	144	44	311	133	48	228	171	52	285	Dihydrouridine synthase TIM-barrel protein nifR3
Synpcc7942_0284	Chromosome	280701	281009	+	309	1583	131	3124	2391	206	3791	1911	174	3727	1157	258	657	1349	286	826	1360	44	1241	1014	3	1055	794	6	1293	1254	6	1109	carbon dioxide concentrating mechanism protein CcmK
Synpcc7942_0285	Chromosome	281054	281395	+	342	2081	73	6208	3077	111	5667	2280	142	6078	1304	138	719	1654	150	1071	1306	23	901	1542	8	776	1158	21	744	1384	13	890	carbon dioxide concentrating mechanism protein CcmK
Synpcc7942_0286	Chromosome	281480	281842	+	363	481	29	1164	950	66	1095	700	41	1325	332	69	131	471	84	199	391	6	158	262	1	154	230	0	155	244	0	206	hypothetical protein
Synpcc7942_0287	Chromosome	281897	282592	+	696	173	10	350	317	22	398	319	24	457	175	20	47	230	24	91	215	1	53	201	2	76	143	0	72	125	1	121	hypothetical protein
Synpcc7942_0288	Chromosome	282604	283962	-	1359	571	72	2283	917	125	2387	837	162	2619	378	51	188	598	48	288	419	9	210	668	5	489	739	6	409	921	4	707	glucosamine-1-phosphate N-acetyltransferase / UDP-N-acetylglucosamine pyrophosphorylase
Synpcc7942_0289	Chromosome	284148	286994	+	2847	18767	3235	22887	31147	7499	22903	27528	14830	28293	9899	7573	5677	13328	6743	7126	10778	2024	8791	13255	38	14580	10829	63	11515	12576	48	15215	preprotein translocase subunit SecA
Synpcc7942_0290	Chromosome	287003	288139	+	1137	1217	147	1471	1759	233	1323	1534	468	1738	666	93	293	796	66	403	796	30	338	586	4	471	417	15	417	505	12	548	dihydroorotate dehydrogenase 2
Synpcc7942_R0030	Chromosome	288160	288232	-	73	6	2	10	1	0	5	3	1	7	8	7	13	9	16	3	7	3	12	4	1	7	2	0	24	1	0	12	tRNA-Ala
Synpcc7942_0291	Chromosome	288312	288530	+	219	2741	1126	2072	3350	1110	1555	2918	1430	2395	3584	1382	3227	4667	1074	3405	3491	1255	6490	2014	2263	6136	1795	2137	4857	1724	2007	5374	hypothetical protein
Synpcc7942_0292	Chromosome	288534	289760	+	1227	1007	79	813	1856	213	796	1378	109	1350	1122	149	617	1346	143	731	1089	148	2126	549	47	1204	349	46	1085	409	49	896	bifunctional phosphopantothenoylcysteine decarboxylase/phosphopantothenate synthase
Synpcc7942_0293	Chromosome	289757	290095	-	339	313	16	961	489	23	1081	441	23	909	140	205	49	185	210	65	140	25	86	306	1	181	187	2	153	296	0	169	hypothetical protein
Synpcc7942_0294	Chromosome	290394	291227	+	834	39759	10067	98777	69884	25992	99034	56107	31752	84293	13354	338	6670	19445	451	10794	15449	100	6213	60668	45	63926	52015	58	43400	61686	61	68752	photosystem II manganese-stabilizing polypeptide
Synpcc7942_0295	Chromosome	291417	292604	+	1188	3603	599	8472	5814	1238	8501	4235	1386	8927	1446	426	733	1891	389	1026	1831	51	457	5560	7	4420	4390	13	3310	5634	10	5435	sulfate adenylyltransferase
Synpcc7942_0296	Chromosome	292750	294765	+	2016	1678	264	2946	2788	639	2985	2550	851	3313	1290	499	694	1705	445	896	1919	166	777	2005	52	1766	1500	64	1433	1825	52	2161	hypothetical protein
Synpcc7942_0297	Chromosome	294872	296713	+	1842	107603	67891	104047	198072	217850	115470	130204	230528	127276	12939	10397	7688	16841	9723	10251	18871	3276	9771	10230	137	24470	8075	150	17698	10335	116	28500	FtsH peptidase homologue, chloroplast. Metallo peptidase. MEROPS family M41
Synpcc7942_0298	Chromosome	296980	297627	-	648	170	44	234	272	94	311	335	154	450	286	206	101	302	223	116	496	32	194	225	8	138	104	5	109	158	4	163	hypothetical protein
Synpcc7942_0299	Chromosome	297624	298373	-	750	220	44	484	369	90	478	367	87	575	181	59	33	186	47	91	191	13	116	190	4	117	135	5	110	181	5	195	rod shape-determining protein MreC
Synpcc7942_0300	Chromosome	298398	299435	-	1038	1760	329	4332	2678	640	4418	2322	715	4281	974	1675	499	1364	1545	633	1348	422	1002	1328	25	815	1105	32	713	1346	30	1122	rod shape-determining protein MreB
Synpcc7942_0301	Chromosome	299628	299990	+	363	2113	344	2364	3962	627	2555	3168	702	3405	1382	1623	948	1881	1522	1389	1884	564	2232	1200	39	1837	1187	40	1430	1413	40	1831	single-strand DNA-binding protein
Synpcc7942_0302	Chromosome	300008	301447	-	1440	280	15	285	505	44	279	403	51	477	493	51	256	590	45	314	697	47	605	67	3	55	44	1	49	60	0	64	Phospholipase D/Transphosphatidylase
Synpcc7942_0303	Chromosome	301543	302697	+	1155	45	3	40	56	11	42	64	28	59	144	11	84	158	15	93	90	2	72	71	3	37	43	2	37	41	5	51	response regulator receiver domain protein (CheY-like)
Synpcc7942_0304	Chromosome	302833	303480	+	648	2613	302	2472	4295	493	2271	4297	844	4960	15435	178	8556	19823	133	11522	16787	437	11962	167	0	165	133	3	119	137	0	138	hypothetical protein
Synpcc7942_0305	Chromosome	303815	304045	+	231	2459	695	2162	4389	1380	2189	3274	1828	3586	7887	4826	4013	8621	4213	4882	9384	1186	8667	2081	143	3385	1633	137	2622	1845	102	2168	hypothetical protein
Synpcc7942_0306	Chromosome	304039	304347	-	309	130	6	86	190	14	109	143	21	137	551	26	139	666	44	188	752	1	276	257	2	156	110	1	160	152	1	138	hypothetical protein
Synpcc7942_0307	Chromosome	304710	305936	-	1227	2252	276	1876	3398	664	1867	2967	1017	2310	4812	200	1644	7077	198	2203	5430	56	2029	5036	36	2199	3721	34	1930	4405	38	2062	Na+/H+ antiporter
Synpcc7942_0308	Chromosome	305969	307108	-	1140	1648	275	2264	2731	526	2178	2689	775	2451	5203	204	1839	8274	184	2656	5919	58	2504	7454	8	2572	5591	9	1864	6702	4	2267	CO2 hydration protein
Synpcc7942_0309	Chromosome	307139	309043	-	1905	3397	410	5412	5337	743	5353	5490	1012	5626	10460	1456	3493	16254	1383	5079	12751	331	7915	18735	40	3201	12807	33	2248	15363	38	4349	NAD(P)H-quinone oxidoreductase subunit F
Synpcc7942_0310	Chromosome	309473	310417	-	945	441	36	969	653	76	903	620	85	1000	410	107	251	577	110	329	482	20	332	682	6	564	559	10	486	622	7	541	4-diphosphocytidyl-2-C-methyl-D-erythritol kinase
Synpcc7942_0311	Chromosome	310414	311253	-	840	129	24	254	127	24	253	135	21	276	297	124	178	428	134	202	500	35	334	191	6	73	143	8	107	148	5	108	dimethyladenosine transferase
Synpcc7942_0312	Chromosome	311280	311708	-	429	154	37	131	258	60	151	240	86	212	3072	2253	1365	3845	1871	1600	4442	355	6976	559	33	493	471	37	480	651	30	411	hypothetical protein
Synpcc7942_0313	Chromosome	311762	312274	+	513	6447	525	7392	10338	1002	8677	7498	876	8920	1571	3122	628	1701	2801	792	1823	729	2299	1320	15	729	1071	12	723	1437	9	714	hypothetical protein
Synpcc7942_0314	Chromosome	312403	313032	-	630	361	42	647	606	77	650	591	85	821	566	88	144	622	67	206	522	22	317	466	1	272	304	3	227	404	1	410	succinate dehydrogenase subunit C
Synpcc7942_0315	Chromosome	313079	314374	-	1296	6302	1235	10803	12718	3336	12088	10558	3180	14400	9713	2335	5127	11995	2168	6540	13992	690	16243	4948	585	5697	4036	598	6640	5011	505	5451	adenylosuccinate lyase
Synpcc7942_0316	Chromosome	314432	314623	-	192	30160	12395	20558	59165	30834	20715	38428	22601	31796	21598	502	20146	31241	404	23083	31928	230	50967	3950	14350	32085	3416	14577	29471	3890	11764	20753	hypothetical protein
Synpcc7942_0317	Chromosome	314897	315355	+	459	1091	213	1117	2004	460	1179	1550	524	1474	1043	1668	569	1477	1495	779	1005	649	978	468	16	578	467	16	431	531	10	502	hypothetical protein
Synpcc7942_0318	Chromosome	315642	316097	+	456	1512	224	2357	2298	507	2271	1860	576	2500	1251	228	909	1716	228	1235	2126	78	1025	700	10	1377	617	9	1009	878	8	1349	hypothetical protein
Synpcc7942_0319	Chromosome	316162	316980	+	819	198	40	453	396	77	483	309	56	544	200	197	115	270	196	152	382	97	285	188	5	230	147	6	250	195	4	276	hemolysin A
Synpcc7942_0320	Chromosome	317010	318008	+	999	256	25	694	479	55	772	403	84	785	155	52	70	179	41	94	184	13	132	243	5	200	193	4	135	234	3	279	UDP-galactose 4-epimerase
Synpcc7942_0321	Chromosome	318147	318485	-	339	37631	3820	51143	70450	10241	52141	54202	6803	63824	48411	5269	21024	59920	4557	26251	66745	1837	85824	36756	335	27702	30029	378	23853	36131	337	25357	nitrogen regulatory protein P-II
Synpcc7942_0322	Chromosome	318679	320049	-	1371	4450	1193	4588	7843	2890	5025	6004	3312	5775	1111	861	350	1469	768	536	1400	471	959	1771	15	1344	1163	15	981	1448	12	1617	c-type cytochrome biogenesis protein
Synpcc7942_0323	Chromosome	320046	320804	-	759	2548	874	2624	4566	2086	3193	3438	1344	3606	891	1755	495	1128	1532	584	1411	900	1204	1208	20	1550	920	13	1266	1206	18	1385	Cytochrome c biogenesis protein-like
Synpcc7942_0324	Chromosome	320824	322008	-	1185	1032	158	1512	1594	355	1417	1518	310	1585	1774	1459	847	3071	1366	1210	2210	551	1044	2363	30	1504	2168	37	1232	2450	30	1643	cell division protein FtsW
Synpcc7942_0325	Chromosome	322093	322296	-	204	9960	508	24304	14239	797	20640	12577	865	19170	16448	173	7809	22192	153	11902	17820	60	7057	29512	67	29210	28913	51	19782	32906	70	31163	Lc 7.8 apoprotein (core components of the phycobilisomes)
Synpcc7942_0326	Chromosome	322388	322873	-	486	65962	1093	156240	106647	1834	144656	81967	2194	140606	107714	2300	50161	149272	2259	72351	114345	718	51182	220486	175	170697	163014	165	110798	194028	127	187366	allophycocyanin, beta subunit
Synpcc7942_0327	Chromosome	322930	323415	-	486	44786	752	124879	72419	1333	118431	56306	1051	117061	89415	2892	47739	121631	3039	64728	100898	616	40048	184404	283	111408	142923	277	81090	169119	266	119723	allophycocyanin alpha chain
Synpcc7942_0328	Chromosome	323781	325898	-	2118	38782	3098	75438	63226	7129	71954	59731	13524	66672	42646	7138	21117	64015	6736	31121	45390	887	17721	100999	204	59920	76245	202	43294	91105	194	68091	phycobilisome core-membrane linker polypeptide
Synpcc7942_0329	Chromosome	326113	327357	+	1245	195	3	840	327	22	868	261	16	805	283	30	137	428	45	202	368	7	169	298	11	194	161	8	165	242	2	212	hypothetical protein
Synpcc7942_0330	Chromosome	327394	327900	+	507	8272	638	29847	13778	1768	32861	10171	2102	35311	22723	338	9503	26870	316	12997	27518	48	9462	31898	53	18850	18399	66	13543	22790	53	19847	hypothetical protein
Synpcc7942_0331	Chromosome	327926	328711	+	786	21524	2040	72816	31361	4580	73115	24580	5172	73334	42670	425	17843	53615	419	25461	52184	100	15784	69135	91	45838	39637	99	30033	48718	92	47164	F0F1 ATP synthase subunit A
Synpcc7942_0332	Chromosome	328854	329099	+	246	3475	315	14141	5722	528	17379	4804	575	17498	6828	57	3422	8673	94	5087	9414	21	2765	10010	25	10818	9240	40	8468	11760	38	15642	F0F1 ATP synthase subunit C
Synpcc7942_0333	Chromosome	329244	329720	+	477	4124	216	16389	6296	469	17656	4724	464	15384	6887	1972	3741	8597	1638	4515	9498	486	4195	11885	59	6471	7339	83	5140	9863	76	8613	F0F1 ATP synthase subunit B'
Synpcc7942_0334	Chromosome	329764	330279	+	516	2235	208	9477	4387	648	11436	3236	593	9959	3166	327	1753	3776	436	2265	4524	84	2272	5717	17	4433	4313	27	3267	5843	23	5956	F0F1 ATP synthase subunit B
Synpcc7942_0335	Chromosome	330289	330831	+	543	4887	163	16603	8229	323	15533	5970	220	14116	4068	139	1878	5219	128	2696	4127	81	1805	9433	4	7544	5701	18	5224	7067	18	8885	F0F1 ATP synthase subunit delta
Synpcc7942_0336	Chromosome	330878	332395	+	1518	20862	4716	57858	38288	10608	57748	25620	9090	54793	12716	493	7454	16504	480	10176	11614	280	4939	33285	32	49675	25861	46	36262	33081	55	56021	F0F1 ATP synthase subunit alpha
Synpcc7942_0337	Chromosome	332458	333408	+	951	4885	1338	15035	8020	2886	15284	5274	2849	14475	4434	39	2218	5766	51	3169	4142	20	1658	8380	15	8450	6007	24	6808	8100	12	10687	F0F1 ATP synthase subunit gamma
Synpcc7942_0338	Chromosome	333517	333834	+	318	944	44	1782	1460	67	1831	1160	103	1969	695	773	468	985	675	614	705	232	810	608	1	818	643	0	643	658	4	838	Ferredoxin (2Fe-2S)
Synpcc7942_0339	Chromosome	333995	335074	+	1080	312	31	818	581	51	903	551	63	1042	281	94	133	375	102	167	402	42	197	335	1	177	207	4	145	289	0	262	hypothetical protein
Synpcc7942_0340	Chromosome	335071	335652	+	582	174	18	285	300	46	310	261	40	375	241	290	128	340	319	170	357	67	346	201	6	245	200	1	185	183	3	228	hypothetical protein
Synpcc7942_0341	Chromosome	335633	336205	+	573	242	20	363	411	34	320	350	47	426	296	220	103	361	176	161	282	41	191	162	2	205	128	5	147	165	0	190	hypothetical protein
Synpcc7942_0342	Chromosome	336363	336590	+	228	507	106	509	747	146	438	669	285	558	1373	677	592	1905	600	766	1301	487	882	722	120	1089	343	115	653	363	94	979	hypothetical protein
Synpcc7942_0343	Chromosome	336654	337055	+	402	19048	4064	21511	30944	9217	22574	23195	10092	24272	8721	6375	3485	11181	5941	4963	7942	936	8120	8797	92	9041	6549	135	6461	8026	133	8231	photosystem II 11 kD protein
Synpcc7942_0344	Chromosome	337408	338451	-	1044	2451	235	3631	3862	393	3784	4184	488	4132	1424	1130	808	2118	1111	1157	2009	198	982	1229	7	558	1072	21	474	1342	7	746	probable peptidase
Synpcc7942_0345	Chromosome	338536	339306	-	771	120	35	153	139	60	178	150	92	208	136	65	65	186	81	88	198	21	70	73	8	83	90	4	100	117	3	117	Biotin--acetyl-CoA-carboxylase ligase
Synpcc7942_0346	Chromosome	339352	340131	+	780	602	110	696	1021	143	766	911	113	956	440	1529	162	472	1465	200	517	419	492	243	5	293	230	9	198	357	7	280	Protein of unknown function DUF152
Synpcc7942_0347	Chromosome	340288	340452	+	165	8223	359	16053	11234	525	14257	10120	479	17103	17335	3992	9632	19122	3305	11592	20980	278	14484	9002	62	5169	5813	77	4886	6468	80	6065	hypothetical protein
Synpcc7942_0348	Chromosome	340698	341768	-	1071	3032	241	3985	4935	388	4595	4123	500	4942	1711	1400	662	2246	1443	944	1840	226	1601	2070	8	1022	1633	15	875	2062	7	1200	recombinase A
Synpcc7942_0349	Chromosome	341883	342443	-	561	852	232	1513	1195	467	1576	970	314	1678	2173	560	1035	2641	521	1160	2779	139	2444	2378	19	1678	1855	21	1621	2293	16	1245	hypothetical protein
Synpcc7942_0350	Chromosome	342793	343671	+	879	155	23	259	243	33	229	206	38	287	219	120	143	327	119	173	264	13	222	139	12	96	124	4	66	157	1	98	ATPase
Synpcc7942_0351	Chromosome	343699	344832	+	1134	193	29	546	366	41	525	355	66	578	245	82	138	413	78	201	179	27	155	359	3	165	284	3	157	328	1	193	putative ABC transport system substrate-binding protein
Synpcc7942_0352	Chromosome	344823	345431	-	609	1523	323	1836	2736	714	1899	2241	766	2402	486	805	192	709	820	287	561	214	393	695	1	271	586	7	272	798	2	374	Methionine sulfoxide reductase B
Synpcc7942_0353	Chromosome	345470	346432	+	963	471	52	747	956	131	894	1016	118	949	576	138	299	1067	105	387	649	29	304	1086	8	296	1029	10	257	1151	8	487	Na+-dependent transporter-like
Synpcc7942_0354	Chromosome	346832	348460	-	1629	2120	124	2105	2681	205	1702	2527	297	2503	2121	467	694	2211	456	861	1809	141	1692	1092	17	804	660	17	733	770	18	797	Beta-glucosidase-related glycosidase-like
Synpcc7942_0355	Chromosome	348457	348870	-	414	1667	182	2091	2903	225	2262	2290	385	2826	1919	2218	1122	2157	2062	1424	2622	827	3727	861	15	1281	783	28	1285	851	18	1373	ribosome-binding factor A
Synpcc7942_0356	Chromosome	348922	349146	-	225	1766	355	2224	2937	723	2393	2318	982	2616	1325	1302	920	1560	1364	1047	2132	406	3529	882	18	1024	892	18	858	929	15	1121	conserved hypothetical protein YCF33
Synpcc7942_0357	Chromosome	349875	351278	-	1404	728	217	1369	1280	394	1450	1090	445	1518	414	176	181	661	189	265	498	49	196	888	5	723	766	6	576	914	12	1206	Inorganic carbon transporter
Synpcc7942_0358	Chromosome	351309	351950	-	642	58	5	145	100	5	254	100	5	194	41	47	29	69	46	48	83	4	64	56	0	39	25	0	46	60	2	49	tRNA (guanine-N(7))-methyltransferase
Synpcc7942_0359	Chromosome	352026	353207	+	1182	1053	151	1078	1666	232	1114	1342	222	1215	306	899	162	537	800	247	314	111	304	582	3	337	531	5	291	623	2	424	hypothetical protein
Synpcc7942_0360	Chromosome	353103	354299	-	1197	944	68	1021	1539	92	892	1411	97	1406	1876	1489	927	2312	1366	1166	2430	458	1870	1226	25	1304	1005	20	1180	1048	19	1245	hypothetical protein
Synpcc7942_0361	Chromosome	354532	354759	+	228	4585	276	11434	7211	417	9741	6376	622	9759	8819	3292	5000	11295	2945	6733	9356	1659	8988	5399	785	4693	4237	551	3977	5007	611	4961	hypothetical protein
Synpcc7942_0362	Chromosome	354884	355483	+	600	384	38	1726	657	83	1905	669	64	2144	558	34	244	710	48	312	706	24	350	699	5	360	673	6	356	916	3	493	hypothetical protein
Synpcc7942_0363	Chromosome	355509	355793	+	285	129	9	393	282	9	428	213	36	486	142	11	68	200	11	100	147	10	69	160	5	105	163	2	65	191	5	236	hypothetical protein
Synpcc7942_0364	Chromosome	355865	356416	+	552	3204	462	2309	5430	753	2762	3562	380	4228	432	1207	179	470	1217	306	769	330	848	176	4	418	127	2	303	170	4	335	hypothetical protein
Synpcc7942_0365	Chromosome	356676	357305	+	630	2099	121	2875	3859	266	3370	2819	241	3634	2717	1579	817	3100	1489	1096	2219	345	1029	3235	73	1811	1447	85	1397	2143	62	1371	response regulator receiver domain protein (CheY-like)
Synpcc7942_0366	Chromosome	357549	359732	+	2184	849	46	840	1234	124	894	1189	167	1226	1544	862	604	1971	826	796	1847	217	833	976	22	846	638	18	737	800	17	941	putative sulfate transporter
Synpcc7942_0367	Chromosome	359767	360690	-	924	579	83	930	826	222	946	771	149	1045	360	206	206	629	206	327	248	37	128	497	17	491	356	5	343	485	12	601	Na+-dependent transporter-like
Synpcc7942_0368	Chromosome	360711	362063	+	1353	119	18	189	199	37	154	149	49	199	170	83	104	220	84	162	185	12	89	122	0	83	104	1	69	150	2	110	exodeoxyribonuclease VII large subunit
Synpcc7942_0369	Chromosome	362147	363601	+	1455	565	123	658	886	272	514	1039	401	986	4264	68	2716	6907	72	3673	5446	106	2705	69	2	60	66	0	62	69	1	78	putative flavin-containing monoamine oxidase
Synpcc7942_0370	Chromosome	363763	365067	+	1305	613	138	770	956	260	701	1112	370	968	5356	1203	2494	6908	1186	3294	6571	486	6786	932	8	466	646	6	347	756	10	443	O-acetylhomoserine/O-acetylserine sulfhydrylase
Synpcc7942_0371	Chromosome	365116	366015	+	900	194	11	181	284	8	157	326	32	203	1187	115	547	1442	116	747	1436	45	1195	180	6	97	92	1	115	113	0	105	homoserine O-succinyltransferase
Synpcc7942_0372	Chromosome	366053	366853	+	801	693	41	635	1174	78	729	930	71	906	853	582	350	1028	652	453	878	101	612	739	20	1185	516	27	959	523	24	845	hypothetical protein
Synpcc7942_0373	Chromosome	366738	368024	-	1287	1650	173	1139	2747	361	1058	1599	275	1355	1121	259	319	1378	199	456	3513	188	1189	984	91	613	590	77	529	683	88	496	hypothetical protein
Synpcc7942_0374	Chromosome	368290	368574	-	285	2001	84	1629	3459	121	1935	1678	94	2080	830	509	343	925	351	418	4329	315	2177	724	11	1085	569	29	1091	665	22	810	hypothetical protein
Synpcc7942_0375	Chromosome	368929	370344	-	1416	999	101	1766	1629	152	1596	1419	264	1572	947	63	232	1406	45	379	1175	57	272	1582	9	1198	1113	21	1032	1474	14	1707	processing protease
Synpcc7942_0376	Chromosome	370341	371867	-	1527	956	134	1918	1489	196	1813	1327	230	1675	971	791	354	1286	723	460	1201	241	1132	1295	20	551	990	65	601	1502	37	1057	putative zinc protease protein
Synpcc7942_0377	Chromosome	371868	372206	-	339	640	247	620	1027	403	599	721	630	684	1742	5484	785	2049	4601	963	2361	1962	2761	1066	448	1389	820	449	1394	1031	333	1575	hypothetical protein
Synpcc7942_0378	Chromosome	372532	373326	+	795	457	46	748	757	119	725	717	148	885	775	217	367	1091	185	584	1203	64	470	868	4	586	649	2	477	821	2	805	Protein of unknown function DUF140
Synpcc7942_0379	Chromosome	373380	373763	+	384	816	124	1237	1569	268	1471	1123	232	1620	835	794	305	1116	853	470	1224	204	963	815	50	797	631	45	761	918	47	807	hypothetical protein
Synpcc7942_0380	Chromosome	373785	374828	+	1044	1981	122	2587	3013	264	2457	2680	333	2817	977	402	572	1435	349	728	1051	82	736	1380	15	808	1257	11	721	1438	16	935	hypothetical protein
Synpcc7942_0381	Chromosome	375032	375346	-	315	1287	35	2176	2365	72	2397	2283	125	3263	4819	169	2437	6895	160	3199	4590	48	2906	4740	230	4045	3572	210	3333	4322	150	4640	hypothetical protein
Synpcc7942_0382	Chromosome	375456	375722	-	267	4728	287	8413	7419	590	8372	5804	858	10417	15955	1082	4845	22109	869	8024	13142	331	8430	17159	2150	11375	11366	2023	7741	12889	1568	8073	hypothetical protein
Synpcc7942_0383	Chromosome	375762	376448	-	687	2509	57	5295	3649	105	6138	3146	63	9230	7139	967	2359	9728	904	3534	6567	525	3756	10464	34	3503	8290	56	2703	10105	32	2425	hypothetical protein
Synpcc7942_0384	Chromosome	376527	377237	-	711	39	5	126	84	4	196	89	8	219	171	19	110	219	21	144	252	6	142	142	0	43	94	2	43	108	0	39	hypothetical protein
Synpcc7942_0385	Chromosome	377321	378694	-	1374	11240	777	31021	17246	1156	29339	15031	1284	29227	11263	3662	5163	17124	3651	7772	9652	345	4201	26471	25	10838	21709	34	8712	28144	36	12860	geranylgeranyl reductase
Synpcc7942_0386	Chromosome	378981	380390	+	1410	1502	277	1485	2402	620	1436	2301	647	1968	1345	1226	748	1735	995	868	1730	718	2206	1385	168	1244	1051	135	1133	1206	93	1580	hypothetical protein
Synpcc7942_0387	Chromosome	380395	380901	+	507	337	73	428	590	105	448	484	112	497	478	177	217	539	155	264	488	134	612	365	23	446	256	23	392	317	29	512	hypothetical protein
Synpcc7942_0388	Chromosome	380870	381991	-	1122	355	22	421	498	41	420	464	36	452	237	340	92	378	363	127	279	51	204	317	1	136	297	4	144	309	2	120	probable glycosyltransferase
Synpcc7942_0389	Chromosome	382081	382332	+	252	232	44	390	428	95	368	331	74	386	226	125	130	266	91	161	251	21	275	264	5	155	164	6	193	199	4	236	hypothetical protein
Synpcc7942_0390	Chromosome	382303	383454	-	1152	388	72	453	565	134	422	592	205	555	1310	172	446	1652	163	590	1251	59	1075	332	4	280	277	3	197	349	4	269	Chromate transporter
Synpcc7942_0391	Chromosome	383545	385125	-	1581	4213	450	4729	6600	866	4675	6056	1074	5900	10994	2092	3975	12506	1858	5038	12504	813	10899	3350	33	1277	2623	26	1073	3570	21	1297	hypothetical protein
Synpcc7942_0392	Chromosome	385350	386528	-	1179	188	51	266	287	81	239	284	117	293	92	104	27	151	85	66	98	31	59	113	1	51	96	3	34	116	3	76	probable membrane-bound lytic transglycosylase A
Synpcc7942_0393	Chromosome	386677	387357	+	681	113	21	356	196	35	411	157	43	406	98	12	54	137	26	64	109	5	37	126	1	87	124	1	63	158	3	97	hypothetical protein
Synpcc7942_0394	Chromosome	387354	388220	-	867	483	41	835	724	78	921	683	110	1170	1077	110	415	1186	115	551	1329	50	868	434	3	240	346	4	203	390	7	314	phosphatidate cytidylyltransferase
Synpcc7942_0395	Chromosome	388494	389618	+	1125	1702	212	2620	2802	292	2668	2394	276	3867	2625	4314	1096	2853	4240	1298	2946	398	2483	2153	10	1454	1512	12	1494	2103	7	1183	hypothetical protein
Synpcc7942_0396	Chromosome	389953	391494	+	1542	5072	1078	9403	9112	2237	10791	6890	2175	10872	2363	2800	810	2583	2447	1036	2216	670	2640	3376	7	2300	2215	20	1889	3013	16	2353	bifunctional phosphoribosylaminoimidazolecarboxamide formyltransferase/IMP cyclohydrolase
Synpcc7942_0397	Chromosome	391532	392923	+	1392	801	145	1351	1671	320	1477	1379	308	1760	527	71	133	685	75	238	526	19	311	758	5	440	538	4	363	651	8	652	putative neutral invertase
Synpcc7942_0398	Chromosome	392990	393448	+	459	6530	1209	8549	10460	2775	9034	8320	2325	10405	2110	316	1514	2295	370	2086	2054	73	1686	1604	5	3211	1137	6	2456	1482	12	3307	hypothetical protein
Synpcc7942_0399	Chromosome	393793	394545	-	753	675	47	2164	1145	95	2269	1058	85	2528	518	254	215	705	275	271	671	39	367	603	3	325	564	5	287	713	2	498	hypothetical protein
Synpcc7942_0400	Chromosome	394579	395181	-	603	1333	97	2425	2081	206	2677	1483	134	2940	1750	2301	833	2230	2308	1025	2692	271	2493	1140	4	978	874	9	845	1012	3	900	anthranilate synthase, component II
Synpcc7942_0401	Chromosome	395246	395731	-	486	798	60	965	1548	82	1022	1210	99	1341	2090	1334	795	2186	1340	955	2635	252	3126	786	57	707	654	45	690	789	28	763	diacylglycerol kinase
Synpcc7942_0402	Chromosome	396872	397396	-	525	275	27	322	446	34	451	366	25	559	545	867	166	674	740	218	660	87	322	212	0	137	120	8	164	126	4	178	hypothetical protein
Synpcc7942_0403	Chromosome	397398	397577	-	180	522	69	346	748	84	311	568	143	535	358	1926	163	422	1430	193	358	215	271	263	6	305	175	2	276	198	3	368	hypothetical protein
Synpcc7942_0404	Chromosome	397595	398509	-	915	1780	258	1609	2752	344	1600	2368	398	2472	1636	6170	749	2100	5103	967	2142	1067	1611	979	54	1221	858	58	1149	968	32	1159	peptide chain release factor 2
Synpcc7942_0405	Chromosome	398870	399868	+	999	253	34	285	373	50	264	319	103	385	313	290	178	426	265	248	436	76	274	259	15	207	208	21	194	216	11	211	DNA polymerase III subunit delta
Synpcc7942_0406	Chromosome	399953	400354	+	402	619	80	456	1029	122	434	680	134	603	782	510	303	963	404	372	1775	494	1373	366	309	1069	270	302	885	287	260	913	hypothetical protein
Synpcc7942_0407	Chromosome	400429	400671	-	243	736	18	1317	895	46	1034	810	65	1291	3667	622	2060	6510	603	3276	3434	148	1055	9527	257	4671	7599	189	3409	9404	238	4148	photosystem I reaction center subunit X
Synpcc7942_0408	Chromosome	400768	401421	+	654	269	29	313	370	53	336	263	69	370	216	129	84	257	122	103	245	82	168	176	8	183	138	10	166	225	6	163	N-(5'-phosphoribosyl)anthranilate isomerase
Synpcc7942_0409	Chromosome	401464	401748	-	285	1007	134	792	1627	194	772	1173	254	958	570	595	285	704	476	323	778	114	421	443	4	324	198	3	370	234	3	272	hypothetical protein
Synpcc7942_0410	Chromosome	401750	402022	-	273	1040	59	675	1553	92	568	1359	257	767	456	848	228	648	689	351	648	218	397	516	13	449	275	11	416	285	11	382	hypothetical protein
Synpcc7942_0411	Chromosome	402191	402991	-	801	931	119	1866	1813	209	2211	1343	253	2630	485	461	194	565	442	239	540	61	324	732	3	344	547	9	353	630	3	444	tryptophan synthase subunit alpha
Synpcc7942_0412	Chromosome	403022	403351	-	330	834	216	934	1676	318	1165	1245	264	1288	181	18	112	239	33	133	183	4	71	263	2	214	217	3	224	337	1	334	hypothetical protein
Synpcc7942_0413	Chromosome	403352	403768	-	417	1502	114	1435	2141	169	1472	1706	213	1666	334	233	192	487	231	266	308	45	191	417	2	447	510	10	399	619	3	598	hypothetical protein
Synpcc7942_0414	Chromosome	404016	405188	+	1173	522	84	716	764	154	607	621	201	966	1844	357	735	1968	313	868	2053	72	1332	1038	27	917	568	24	1062	572	16	961	hypothetical protein
Synpcc7942_0415	Chromosome	405168	406145	-	978	4154	511	2494	4827	634	1899	3601	741	2889	7696	7477	6101	11855	6570	7013	10516	3517	12595	18607	4016	34812	18553	3679	30210	21104	2805	26750	hypothetical protein
Synpcc7942_0416	Chromosome	406389	406772	+	384	34442	3412	24451	73245	8548	26033	68649	6751	36222	45999	24017	17167	67752	22972	23113	70820	3726	54298	67108	82	19948	46647	118	14874	49387	129	14999	hypothetical protein
Synpcc7942_0417	Chromosome	406851	408359	+	1509	62249	9418	44600	139237	27098	41483	126087	32290	68380	113756	13674	63284	161258	12293	81542	187269	2481	160107	142037	225	76385	96611	246	55368	113509	377	80213	ATPase
Synpcc7942_0418	Chromosome	408494	408844	+	351	52175	27966	39688	99302	61982	38532	95681	66250	56276	137891	17139	79418	193052	15265	102638	226316	2878	223686	182743	1065	179235	151470	1089	130665	184349	2171	173772	hypothetical protein
Synpcc7942_0419	Chromosome	408941	409903	-	963	300	62	1320	540	82	1524	460	75	1490	429	190	212	526	203	301	424	82	341	460	33	460	400	25	447	484	27	483	biotin synthase
Synpcc7942_0420	Chromosome	409951	411516	-	1566	1317	147	1949	2062	194	1926	1880	220	2111	2098	1411	998	2942	1212	1303	1848	331	2635	934	49	884	713	46	691	778	30	1004	hypothetical protein
Synpcc7942_0421	Chromosome	411548	411946	-	399	551	68	1145	697	115	1090	646	93	1268	1015	1496	432	1256	1381	551	1094	355	1523	352	132	484	345	151	444	451	147	428	hypothetical protein
Synpcc7942_0422	Chromosome	412147	413289	+	1143	2312	303	2493	3615	353	2473	3245	541	2586	10051	10641	4103	12958	10226	5400	9155	2639	12684	2759	729	2248	1980	754	1657	2382	494	1710	hypothetical protein
Synpcc7942_0423	Chromosome	413396	413614	-	219	4152	1097	2860	6980	1425	2923	6320	1983	4536	5080	15675	2912	6018	12428	3681	6697	5980	10396	1789	772	2860	1333	716	2199	1537	533	2257	hypothetical protein
Synpcc7942_0424	Chromosome	413873	414955	+	1083	130636	17999	244802	210385	38354	184625	196623	56605	204808	619359	47886	213414	836284	40871	324782	364915	3348	169358	1648607	17751	1847495	1191067	17166	1131066	1429109	25448	1273996	photosystem q(b) protein
Synpcc7942_0425	Chromosome	415064	415441	-	378	31930	337	28164	44287	440	28103	20426	422	30924	9381	19955	9496	10963	14717	10263	15721	5618	11535	8181	141	66014	5323	190	61062	6904	119	46961	hypothetical protein
Synpcc7942_0426	Chromosome	415535	416086	-	552	657	61	626	872	88	575	714	134	658	267	80	122	296	47	161	248	8	158	404	4	535	282	4	488	320	6	551	condensin subunit ScpB
Synpcc7942_0427	Chromosome	416103	416951	-	849	1140	137	1249	1606	238	1289	1433	344	1721	554	474	260	710	514	316	546	55	359	788	4	660	594	7	694	726	9	700	ATPase
Synpcc7942_0428	Chromosome	416982	418610	-	1629	1466	148	1283	2208	324	1117	1898	374	1544	1067	1089	512	1410	993	699	1257	215	1026	797	44	681	658	21	588	810	27	725	putative alpha-isopropylmalate/homocitrate synthase family transferase
Synpcc7942_0429	Chromosome	418681	419220	-	540	2954	380	4905	6364	863	5413	6247	1014	6361	3399	230	1979	5445	228	2908	4922	41	1441	1755	11	1989	1594	5	1415	2242	5	2668	hypothetical protein
Synpcc7942_0430	Chromosome	419382	421292	+	1911	17258	6803	16084	30458	17567	17394	22954	20678	21379	8806	9564	4411	11741	8689	5507	11211	2789	9850	13476	99	10884	11206	124	9114	13777	115	10846	1-deoxy-D-xylulose-5-phosphate synthase
Synpcc7942_0431	Chromosome	421289	422557	+	1269	1730	552	1724	3330	1513	1835	2735	2470	2530	1130	284	404	1806	304	550	1421	120	1039	1031	9	736	713	16	619	881	10	879	hypothetical protein
Synpcc7942_0432	Chromosome	422547	423245	+	699	1105	117	1121	1963	222	1066	1719	349	1534	1033	168	341	1329	136	553	928	54	549	821	3	637	601	8	506	761	10	730	D-alanyl-D-alanine dipeptidase-like
Synpcc7942_0433	Chromosome	423632	424840	+	1209	449	54	563	603	72	471	678	83	867	5034	1605	1796	7797	1534	2447	4226	151	1998	7242	7	2989	4736	12	3298	5713	12	2612	hypothetical protein
Synpcc7942_R0031	Chromosome	424911	424984	-	74	7	0	10	10	3	10	16	3	17	38	32	18	59	39	26	60	5	66	23	0	28	21	1	14	18	4	17	tRNA-Arg
Synpcc7942_0434	Chromosome	425057	426064	+	1008	1417	226	1279	2179	478	1408	2000	488	1554	762	503	239	917	542	322	873	167	463	946	25	490	691	22	449	875	16	686	hypothetical protein
Synpcc7942_0435	Chromosome	426075	426830	+	756	467	74	479	861	166	566	766	221	561	185	29	60	249	33	92	159	20	69	352	4	394	272	3	227	371	3	401	hypothetical protein
Synpcc7942_0436	Chromosome	426845	427150	+	306	139	6	99	216	15	98	152	20	86	40	10	13	64	18	11	48	13	17	70	2	40	33	3	38	52	3	57	hypothetical protein
Synpcc7942_0437	Chromosome	427463	428029	+	567	1541	45	1508	2533	68	1420	1681	78	1520	370	339	227	520	288	219	371	139	295	718	37	585	463	32	549	497	14	378	putative glutathione peroxidase
Synpcc7942_0438	Chromosome	427989	428495	+	507	726	19	703	1298	6	701	925	18	776	245	91	79	300	59	119	270	29	149	378	5	169	224	3	192	256	3	187	hypothetical protein
Synpcc7942_0439	Chromosome	428611	429300	-	690	1535	73	4423	2536	108	4994	2320	85	5127	475	416	195	538	394	274	501	71	386	1025	0	766	747	4	652	992	0	658	Mg-protoporphyrin IX methyl transferase
Synpcc7942_0440	Chromosome	429346	430473	-	1128	423	27	645	626	53	620	588	82	813	726	389	356	887	357	528	936	124	735	532	13	607	509	15	602	542	17	706	N-acetylglucosamine 6-phosphate deacetylase
Synpcc7942_0441	Chromosome	430523	431191	+	669	140	5	477	220	7	580	230	15	417	153	78	46	183	96	101	161	10	69	220	3	126	148	2	120	176	2	168	phosphoribosylaminoimidazole carboxylase, catalytic subunit
Synpcc7942_0442	Chromosome	431458	432951	+	1494	50656	10733	133307	84052	32303	141539	69592	39090	128087	56869	1145	27303	84203	1205	37849	47434	300	17844	121848	294	169851	106819	246	121448	143558	425	193760	ammonium transporter
Synpcc7942_0443	Chromosome	433076	434317	-	1242	4669	4310	3211	8467	14466	3473	4249	14352	5414	1379	1173	917	1743	683	1062	8517	5690	2570	1603	349	3547	1371	294	2903	1802	254	2991	hypothetical protein
Synpcc7942_0444	Chromosome	434357	435040	-	684	3255	1480	1989	5395	4138	2295	2859	2347	3190	598	414	563	950	267	631	4777	1094	1559	796	87	5124	805	103	3677	1126	114	4365	hypothetical protein
Synpcc7942_0445	Chromosome	435383	436438	-	1056	1094	192	1347	1826	388	1312	1596	466	1637	266	185	113	398	154	169	355	35	163	582	3	247	476	5	208	544	7	388	ABC-type dipeptide/oligopeptide/nickel transport systems permease components-like
Synpcc7942_0446	Chromosome	436519	436821	-	303	5413	435	18549	10103	1061	23720	7535	789	27479	15469	3970	6297	16609	4089	8539	15839	452	11461	11205	30	5476	8094	44	5146	10149	41	6131	30S ribosomal protein S14
Synpcc7942_0447	Chromosome	436851	437537	-	687	1593	288	1377	3053	1007	1540	2074	643	2233	633	311	161	733	294	188	789	260	728	345	6	216	212	9	202	268	6	276	DNA-(apurinic or apyrimidinic site) lyase / endonuclease III
Synpcc7942_0448	Chromosome	437534	438628	-	1095	22047	6533	14310	38555	17266	14876	27525	15329	21195	6728	20822	3539	8306	17284	4099	9102	16073	14722	5486	107	6207	4208	140	5001	5322	92	5600	YUP8H12.25 {{Arabidopsis thaliana}}-type protein. Metallo peptidase. MEROPS family M50B
Synpcc7942_0449	Chromosome	438675	440006	-	1332	1446	284	3016	2164	315	2933	1992	424	3280	1159	555	545	1544	555	710	1115	179	755	1450	9	573	1126	23	483	1372	12	895	seryl-tRNA synthetase
Synpcc7942_0450	Chromosome	440050	440295	-	246	7782	1567	7141	15445	2285	8052	11362	2102	10111	4125	11091	1892	4751	10018	2317	3920	4842	5678	2331	25	3936	2234	43	2670	2459	24	3910	putative NifU-like protein
Synpcc7942_0451	Chromosome	440670	441299	+	630	1351	121	1412	2290	231	1739	1607	282	1632	317	834	195	417	844	241	365	154	412	273	1	395	299	3	342	307	1	406	esterase
Synpcc7942_0452	Chromosome	441357	441836	-	480	10909	489	15141	19991	1186	16169	15671	1215	20079	31069	34344	18078	38352	30685	21208	42197	4916	47107	30528	62	24443	23301	65	24330	25716	50	18310	hypothetical protein
Synpcc7942_0453	Chromosome	442022	443236	+	1215	968	101	1114	1413	125	920	1478	223	1441	1055	1581	448	1390	1489	594	1374	512	1206	936	395	637	817	343	649	904	380	647	GAF sensor signal transduction histidine kinase
Synpcc7942_0454	Chromosome	443217	443972	-	756	38	7	63	44	22	71	29	19	89	31	8	14	40	5	20	40	5	14	39	3	32	29	1	33	31	0	48	cobalamin synthase
Synpcc7942_0455	Chromosome	444001	445155	+	1155	353	31	956	511	46	959	422	93	1039	157	160	97	220	153	137	199	40	117	281	1	173	259	5	139	280	2	193	queuine tRNA-ribosyltransferase
Synpcc7942_0456	Chromosome	445209	445346	+	138	16873	548	22328	14345	445	13263	14283	694	12867	12653	2108	12020	17200	1838	14545	14118	324	8911	13019	112	23361	16184	70	23580	17052	119	18212	photosystem II reaction center protein PsbK precursor
Synpcc7942_0457	Chromosome	445562	446179	+	618	426	67	648	762	108	626	663	123	815	493	88	182	629	113	237	642	32	287	349	7	351	293	4	279	360	3	315	hypothetical protein
Synpcc7942_0458	Chromosome	446215	447051	-	837	506	56	912	839	108	933	792	159	1207	466	106	146	590	98	257	460	41	220	378	0	481	270	2	311	430	2	535	Carboxylesterase
Synpcc7942_0459	Chromosome	447057	448166	-	1110	805	95	2457	1386	142	2842	1277	143	2998	917	603	466	1272	627	640	1192	238	930	709	5	682	598	7	576	770	7	700	glutathione-dependent formaldehyde dehydrogenase
Synpcc7942_0460	Chromosome	448306	448779	-	474	28	7	34	33	5	54	38	13	52	218	159	69	203	142	92	276	43	289	50	6	52	24	3	59	22	8	45	putative acetyltransferase
Synpcc7942_0461	Chromosome	448876	449313	-	438	192	14	308	250	23	214	220	13	254	319	198	129	406	176	203	412	37	253	215	2	188	119	3	160	154	4	176	hypothetical protein
Synpcc7942_0462	Chromosome	449370	449957	-	588	207	45	421	350	135	464	320	263	501	565	127	248	839	126	357	632	25	251	646	3	271	356	3	233	538	1	334	hypothetical protein
Synpcc7942_0463	Chromosome	449957	450448	-	492	422	212	848	693	399	926	602	506	952	374	85	205	571	71	295	470	58	321	350	1	287	211	1	229	343	4	371	protein tyrosine phosphatase
Synpcc7942_0464	Chromosome	450539	450934	-	396	4850	883	16259	7621	1506	17691	5711	1824	18589	3787	1859	2293	4926	1789	3055	3587	258	1666	4410	37	4699	3885	36	3974	4761	30	5479	hypothetical protein
Synpcc7942_0465	Chromosome	451023	451748	-	726	934	350	1557	1550	771	1625	1002	1014	1177	1110	2108	527	1596	1879	774	1215	183	880	2323	26	2314	1778	31	2128	2062	23	2222	hypothetical protein
Synpcc7942_0466	Chromosome	451838	454087	+	2250	2319	535	2623	3865	1210	2577	3603	1758	2627	1052	2679	461	1568	2589	668	1333	280	382	4206	23	5436	3304	34	4224	4186	17	6436	Cellulose synthase (UDP-forming)
Synpcc7942_0467	Chromosome	454004	454837	-	834	1423	70	1649	2727	199	1943	1781	173	2697	742	470	181	756	556	288	1060	126	926	429	13	311	329	20	353	421	9	442	Peptidase, metallopeptidase
Synpcc7942_0468	Chromosome	454806	455045	-	240	1924	357	1487	3551	455	1920	2586	476	3057	1253	2659	444	1375	2563	643	1446	674	1915	705	6	1035	754	17	890	914	6	1255	preprotein translocase subunit SecG
Synpcc7942_0469	Chromosome	455066	456664	-	1599	9208	995	13423	16679	2280	14017	13238	2087	14588	5176	12853	2733	6231	11342	3597	5228	1773	6187	2722	58	4379	2321	70	3917	3146	59	6026	phosphoglyceromutase
Synpcc7942_0470	Chromosome	457211	457744	+	534	398	37	529	681	66	590	641	61	765	453	395	245	927	393	348	496	31	246	369	0	148	255	6	124	370	3	156	hypothetical protein
Synpcc7942_0471	Chromosome	457882	458712	+	831	337	23	706	511	44	784	537	62	857	490	157	177	714	185	288	544	24	270	522	12	273	545	9	250	727	8	394	ABC-type sugar transport system permease component-like
Synpcc7942_0472	Chromosome	458795	459019	+	225	353	147	322	703	243	337	398	221	466	119	140	53	149	107	97	105	43	135	98	4	113	89	4	102	110	4	140	Exodeoxyribonuclease VII small subunit
Synpcc7942_0473	Chromosome	459096	460202	+	1107	13914	2919	11967	21950	6287	12988	16366	8883	15975	3713	6117	1588	5514	5663	2097	4187	1057	2040	6858	32	6070	5247	34	4581	6568	24	7000	NADH:flavin oxidoreductase Old Yellow Enzyme family-like
Synpcc7942_0474	Chromosome	460296	460433	-	138	2168	117	4087	2969	172	3536	3309	172	4080	2967	313	1139	3803	308	1888	3319	32	1673	1907	12	1547	1270	9	1137	1299	7	2042	hypothetical protein
Synpcc7942_0475	Chromosome	460449	460544	-	96	1651	233	1944	1745	233	1776	1858	224	2332	1616	686	1643	2235	580	1754	1990	94	1548	1261	20	1837	1331	10	1439	1549	15	1691	cytochrome b6-f complex subunit VIII
Synpcc7942_0476	Chromosome	460552	460962	+	411	809	49	888	1348	64	1157	922	74	1129	211	336	115	248	292	144	249	95	302	167	14	266	162	4	232	151	9	226	ATP-dependent Clp protease adaptor
Synpcc7942_0477	Chromosome	460994	461293	-	300	9522	766	8888	16387	1014	10560	11047	1207	12659	6988	6548	2471	7817	5885	3496	9178	3820	12172	4667	414	9289	3648	390	6755	3982	308	6745	conserved hypothetical protein YCF19
Synpcc7942_0478	Chromosome	461324	461935	-	612	1205	179	1513	2027	460	1613	1662	955	2060	832	229	319	1014	172	393	989	31	411	916	3	954	519	7	698	662	6	1052	thylakoidal processing peptidase. Serine peptidase. MEROPS family S26A
Synpcc7942_0479	Chromosome	461935	463749	-	1815	5352	684	7321	8813	1580	7536	8310	2376	8677	3077	2318	1379	3992	2093	1871	2854	260	2421	3959	19	2298	3225	23	1875	3877	18	3022	GTP-binding protein LepA
Synpcc7942_0480	Chromosome	463901	465634	+	1734	485	72	465	792	161	462	974	290	703	2907	662	1791	4377	505	2369	3820	252	1738	1016	14	486	934	11	410	918	6	585	GAF sensor signal transduction histidine kinase
Synpcc7942_0481	Chromosome	465713	466828	+	1116	3253	291	4054	5331	526	4006	5286	590	4806	4415	2947	2123	5992	2536	2618	4976	708	4362	1910	162	1358	1199	134	1033	1456	97	1148	protease
Synpcc7942_0482	Chromosome	467004	468773	-	1770	2868	346	3123	4746	601	3052	4665	1236	4011	3433	2777	1642	4962	2557	2400	3786	665	2048	3759	72	2384	2557	97	1828	2954	63	3529	Peptidoglycan glycosyltransferase
Synpcc7942_0483	Chromosome	468776	469219	-	444	671	128	1283	1365	135	1386	1257	176	1485	1099	3090	426	1353	3196	611	1653	629	913	1287	55	830	895	66	794	995	50	969	hypothetical protein
Synpcc7942_0484	Chromosome	469432	470874	-	1443	975	105	2401	1587	255	2417	1317	265	2285	493	39	212	599	44	356	531	8	180	1579	5	1085	1262	9	869	1490	7	1669	hypothetical protein
Synpcc7942_0485	Chromosome	470975	472312	+	1338	291	53	1706	489	74	1742	441	84	1856	348	74	166	461	92	258	335	26	156	492	9	268	467	6	236	664	9	517	phosphoglycerate mutase
Synpcc7942_0486	Chromosome	472319	473554	+	1236	206	28	829	342	34	725	301	70	1116	340	23	170	448	36	285	396	12	111	447	3	499	298	6	388	381	3	576	dihydroorotase
Synpcc7942_0487	Chromosome	473510	474172	-	663	1869	585	1533	2352	738	1443	1904	1029	1819	1243	4386	612	1812	3783	781	1705	414	1087	970	20	951	695	30	793	870	42	976	thylakoidal processing peptidase. Serine peptidase. MEROPS family S26A
Synpcc7942_0488	Chromosome	474316	475644	+	1329	2583	572	3178	4279	1157	3409	3446	1839	3465	1167	1001	860	1718	915	1079	1631	384	1327	1112	50	1317	942	41	1036	1107	45	1342	dihydroorotase
Synpcc7942_0489	Chromosome	475665	477044	-	1380	4228	694	3473	6432	1475	4029	5129	2134	4637	943	886	314	1438	829	505	947	111	409	1794	3	808	1396	6	612	1563	2	1025	aldehyde dehydrogenase
Synpcc7942_0490	Chromosome	477395	479440	+	2046	16543	1148	13127	28578	2084	11715	23323	2582	17939	20515	9717	8100	21964	7283	9440	21455	5661	21688	15606	469	17638	10357	433	15566	10367	384	12729	diguanylate cyclase with PAS/PAC sensor
Synpcc7942_0491	Chromosome	479700	479837	+	138	4681	950	4143	6157	1061	3226	5509	1258	4724	7572	11662	4448	9604	8962	5251	6260	8080	12061	2649	2393	5743	1947	2430	4338	2250	1962	5227	hypothetical protein
Synpcc7942_0492	Chromosome	479877	480824	-	948	574	19	779	937	53	811	770	70	1197	315	155	116	316	178	216	392	37	260	220	7	214	118	20	240	158	5	281	bifunctional riboflavin kinase/FMN adenylyltransferase
Synpcc7942_0493	Chromosome	480967	482451	+	1485	729	78	707	1388	165	840	1134	205	1231	1284	203	578	1634	266	787	1402	97	1369	212	18	104	145	20	109	166	12	144	hypothetical protein
Synpcc7942_0494	Chromosome	482631	482984	-	354	1174	119	509	1766	221	583	1324	356	1035	419	1550	373	628	1222	441	586	338	536	677	16	776	400	21	762	525	17	775	hypothetical protein
Synpcc7942_0495	Chromosome	482981	483517	-	537	7291	1599	3883	10335	2629	3935	7610	2514	5935	2473	13810	1646	3582	11770	2036	2570	2774	3548	3091	107	3873	2736	149	3178	3312	111	3464	hypothetical protein
Synpcc7942_0496	Chromosome	483634	484323	-	690	1108	244	1081	2027	496	1246	1633	598	1722	877	3147	463	1102	2707	555	1103	1504	1344	617	201	1283	484	149	1110	628	148	1574	hypothetical protein
Synpcc7942_0497	Chromosome	484328	484504	-	177	1053	332	641	1838	520	695	1294	818	954	472	2078	199	550	1705	246	514	1114	759	398	1336	941	380	1336	681	435	1230	1031	hypothetical protein
Synpcc7942_0498	Chromosome	484585	487098	+	2514	335	93	273	453	120	267	474	231	316	2639	1791	1175	3302	1785	1284	2396	294	3318	1052	442	497	835	429	424	921	373	471	mannose-1-phosphate guanyltransferase
Synpcc7942_0499	Chromosome	487375	488370	-	996	247	48	384	470	65	367	426	70	492	1590	663	480	2201	680	710	1599	152	1466	673	5	210	594	8	175	746	11	258	hydroxyneurosporene-O-methyltransferase
Synpcc7942_0500	Chromosome	488470	488823	-	354	282	75	219	456	183	203	301	135	303	135	132	51	151	101	71	176	47	152	56	3	76	56	7	65	63	7	74	hypothetical protein
Synpcc7942_0501	Chromosome	488833	489483	-	651	549	165	495	961	396	651	721	353	865	314	658	175	399	579	229	474	477	658	193	43	368	185	52	299	261	22	356	Nucleoside-diphosphate-sugar epimerase-like
Synpcc7942_0502	Chromosome	489508	490074	-	567	45	14	101	63	21	107	54	28	129	102	11	32	165	10	37	156	3	78	77	2	51	39	1	42	65	1	51	hypothetical protein
Synpcc7942_0503	Chromosome	490074	490382	-	309	118	40	185	255	67	174	232	160	282	174	39	96	244	52	113	257	7	182	133	3	116	127	5	107	138	0	147	hypothetical protein
Synpcc7942_0504	Chromosome	490382	491698	-	1317	2539	499	3790	3557	883	3785	3364	810	4119	2477	2805	1724	3411	2322	1974	4289	921	3728	3113	86	2249	2345	124	2182	2783	98	2248	glutamyl-tRNA reductase
Synpcc7942_0505	Chromosome	491830	492867	-	1038	6642	1020	26715	10899	2170	25406	7603	1451	25239	4433	213	2810	6625	213	4190	3596	48	867	12010	20	9998	9586	21	6927	12188	25	11776	fructose 1,6-bisphosphatase II
Synpcc7942_0506	Chromosome	492988	493749	+	762	421	38	1700	610	58	1824	508	50	1885	533	98	266	731	124	384	591	30	227	769	1	415	627	0	351	730	3	536	uridylate kinase
Synpcc7942_0507	Chromosome	493736	494284	+	549	1314	85	3790	1977	164	4382	1794	156	4564	1215	541	803	1551	548	1103	865	85	752	1485	22	1187	1102	20	842	1286	17	1386	ribosome recycling factor
Synpcc7942_0508	Chromosome	494291	495421	+	1131	302	25	922	494	61	1090	503	77	1097	231	17	95	314	32	170	207	5	85	405	1	162	304	3	155	372	2	294	geranylgeranyl reductase
Synpcc7942_0509	Chromosome	495460	495933	+	474	293	53	271	383	90	306	425	109	363	114	597	50	163	502	52	160	44	126	144	1	104	115	2	110	181	1	142	hypothetical protein
Synpcc7942_0510	Chromosome	495930	496580	-	651	411	55	559	590	139	584	451	123	695	251	100	91	297	102	134	268	21	143	318	2	208	193	11	208	282	3	227	2-hydroxy-3-keto-5-methylthiopentenyl-1- phosphate phosphatase
Synpcc7942_0511	Chromosome	496602	497579	-	978	5463	1731	5922	8980	4376	5964	7168	2828	6749	1993	2502	972	2643	2174	1216	2210	961	1938	4516	15	2675	3600	11	2290	4555	10	3308	ABC-type transport system involved in cytochrome c biogenesis permease component-like
Synpcc7942_0512	Chromosome	497624	498808	-	1185	2162	157	3129	3614	322	3299	3038	321	3833	1803	2642	751	2521	2495	972	1935	427	1541	2442	18	924	1939	23	870	2063	20	999	conserved hypothetical protein YCF84
Synpcc7942_0513	Chromosome	498901	499653	-	753	172	31	337	260	67	274	214	72	455	447	171	203	559	157	231	459	30	286	314	6	260	211	4	238	249	6	281	ATPase
Synpcc7942_0514	Chromosome	499683	500105	-	423	1569	320	2202	2714	860	2081	2149	852	2888	1691	809	1000	2528	734	1523	1857	228	891	1449	23	3419	1266	17	2118	1743	23	2862	hypothetical protein
Synpcc7942_0515	Chromosome	500143	500565	-	423	354	143	555	648	385	534	472	436	667	481	74	244	632	83	299	702	24	229	437	2	379	224	4	313	305	1	387	hypothetical protein
Synpcc7942_0516	Chromosome	500562	501884	-	1323	2679	606	3658	4318	1940	3614	3423	1453	4391	2414	1428	1516	3464	1292	2113	4195	458	1653	3132	28	4141	2344	27	3133	2922	19	3451	C-terminal processing peptidase-2. Serine peptidase. MEROPS family S41A
Synpcc7942_0517	Chromosome	502006	504333	-	2328	1952	377	1000	2814	602	841	2383	775	1250	536	1421	302	751	1161	421	808	648	627	447	83	813	462	53	735	523	67	919	exonuclease RecJ
Synpcc7942_0518	Chromosome	504393	505556	+	1164	521	58	1432	840	133	1542	694	123	1682	742	213	253	981	207	379	773	104	486	579	5	283	432	4	234	595	1	442	hypothetical protein
Synpcc7942_0519	Chromosome	505620	506138	+	519	251	33	337	362	47	426	274	34	427	155	493	75	234	462	89	208	123	225	105	2	125	82	2	112	143	5	114	hypothetical protein
Synpcc7942_0520	Chromosome	506188	506829	+	642	265	20	677	363	28	802	370	38	783	378	117	154	427	135	242	388	11	246	402	2	465	294	5	474	307	2	432	hypothetical protein
Synpcc7942_0521	Chromosome	506835	507422	+	588	342	27	551	503	61	504	480	110	705	134	21	41	173	19	89	84	2	42	233	1	191	172	1	172	204	2	296	hypothetical protein
Synpcc7942_0522	Chromosome	507941	508312	+	372	728	337	608	924	327	540	651	392	718	4716	8196	2004	5853	7751	2060	3537	4884	8360	749	3801	1791	554	3669	1667	642	3280	1626	hypothetical protein
Synpcc7942_0523	Chromosome	508314	508703	-	390	332	44	595	379	63	698	328	58	656	486	1049	239	559	941	237	661	156	488	381	8	440	301	13	472	313	11	361	hypothetical protein
Synpcc7942_0524	Chromosome	508795	509202	-	408	528	88	548	835	157	522	620	232	809	243	236	149	376	200	222	256	55	235	289	10	426	212	7	314	254	4	519	hypothetical protein
Synpcc7942_0525	Chromosome	509226	510332	-	1107	934	339	1251	1500	630	1331	1256	687	1994	505	476	284	675	476	356	458	54	411	785	24	503	712	13	523	843	24	558	3-dehydroquinate synthase
Synpcc7942_0526	Chromosome	510412	511293	+	882	474	27	1060	695	46	1095	725	75	1283	374	47	131	506	41	213	241	14	74	434	6	164	351	1	131	385	3	249	ABC-type sugar transport systems permease components-like
Synpcc7942_0527	Chromosome	511398	512234	-	837	2107	237	1973	3091	559	2110	2108	471	3201	2627	694	1810	3162	662	2016	4322	423	4020	522	34	979	345	36	943	405	36	613	hypothetical protein
Synpcc7942_0528	Chromosome	512589	513578	-	990	5827	810	5699	8388	1716	4726	6159	1654	7212	3893	2823	2378	4975	2570	3272	6814	1358	3582	2495	68	20843	2599	90	14368	3207	65	14445	Lipopolysaccharide biosynthesis proteins LPS
Synpcc7942_0529	Chromosome	513612	514331	+	720	1557	309	1412	2891	688	1572	1856	468	2123	1054	1414	649	1178	1084	763	1451	481	1927	528	13	525	409	11	487	527	10	373	6-phosphogluconolactonase
Synpcc7942_0530	Chromosome	514335	515288	+	954	245	49	301	537	124	300	410	116	477	200	87	73	198	95	102	232	36	203	77	2	54	77	1	62	80	0	74	4Fe-4S cluster binding
Synpcc7942_0531	Chromosome	515313	516176	+	864	1590	64	2634	2418	124	2882	2036	172	3428	985	962	546	1291	1035	820	1166	247	634	923	5	2446	1190	4	1843	1434	4	1459	TPR repeat
Synpcc7942_0532	Chromosome	516414	516767	-	354	1144	19	704	1632	9	558	1433	16	738	326	154	91	390	109	144	365	23	104	763	0	1273	359	1	1012	414	0	976	hypothetical protein
Synpcc7942_0533	Chromosome	516764	517000	-	237	519	25	515	1023	25	467	771	64	574	155	50	73	207	65	92	132	13	56	327	1	843	286	0	628	300	1	855	hypothetical protein
Synpcc7942_0534	Chromosome	517016	518941	-	1926	2408	335	3010	3949	737	2851	3475	1394	3624	1363	837	711	2153	810	1085	1345	90	519	2957	3	3019	2126	12	2343	2654	6	3605	D-fructose-6-phosphate amidotransferase
Synpcc7942_0535	Chromosome	519088	519333	-	246	14723	191	37519	22820	362	36933	18022	328	43353	65860	1605	38121	93085	1565	55709	87517	385	34954	68943	129	43480	56141	90	34486	60802	115	47988	photosystem I subunit VII
Synpcc7942_0536	Chromosome	519792	520034	+	243	3380	199	9369	6265	419	12032	4863	483	10176	2578	926	1298	2642	1046	1612	3254	67	2222	3532	10	2296	2702	18	2345	3429	10	2464	acyl carrier protein
Synpcc7942_0537	Chromosome	520102	521355	+	1254	4867	501	11765	9267	1197	13374	8105	1710	13650	2521	475	1109	3296	554	1665	2574	55	1557	5217	5	2476	4588	24	1978	5887	12	3849	3-oxoacyl-(acyl carrier protein) synthase II
Synpcc7942_0538	Chromosome	521502	523508	+	2007	29203	7575	59878	54820	21886	60951	41591	27849	58199	10999	861	4872	14710	991	6891	10729	218	5305	37053	52	26602	26719	84	21025	34256	45	32897	transketolase
Synpcc7942_0539	Chromosome	523604	524353	+	750	211	53	257	395	152	286	323	100	335	72	29	39	90	38	60	133	14	72	144	0	152	119	0	110	194	0	168	hypothetical protein
Synpcc7942_0540	Chromosome	524367	524828	+	462	912	147	673	1057	226	607	878	287	885	508	688	494	710	519	583	654	250	875	652	116	711	439	94	608	461	107	646	hypothetical protein
Synpcc7942_0541	Chromosome	524832	525062	+	231	922	220	972	1800	429	1000	1348	424	1299	638	633	341	870	556	439	758	273	945	811	241	1071	615	230	795	739	198	967	hypothetical protein
Synpcc7942_0542	Chromosome	525360	526253	+	894	1444	120	2734	2408	191	3219	1975	167	3358	462	119	253	511	143	325	612	18	570	462	0	233	315	7	288	455	2	242	lipoyl synthase
Synpcc7942_0543	Chromosome	526250	526813	-	564	667	75	530	1109	148	510	800	140	704	279	239	224	479	270	309	321	75	294	195	16	347	237	11	295	229	15	335	hypothetical protein
Synpcc7942_0544	Chromosome	526862	527161	+	300	184	13	599	267	21	528	216	37	592	246	11	113	342	19	215	161	3	60	430	4	292	312	1	222	429	0	394	YciI-like protein
Synpcc7942_0545	Chromosome	527143	527835	+	693	301	59	560	514	117	688	484	122	742	324	61	165	504	61	293	333	16	138	557	6	467	479	7	390	566	9	755	hypothetical protein
Synpcc7942_0546	Chromosome	527876	530023	+	2148	1646	200	1538	2964	388	1521	2786	736	1981	2024	1342	928	3031	1123	1413	2826	203	2020	1046	9	919	672	16	692	813	7	976	Na+/H+ antiporter
Synpcc7942_0547	Chromosome	530057	530566	-	510	179	15	199	283	16	203	211	11	208	44	28	22	69	23	28	86	13	23	95	2	71	59	3	68	70	0	69	hypothetical protein
Synpcc7942_0548	Chromosome	530623	531783	-	1161	2366	209	1647	3574	254	1435	3139	464	2241	1117	1990	659	1627	1725	828	1481	577	1087	1875	46	1071	1565	48	1027	1952	59	1338	hypothetical protein
Synpcc7942_0549	Chromosome	531884	532645	+	762	4203	773	3339	6578	1278	3848	5206	1372	5063	3031	8757	1002	3456	7728	1210	4204	3159	4697	2177	46	2284	1451	44	1940	1938	70	2076	hypothetical protein
Synpcc7942_0550	Chromosome	532654	533037	+	384	440	128	383	909	265	402	632	197	635	323	252	109	318	247	100	426	79	329	224	5	167	136	5	163	202	5	235	hypothetical protein
Synpcc7942_0551	Chromosome	533570	533941	+	372	4258	254	5193	5477	534	5539	4913	509	6814	96117	8910	43312	120680	7526	56759	142643	1286	115149	119104	277	66606	83823	189	59536	97510	224	63226	hypothetical protein
Synpcc7942_0552	Chromosome	534067	535185	+	1119	245	40	785	384	120	903	370	76	866	198	83	86	322	109	122	274	24	95	267	3	172	267	6	206	343	1	264	UDP-N-acetylglucosamine 2-epimerase
Synpcc7942_0553	Chromosome	535182	536534	-	1353	1071	277	1229	1808	537	1408	1328	496	1762	693	1711	364	911	1629	409	1288	319	988	702	17	649	541	19	617	679	8	568	Secretion protein HlyD
Synpcc7942_0554	Chromosome	536594	537685	+	1092	1121	48	3140	1705	118	3278	1669	108	3863	969	156	576	1222	154	748	1146	26	632	2356	2	1955	1745	8	1971	1991	4	1821	translation-associated GTPase
Synpcc7942_0555	Chromosome	537790	538509	+	720	89	4	121	120	9	105	125	12	135	50	32	13	74	45	25	78	6	25	115	4	57	66	5	58	81	1	66	zinc metalloprotease
Synpcc7942_0556	Chromosome	538506	539219	-	714	2296	257	1485	3535	193	1329	2953	305	3030	2851	493	1602	3898	379	2452	4795	547	3813	110	43	263	103	44	223	76	36	219	two component transcriptional regulator, winged helix family
Synpcc7942_0557	Chromosome	539414	539605	+	192	217	13	226	469	27	244	369	31	375	211	169	144	336	157	174	272	19	168	44	0	44	36	0	53	45	0	64	hypothetical protein
Synpcc7942_0558	Chromosome	539683	540297	+	615	1341	52	1431	2017	126	1411	1656	155	1809	644	529	479	958	524	627	855	114	501	511	12	371	408	9	312	554	9	422	hypothetical protein
Synpcc7942_0559	Chromosome	540349	541242	-	894	3073	483	3747	5228	796	4025	4148	907	4924	1271	2207	603	1688	2108	834	1431	562	1525	688	9	654	526	8	520	708	7	722	Hsp33-like chaperonin
Synpcc7942_0560	Chromosome	541275	541979	-	705	482	18	605	708	23	815	535	23	886	205	151	84	270	181	125	270	22	225	151	1	91	125	4	97	159	4	117	ATPase
Synpcc7942_0561	Chromosome	542054	543049	+	996	1612	368	1997	3088	959	2350	2437	847	2770	795	447	366	1044	382	472	1352	147	552	907	5	570	677	12	523	918	14	612	hypothetical protein
Synpcc7942_0562	Chromosome	543141	543596	+	456	1756	194	1927	2851	333	2080	2148	244	2537	867	393	378	1061	365	488	1149	90	621	803	46	473	512	66	413	556	47	538	hypothetical protein
Synpcc7942_0563	Chromosome	543654	545654	-	2001	2229	252	1953	3651	429	2270	3178	773	2980	1133	1434	412	1780	1494	657	891	155	519	1360	17	1229	1174	13	889	1296	27	1477	excinuclease ABC subunit B
Synpcc7942_0564	Chromosome	545774	546487	+	714	1321	89	1473	2150	150	1306	1716	110	1820	587	1334	401	965	1203	504	595	243	659	740	6	756	713	6	614	680	6	765	ATPase
Synpcc7942_0565	Chromosome	546588	547250	+	663	3037	353	4267	5665	838	4600	4422	691	5142	2442	2693	1042	3041	2497	1448	3066	397	3151	2624	29	1871	2042	24	1764	2471	30	1597	FHA domain containing protein
Synpcc7942_0566	Chromosome	547262	548017	+	756	369	122	567	711	300	610	618	377	782	656	932	269	838	783	348	1080	307	963	277	46	161	179	31	187	235	47	213	HAD-superfamily hydrolase subfamily IIB
Synpcc7942_0567	Chromosome	548019	549368	-	1350	634	92	873	1122	154	924	1058	236	1077	570	548	310	777	429	383	638	115	514	496	19	372	434	22	327	526	12	513	hypothetical protein
Synpcc7942_0568	Chromosome	549371	550687	-	1317	192	24	285	293	63	279	290	77	335	445	206	337	730	192	447	664	57	225	732	3	169	576	4	153	734	6	241	cytosine deaminase
Synpcc7942_0569	Chromosome	550718	551653	-	936	1629	53	1888	2541	88	1878	2251	155	2432	3442	399	2079	7447	419	3173	2022	60	968	12615	54	3752	12389	67	3311	14281	39	3460	DNA-directed RNA polymerase sigma subunit (sigma70/sigma32)-like
Synpcc7942_0570	Chromosome	551878	553221	-	1344	1881	308	1603	2772	432	1457	2468	662	1853	1336	2231	675	1748	1710	889	1441	877	1447	1066	27	944	957	26	801	1078	34	1021	DNA polymerase III subunit alpha
Synpcc7942_0571	Chromosome	553324	554697	-	1374	937	59	1080	1407	152	1100	1486	212	1419	5356	2223	1521	6430	2086	2031	4097	380	5173	2220	31	922	1569	60	777	1969	26	1046	sugar (Glycoside-Pentoside-Hexuronide) transporter
Synpcc7942_0572	Chromosome	554694	555134	-	441	224	40	168	361	56	160	338	92	296	2025	306	905	2358	260	981	2069	465	3174	586	10	276	366	14	270	402	7	214	hypothetical protein
Synpcc7942_R0032	Chromosome	555218	555288	+	71	149	49	90	79	44	36	101	37	73	190	156	118	259	129	102	182	32	110	189	0	338	181	3	454	176	1	304	tRNA-Gly
Synpcc7942_0573	Chromosome	555297	555533	-	237	981	770	350	1445	1013	278	1349	1254	469	5565	4884	2969	6828	3657	3209	6647	7257	16827	731	1090	1633	510	952	1244	578	652	987	hypothetical protein
Synpcc7942_0574	Chromosome	555612	556442	+	831	350	45	473	555	80	469	463	126	584	372	248	183	494	243	225	583	77	352	439	24	393	356	18	490	398	36	476	hypothetical protein
Synpcc7942_0575	Chromosome	556414	556977	-	564	1643	393	3687	2412	921	3888	2036	767	4455	2660	874	1544	4075	940	2197	2850	206	1607	3378	61	2057	2444	48	1870	3107	62	2092	hypothetical protein
Synpcc7942_0576	Chromosome	557200	558060	+	861	250	23	748	428	37	859	395	46	867	417	297	184	475	275	281	595	107	748	301	3	186	230	5	184	300	1	188	thiazole synthase
Synpcc7942_0577	Chromosome	558144	558314	+	171	647	546	1311	705	720	943	786	814	1120	2464	286	1571	4073	260	1915	2607	61	1878	2006	971	1974	1796	930	1581	2074	1254	1906	hypothetical protein
Synpcc7942_0578	Chromosome	558408	559616	+	1209	3822	318	7801	6542	753	7993	5551	1049	8471	3312	793	1807	7621	857	2804	3339	173	1462	6257	128	9093	4646	150	6830	5741	136	7689	UDP-sulfoquinovose synthase
Synpcc7942_0579	Chromosome	559632	560765	+	1134	1012	169	1446	1674	365	1401	1754	565	1753	777	79	423	1661	75	662	676	17	247	1419	23	2647	1030	32	1949	1334	34	3083	sulfolipid sulfoquinovosyldiacylglycerol biosynthesis protein
Synpcc7942_0580	Chromosome	560720	562537	-	1818	1599	213	1698	2655	520	1642	2374	982	2165	1239	1158	438	1738	1100	702	1004	107	750	1176	9	1309	990	8	1062	1182	11	1595	Peptidoglycan glycosyltransferase
Synpcc7942_0581	Chromosome	562634	562981	-	348	523	67	431	785	141	425	530	100	759	2537	332	1101	3080	325	1369	2745	144	3461	64	1	80	42	0	56	61	4	53	hypothetical protein
Synpcc7942_0582	Chromosome	563020	564024	-	1005	67	25	111	94	43	99	110	23	119	56	45	30	70	66	37	70	10	57	68	0	42	71	2	41	64	3	58	hypothetical protein
Synpcc7942_0583	Chromosome	564123	565217	+	1095	1011	167	4284	1905	407	4786	1677	314	5184	1123	293	481	1319	305	716	1350	81	712	1615	13	571	1347	26	613	1773	14	903	protoporphyrin IX magnesium-chelatase
Synpcc7942_0584	Chromosome	565354	566079	-	726	638	53	2473	1055	88	3104	885	132	3209	199	52	94	236	67	118	238	10	124	686	3	490	588	8	484	848	3	619	ribose-5-phosphate isomerase A
Synpcc7942_0585	Chromosome	566168	567388	-	1221	20895	9865	12999	37293	30141	14337	20465	34986	16800	4274	2601	1887	5911	2077	2361	9763	1324	8090	6039	90	5122	5053	95	4265	6465	90	5817	PDZ/DHR/GLGF
Synpcc7942_0586	Chromosome	567539	568279	-	741	81	7	96	163	9	76	138	14	147	201	322	78	246	351	118	247	73	196	231	0	132	118	1	153	125	2	122	hypothetical protein
Synpcc7942_R0004	Chromosome	568589	570078	+	1490	345	57	781	459	36	342	123	42	227	181	202	72	261	120	87	268	110	197	1078	31	309	1235	28	242	334	24	366	16S ribosomal RNA
Synpcc7942_R0033	Chromosome	570240	570316	+	77	0	0	1	0	0	0	0	0	3	3	4	2	4	3	0	11	1	4	4	0	4	0	0	2	1	0	4	tRNA-Ile
Synpcc7942_R0034	Chromosome	570347	570422	+	76	0	0	0	2	0	0	0	0	1	0	2	0	0	1	0	0	0	1	0	0	4	0	0	1	1	0	1	tRNA-Ala
Synpcc7942_R0005	Chromosome	570624	573501	+	2878	140	24	172	29	9	80	38	13	146	101	120	137	203	50	145	88	52	142	251	56	249	62	32	65	84	16	62	23S ribosomal RNA
Synpcc7942_R0006	Chromosome	573572	573686	+	115	0	0	0	0	0	0	0	0	4	1	1	2	0	0	2	7	2	7	0	0	0	0	0	0	0	0	0	5S ribosomal RNA
Synpcc7942_0587	Chromosome	573854	576583	+	2730	3247	274	9898	5037	562	10507	4346	974	12896	3899	1446	1804	4912	1353	2442	4024	391	1613	6364	104	8031	4672	85	5945	5524	138	7878	valyl-tRNA synthetase
Synpcc7942_0588	Chromosome	576665	577840	-	1176	310	94	1740	538	117	1826	507	173	1807	680	85	259	874	88	371	621	22	156	1087	3	672	898	4	462	1150	5	927	phosphoribosylglycinamide formyltransferase 2
Synpcc7942_0589	Chromosome	577911	578573	+	663	1743	304	1305	2790	426	1549	2016	415	1965	3092	4084	1159	3298	3511	1424	2921	1624	3569	710	163	1109	449	189	860	628	153	997	Fe-S-cluster oxidoreductase-like
Synpcc7942_0590	Chromosome	578620	578967	+	348	967	220	961	1514	272	1236	1458	370	1879	728	773	256	826	678	286	736	320	869	169	18	440	153	23	434	183	14	470	membrane protein-like
Synpcc7942_0591	Chromosome	578972	579298	+	327	783	282	807	1656	556	970	1207	484	1471	426	217	144	502	199	209	301	68	349	114	5	223	98	7	196	114	2	205	membrane protein-like
Synpcc7942_0592	Chromosome	579312	580394	-	1083	247	227	349	370	297	340	337	392	443	600	838	350	868	610	421	650	852	909	386	2818	392	300	2963	288	374	2959	343	6-phosphofructokinase
Synpcc7942_0593	Chromosome	580422	581174	-	753	322	39	884	442	57	1014	394	72	941	576	190	268	1055	184	372	573	32	252	803	4	313	776	11	302	1092	9	337	hypothetical protein
Synpcc7942_0594	Chromosome	581205	582881	-	1677	1098	113	867	1871	248	944	1930	468	1402	1593	821	750	2198	814	1021	2282	299	1472	807	11	956	563	8	791	610	10	947	hypothetical protein
Synpcc7942_0595	Chromosome	582850	583398	-	549	1890	1144	1836	3045	2070	1887	2952	2677	2398	2015	1397	1152	3345	1273	1567	2655	371	2133	1086	20	1125	891	23	855	1083	14	965	hypothetical protein
Synpcc7942_0596	Chromosome	583496	584428	+	933	814	178	969	1324	273	1240	1031	211	1549	309	385	201	363	361	211	511	375	425	102	204	330	92	234	363	122	191	378	delta(24)-sterol C-methyltransferase
Synpcc7942_0597	Chromosome	584425	585264	-	840	148	24	533	282	23	570	193	25	578	199	29	92	249	50	128	273	12	153	348	6	212	298	5	189	377	2	283	naphthoate synthase
Synpcc7942_0598	Chromosome	585701	587473	+	1773	7643	956	19538	12641	1527	18929	11948	2057	21927	4097	775	1596	7067	694	2876	3334	235	1818	3629	43	1476	3449	39	1284	4748	39	3477	Peptidoglycan-binding LysM
Synpcc7942_R0035	Chromosome	587716	587787	+	72	19	5	41	14	9	42	20	5	60	41	97	17	52	96	28	94	26	38	42	0	67	23	0	60	37	0	50	tRNA-Met
Synpcc7942_0599	Chromosome	587802	588404	-	603	2830	373	1216	4682	674	1236	3040	733	1800	2993	1320	2154	3294	1055	2330	5140	1235	7806	378	228	782	334	270	603	336	183	486	putative transcriptional regulator, TetR family
Synpcc7942_0600	Chromosome	588528	590060	-	1533	2086	574	1384	2800	667	1296	2297	799	1889	1208	1667	449	1351	1491	621	1507	455	2870	706	18	490	501	22	479	641	28	487	serine/threonine protein kinase
Synpcc7942_0601	Chromosome	590130	590390	-	261	483	109	265	492	123	169	434	145	304	539	1786	345	617	1257	304	862	491	1436	296	48	463	151	77	516	158	71	350	hypothetical protein
Synpcc7942_0602	Chromosome	590846	591454	-	609	434	45	704	746	116	684	781	232	919	442	40	160	626	36	278	579	6	145	825	2	765	410	2	560	474	5	942	hypothetical protein
Synpcc7942_0603	Chromosome	591459	592751	-	1293	4562	664	10011	7634	1538	10429	6653	2329	10028	2530	291	1290	3990	295	2050	3176	41	1131	5225	29	4369	4501	23	3487	5340	33	5313	glucose-1-phosphate adenylyltransferase
Synpcc7942_0604	Chromosome	592890	593633	+	744	3899	310	10611	6736	737	11411	5814	763	11300	2976	588	1439	4391	615	2341	3126	102	1278	6525	7	3920	4852	10	2857	5816	9	3906	ribulose-phosphate 3-epimerase
Synpcc7942_0605	Chromosome	593711	594694	-	984	320	17	461	406	39	419	412	25	445	216	135	88	366	148	146	214	24	106	346	4	241	239	7	195	296	4	304	hypothetical protein
Synpcc7942_0606	Chromosome	594687	595367	-	681	111	4	211	175	1	240	179	6	251	145	47	56	215	43	84	178	8	106	149	3	132	85	1	143	124	2	170	leucyl/phenylalanyl-tRNA--protein transferase
Synpcc7942_0607	Chromosome	595381	595707	+	327	340	37	365	415	37	388	405	57	525	1339	538	735	2056	484	838	2040	113	1769	1938	56	671	1169	32	592	1361	48	567	hypothetical protein
Synpcc7942_0608	Chromosome	595756	596298	+	543	872	101	1288	1340	146	1699	1089	174	1823	1066	1005	501	1354	963	628	1487	209	1408	638	14	532	537	11	549	639	11	482	hypothetical protein
Synpcc7942_0609	Chromosome	596382	597872	+	1491	1660	376	3404	2830	1036	3614	2417	967	3730	791	202	373	1203	198	580	884	46	441	2451	18	2125	2155	21	1639	2619	18	3697	proton-translocating NADH-quinone oxidoreductase, chain M
Synpcc7942_0610	Chromosome	597977	599776	+	1800	915	278	1744	1618	779	2149	1361	759	2074	480	133	258	788	140	412	670	40	310	878	14	601	771	12	514	1047	10	1121	hypothetical protein
Synpcc7942_0611	Chromosome	599815	602205	+	2391	683	62	1058	1225	128	1057	1131	245	1496	436	371	258	626	305	383	432	73	239	691	5	601	622	16	516	753	6	913	recombination and DNA strand exchange inhibitor protein
Synpcc7942_0612	Chromosome	602209	603369	-	1161	1002	345	2439	1635	613	2266	1486	776	2449	697	352	371	996	330	489	640	42	313	1217	15	693	972	15	522	1247	14	906	methylcitrate synthase
Synpcc7942_0613	Chromosome	603504	603992	-	489	77	12	170	127	25	142	117	23	146	101	19	35	123	21	65	75	3	27	204	5	218	152	1	162	180	1	248	phosphohistidine phosphatase, SixA
Synpcc7942_0614	Chromosome	603996	605675	-	1680	725	265	1682	1350	762	1647	1096	672	1507	409	89	250	650	76	345	501	39	249	1595	16	1033	1369	18	716	1662	15	1532	hypothetical protein
Synpcc7942_0615	Chromosome	605836	606180	+	345	128	8	452	207	9	678	189	29	620	128	24	60	165	22	61	170	0	54	194	0	143	114	2	185	183	2	211	Rhodanese-like
Synpcc7942_0616	Chromosome	606238	607299	+	1062	282	34	582	418	57	601	399	86	726	184	70	104	320	51	140	256	11	105	343	3	211	233	5	184	345	5	266	heat-inducible transcription repressor
Synpcc7942_0617	Chromosome	607311	607688	-	378	327	49	388	571	75	472	365	87	520	209	494	118	262	456	136	266	196	320	148	18	173	154	24	144	173	8	203	hypothetical protein
Synpcc7942_0618	Chromosome	607820	609100	+	1281	5135	1383	11629	8805	3245	12370	7454	3256	12584	2170	889	984	3315	981	1424	1782	231	1096	6207	15	2894	4915	28	2367	6486	20	4030	S-adenosyl-L-homocysteine hydrolase
Synpcc7942_0619	Chromosome	609153	609788	+	636	1417	378	2062	2549	789	2156	1960	1118	2502	718	157	414	1165	138	603	801	42	311	1255	14	2410	1107	9	1661	1496	16	2964	hypothetical protein
Synpcc7942_0620	Chromosome	609866	610570	+	705	541	109	973	868	208	1007	689	240	1114	922	585	446	1272	578	580	1611	236	1101	1393	21	849	1192	29	845	1522	18	863	hypothetical protein
Synpcc7942_0621	Chromosome	610715	611893	+	1179	2775	677	2500	4512	1842	2640	3762	1606	3181	1354	3170	556	1659	2663	692	1984	1554	2142	1312	23	972	932	31	843	1199	18	1027	hypothetical protein
Synpcc7942_0622	Chromosome	611915	613912	+	1998	7288	1220	7701	11783	2895	7981	9726	3855	8627	4156	3654	1627	5220	3149	2284	4565	1224	3869	4408	13	3990	3147	19	2880	3989	15	4427	ATPase
Synpcc7942_0623	Chromosome	613972	615351	+	1380	8594	4022	6789	13416	9052	6948	10198	9549	8604	1619	10921	995	2279	8191	1319	2548	6635	2747	3182	540	5221	2539	691	3654	2857	604	4252	thioredoxin reductase
Synpcc7942_0624	Chromosome	615361	616419	+	1059	2711	580	1977	4248	903	1711	3884	1202	2822	2035	3960	1029	2525	3241	1146	2678	2445	3548	1579	25	2172	1304	37	1895	1469	21	1914	light dependent period
Synpcc7942_0625	Chromosome	616419	618185	+	1767	5221	1542	3581	9433	3265	3962	7937	4130	5823	1892	987	851	2489	859	1051	1927	846	1913	2179	14	1848	1714	28	1358	2121	9	2097	Single-stranded nucleic acid binding R3H
Synpcc7942_0626	Chromosome	618362	620221	+	1860	4268	952	5944	7653	2521	6071	6173	3556	6995	1842	2316	991	2276	2083	1213	2226	1257	2936	3816	1128	5298	3080	1097	4184	3813	1043	5572	dihydroxy-acid dehydratase
Synpcc7942_R0037	Chromosome	620372	620443	+	72	17	4	16	12	1	9	23	18	14	10	4	3	7	5	7	19	1	10	15	3	12	12	0	6	21	0	13	tRNA-Gln
Synpcc7942_0627	Chromosome	620462	621226	+	765	93	21	292	143	30	286	117	37	339	72	33	43	103	55	49	94	6	82	75	9	77	48	9	72	65	6	79	hypothetical protein
Synpcc7942_0628	Chromosome	621277	622137	+	861	413	43	1164	483	72	1351	407	62	1239	559	334	230	755	324	311	529	49	493	442	8	173	263	11	183	397	10	191	spermidine synthase
Synpcc7942_0629	Chromosome	622134	622340	-	207	50	29	92	94	37	102	88	34	102	51	74	34	88	88	43	67	25	46	43	13	68	40	6	42	51	9	77	hypothetical protein
Synpcc7942_0630	Chromosome	622432	623574	+	1143	803	201	1243	1253	303	1177	1064	368	1146	339	252	260	667	233	360	360	89	148	1070	15	729	837	20	590	1074	19	942	hypothetical protein
Synpcc7942_0631	Chromosome	623876	624262	-	387	13506	2288	53891	19694	4454	57183	8906	2097	56053	15180	765	10307	18740	693	11111	18363	714	18583	10719	284	18311	8885	187	13614	11716	373	18904	50S ribosomal protein L7/L12
Synpcc7942_0632	Chromosome	624322	624849	-	528	31426	5759	126088	43919	11192	128904	19295	5366	129642	36527	1518	20009	43744	1472	23684	42581	1437	42765	23912	493	31391	17199	305	22863	23134	695	28004	50S ribosomal protein L10
Synpcc7942_0633	Chromosome	625078	625791	-	714	19622	1609	67639	27116	3470	67831	16371	4142	70766	38520	8654	11222	42509	7687	15940	42354	1757	26823	23763	37	18775	15715	38	14029	19331	36	19036	50S ribosomal protein L1
Synpcc7942_0634	Chromosome	625866	626291	-	426	8284	804	20557	13198	1674	19907	9263	1543	20878	10025	3385	2428	11490	3239	3806	8285	1090	4692	8489	15	6184	5536	18	4165	6653	11	6311	50S ribosomal protein L11
Synpcc7942_0635	Chromosome	626299	626916	-	618	15329	1502	37086	25298	3327	37538	15722	2645	43396	25030	9858	8659	28574	9287	11627	27131	2759	21718	19774	60	12603	11027	81	9388	12849	54	11298	transcription antitermination protein NusG
Synpcc7942_0636	Chromosome	626925	627170	-	246	5332	954	12145	9345	2437	12029	5705	2356	14748	9834	7233	3599	10945	6819	4687	11425	1774	12694	7966	117	5632	4286	91	4882	4915	93	4982	preprotein translocase subunit SecE
Synpcc7942_0637	Chromosome	627275	629962	-	2688	5961	917	5561	10112	2003	5725	8062	2949	7141	2321	2453	1161	3079	2121	1512	2601	591	2280	3262	17	2907	2541	26	2293	3048	17	3337	ATPase
Synpcc7942_0638	Chromosome	630050	630463	-	414	2821	255	2646	4550	503	2617	3182	439	3153	783	2344	532	1148	2068	688	1028	398	1474	1332	3	1168	1013	9	943	1102	4	1138	Glyoxalase I
Synpcc7942_0639	Chromosome	630677	631969	+	1293	1815	376	10411	3122	613	10579	2342	528	9722	1210	195	580	1565	201	897	1510	64	565	2739	32	1423	2247	46	1193	2886	61	2502	phosphopyruvate hydratase
Synpcc7942_0640	Chromosome	632225	633991	+	1767	6269	864	5553	10883	2218	6412	8052	1797	8195	2142	3715	830	2443	3156	968	2732	1144	2836	1984	22	1294	1582	27	1104	1933	22	1638	ATPase
Synpcc7942_0641	Chromosome	634089	635996	-	1908	970	124	1185	1430	283	1303	1279	365	1445	632	390	266	881	330	373	744	100	353	670	5	557	505	6	358	626	4	697	succinate dehydrogenase flavoprotein subunit
Synpcc7942_0642	Chromosome	636125	636670	-	546	3110	459	2927	4709	750	3200	3775	654	3912	1183	3305	549	1431	3069	633	1457	1428	1384	994	88	1681	757	105	1273	946	74	1497	bacterioferritin comigratory protein
Synpcc7942_0643	Chromosome	636762	636965	+	204	1175	29	1125	1749	25	1181	1418	31	1428	1222	2053	469	1257	1716	633	1708	420	2009	615	56	880	411	58	859	537	46	700	hypothetical protein
Synpcc7942_0644	Chromosome	637075	639339	+	2265	15482	1069	9195	22291	1749	7657	17687	2497	14522	51970	7808	16008	55757	6316	19182	43732	6186	62104	4963	34	6182	3709	48	5260	4231	47	3988	GAF sensor hybrid histidine kinase
Synpcc7942_0645	Chromosome	639397	640758	+	1362	12084	2715	19199	22610	6585	20161	18498	7002	21456	12242	5945	6134	15633	5313	7875	14581	2400	14994	22307	250	17455	20328	220	15490	23491	205	15705	glutamate-1-semialdehyde aminotransferase
Synpcc7942_0646	Chromosome	640765	640992	+	228	534	113	503	991	198	573	839	355	776	694	69	224	815	91	336	835	28	601	751	0	278	527	3	310	678	2	352	hypothetical protein
Synpcc7942_0647	Chromosome	641196	641738	+	543	2640	375	2152	4197	496	2205	3139	618	3224	2457	4174	1102	2687	3805	1340	4234	2454	4637	573	19	1266	447	32	1060	566	19	1090	hypothetical protein
Synpcc7942_0648	Chromosome	641843	642694	+	852	3103	240	2642	4082	375	2258	2960	379	2643	1473	904	758	1544	710	810	2236	500	2405	751	45	845	408	35	829	457	43	538	hypothetical protein
Synpcc7942_0649	Chromosome	642767	643966	-	1200	19783	2783	51539	33453	4795	55388	30840	4837	55059	26918	13956	10274	34203	13290	13708	29295	4014	31783	13756	150	3344	9613	146	3109	12306	126	4018	RNA polymerase sigma factor RpoD
Synpcc7942_0650	Chromosome	644174	644659	-	486	299	15	398	430	14	521	314	19	600	139	419	69	256	403	93	195	88	206	90	17	94	67	18	88	102	16	68	hypothetical protein
Synpcc7942_0651	Chromosome	644741	647161	+	2421	535	147	604	866	242	547	838	278	815	1107	950	529	1225	786	623	1402	449	1785	633	107	680	372	100	508	449	80	717	primosome assembly protein PriA
Synpcc7942_0652	Chromosome	647124	648713	-	1590	1576	322	1832	2835	759	1933	2292	1040	2357	747	349	252	931	290	388	1140	145	541	695	12	523	518	8	459	650	6	749	hypothetical protein
Synpcc7942_0653	Chromosome	648710	649441	-	732	5172	1840	5531	9412	4318	5748	7440	3513	6518	1420	2237	518	1740	1818	805	1840	993	1197	1974	7	1719	1556	14	1150	1933	11	1939	Peptidyl-prolyl cis-trans isomerase (rotamase) - cyclophilin family-like
Synpcc7942_0654	Chromosome	649443	650009	-	567	3518	585	5263	5946	1453	5888	4605	1274	6469	1367	2081	572	1677	1785	756	2187	884	1320	1873	21	1493	1344	24	1190	1757	21	1701	photosystem I assembly protein Ycf4
Synpcc7942_0655	Chromosome	650232	651290	+	1059	25967	3933	53461	43036	10904	58450	30657	15132	45911	14501	2059	5706	19608	1603	9373	16666	507	8379	40610	81	53258	30093	107	31498	39080	156	47447	photosystem II D2 protein (photosystem q(a) protein)
Synpcc7942_0656	Chromosome	651274	652659	+	1386	165852	33544	354508	273534	89488	371557	203787	127677	296358	91276	10261	41668	125125	9164	58490	110302	3039	58874	248855	650	367392	202531	845	248222	262815	1241	373672	photosystem II 44 kDa subunit reaction center protein
Synpcc7942_0657	Chromosome	653047	653388	-	342	30100	7472	27828	56454	12821	26727	39964	10477	27781	74862	145472	30720	79440	126262	32181	78455	71271	163210	39669	22699	69441	30550	23041	53897	35471	18509	62428	hypothetical protein
Synpcc7942_0658	Chromosome	653558	653770	-	213	2598	205	3197	2944	263	2690	2737	318	3100	4197	887	1990	4944	717	2658	3594	320	3668	4107	2887	8753	3055	2415	7116	3264	2343	7077	hypothetical protein
Synpcc7942_0659	Chromosome	653854	655275	-	1422	746	51	856	1079	66	783	1029	106	1121	475	660	204	659	635	234	576	75	369	572	10	277	444	6	251	575	5	392	Rad3-related DNA helicases-like
Synpcc7942_0660	Chromosome	655282	656253	+	972	427	72	500	742	163	490	597	122	693	343	329	243	464	269	295	542	115	559	439	42	331	303	54	338	356	31	404	arogenate dehydrogenase
Synpcc7942_0661	Chromosome	656270	657874	+	1605	616	100	713	1072	159	688	1033	183	970	545	338	261	688	323	360	701	101	580	491	23	240	371	21	250	422	11	341	hypothetical protein
Synpcc7942_0662	Chromosome	657943	658857	+	915	1168	168	1125	1601	247	1060	1460	295	1456	3194	3197	2079	4664	2739	2492	4290	1191	4211	1819	334	2242	1691	306	1934	1839	188	1811	hypothetical protein
Synpcc7942_0663	Chromosome	658977	660875	+	1899	167	22	235	285	32	230	287	77	327	370	66	187	483	59	264	417	26	262	287	6	251	264	9	142	289	11	283	putative adenylate/guanylate cyclase
Synpcc7942_0664	Chromosome	660875	662224	+	1350	337	32	452	607	51	410	579	81	605	678	74	318	927	64	439	680	21	211	519	5	721	371	4	495	431	6	663	Cyclic nucleotide-binding
Synpcc7942_0665	Chromosome	662232	662978	-	747	395	33	776	577	57	873	435	58	941	213	267	132	350	289	195	345	81	236	331	12	324	308	13	232	327	10	331	hypothetical protein
Synpcc7942_0666	Chromosome	663141	663761	+	621	196	32	187	304	64	226	241	61	215	306	204	147	364	244	188	392	68	341	193	13	139	107	10	134	136	12	141	Heat shock protein DnaJ-like
Synpcc7942_0667	Chromosome	663985	664296	+	312	8820	2089	6620	14671	4106	7193	10539	5570	9323	7918	19745	5157	9215	16973	5312	8486	13139	17463	5058	4748	10853	4492	4698	10272	4843	3341	9442	hypothetical protein
Synpcc7942_0668	Chromosome	664306	664446	-	141	1612	58	1352	1697	74	1226	1811	104	1722	6382	1482	3322	8119	1181	4158	5605	1251	5608	3603	8	3013	3135	7	2708	3181	7	2174	hypothetical protein
Synpcc7942_0669	Chromosome	664540	665124	+	585	341	44	431	791	105	496	453	110	694	291	105	154	361	90	148	423	58	343	240	15	223	128	23	262	162	9	251	DNA-3-methyladenine glycosylase
Synpcc7942_0670	Chromosome	665121	666137	+	1017	563	86	739	1031	172	756	913	204	895	837	106	289	930	116	378	873	59	1204	456	11	217	347	13	204	392	7	409	aspartate carbamoyltransferase catalytic subunit
Synpcc7942_0671	Chromosome	666156	666653	+	498	293	145	290	562	206	253	429	396	451	659	315	301	794	265	383	908	101	888	323	15	415	232	29	347	231	28	467	hypothetical protein
Synpcc7942_0672	Chromosome	666887	667849	+	963	8740	1157	6442	13776	2147	7814	8261	2406	11182	205	187	501	267	247	646	567	46	410	87	6	893	70	16	621	72	12	784	RNA polymerase sigma factor SigD
Synpcc7942_0673	Chromosome	667849	668931	+	1083	1066	82	1118	1896	123	1576	1307	235	2011	546	565	278	516	589	369	722	233	1270	283	57	810	160	66	898	196	42	592	A/G-specific DNA-adenine glycosylase
Synpcc7942_0674	Chromosome	669347	670300	+	954	3530	227	6220	4700	453	5973	4062	740	5993	4015	1513	2232	5707	1387	2822	3654	366	2511	15013	28	9126	11906	38	7983	14525	29	7119	coproporphyrinogen III oxidase
Synpcc7942_0675	Chromosome	670297	670818	-	522	1085	153	1960	1671	321	2184	1430	395	1972	463	398	171	498	476	246	517	59	388	667	1	432	634	8	399	724	4	473	hypothetical protein
Synpcc7942_0676	Chromosome	670914	672119	+	1206	320	31	601	521	51	556	468	53	763	355	198	141	429	154	200	410	101	273	716	11	408	512	12	314	546	4	410	hypothetical protein
Synpcc7942_0677	Chromosome	672082	672462	-	381	4053	1594	3100	6534	2826	2742	4615	3879	4724	24528	20574	10398	28320	17262	12414	25451	9930	53542	5180	2033	6224	3525	2311	5517	4089	1870	4422	transcriptional regulator, PadR family
Synpcc7942_0678	Chromosome	672767	673402	+	636	471	28	856	600	32	927	474	41	993	684	423	271	801	369	419	803	112	844	680	151	822	457	170	723	600	203	754	3'-5' exonuclease
Synpcc7942_R0038	Chromosome	673441	673512	+	72	42	1	29	41	0	23	36	3	39	48	25	16	43	14	35	54	0	40	42	3	101	30	0	130	57	1	87	tRNA-Val
Synpcc7942_0679	Chromosome	673785	674108	+	324	24631	2916	51032	33598	3117	61969	29031	4361	65661	151195	163227	42819	148881	139815	46907	161086	63238	137220	123962	3620	74840	61668	3892	75343	68428	2929	60512	RNA-binding region RNP-1
Synpcc7942_0680	Chromosome	674334	675149	+	816	2062	96	2644	3146	122	2834	2837	170	4125	9332	831	2712	11725	933	3613	13166	442	6402	4970	16	1333	3046	12	1284	2965	20	845	C-5 sterol desaturase
Synpcc7942_0681	Chromosome	675164	675862	-	699	163	6	290	256	21	345	247	14	482	483	144	208	578	146	298	601	30	283	328	3	214	208	3	215	252	2	228	2-C-methyl-D-erythritol 4-phosphate cytidylyltransferase
Synpcc7942_0682	Chromosome	675946	676905	+	960	520	84	1523	908	209	1744	730	152	2015	324	83	151	492	68	313	373	20	163	796	1	523	835	7	415	947	1	701	hypothetical protein
Synpcc7942_0683	Chromosome	676942	677967	+	1026	266	34	382	325	71	372	277	69	457	379	161	227	498	184	260	564	48	351	336	13	266	201	13	305	279	10	304	potassium channel protein
Synpcc7942_0684	Chromosome	678025	678774	+	750	486	54	1172	773	87	1065	666	97	1216	224	119	159	359	138	224	273	24	173	358	2	287	344	5	250	475	1	406	3-oxoacyl-[acyl-carrier-protein] reductase
Synpcc7942_0685	Chromosome	678881	680548	+	1668	18663	5629	23884	35711	17114	26335	27253	18111	30887	9031	1174	6732	9228	990	7653	16811	367	5643	4858	145	13283	3865	220	14604	5389	124	11095	chaperonin GroEL
Synpcc7942_0686	Chromosome	680978	682138	+	1161	2827	431	2790	5691	1158	2809	4870	1385	4274	7698	1973	4195	10470	1760	5499	12130	862	10290	4036	179	3869	2719	192	2801	3142	177	3385	FO synthase subunit 2
Synpcc7942_0687	Chromosome	682128	683747	+	1620	1205	125	1464	2284	469	1467	2542	488	2120	2617	419	972	3600	396	1335	2964	244	1092	2334	40	1002	1795	41	812	1934	38	1300	hypothetical protein
Synpcc7942_0688	Chromosome	683722	684060	+	339	106	16	99	167	26	84	143	32	129	252	28	117	327	32	131	286	21	101	154	1	68	74	9	73	113	0	94	transcriptional regulator, ArsR family
Synpcc7942_0689	Chromosome	684051	684884	-	834	619	124	1091	1312	255	1316	1022	309	1510	328	115	125	372	124	199	527	47	253	195	6	121	148	12	118	198	11	217	hypothetical protein
Synpcc7942_0690	Chromosome	684868	685155	-	288	1158	88	1557	2323	200	1938	1671	167	2336	781	359	588	824	338	701	1235	48	981	290	4	364	227	8	384	209	4	390	ATP-dependent Clp protease adaptor protein ClpS
Synpcc7942_0691	Chromosome	685290	685634	+	345	89	17	168	150	8	171	130	17	193	97	130	55	122	123	103	163	39	125	76	11	108	68	17	84	75	13	105	hypothetical protein
Synpcc7942_0692	Chromosome	685631	686185	-	555	76	17	112	115	27	117	124	39	125	124	393	73	152	328	111	195	76	211	60	7	52	48	5	50	48	5	57	hypothetical protein
Synpcc7942_0693	Chromosome	686247	687080	-	834	45	13	97	81	13	96	61	19	145	55	18	33	74	29	39	78	17	70	51	17	43	36	16	30	36	18	56	hypothetical protein
Synpcc7942_0694	Chromosome	687133	688056	-	924	12330	1015	41136	21072	1880	42867	16796	2000	45099	11124	3935	4019	12771	3936	5487	9838	677	8529	12670	77	5574	8603	71	4779	10432	53	6642	30S ribosomal protein S1
Synpcc7942_0695	Chromosome	688334	688840	-	507	5726	786	5836	11400	1416	5859	8768	1331	8307	7064	9863	3494	9348	8552	3994	9105	1451	10244	5457	108	4996	4281	129	4271	4708	81	5263	hypothetical protein
Synpcc7942_0696	Chromosome	689050	689145	-	96	12903	8421	24463	18151	13102	23491	16097	15696	21084	8759	407	5800	11855	372	6948	10842	123	7915	16500	126	24327	15644	98	18924	19796	173	28934	photosystem II reaction center protein T
Synpcc7942_0697	Chromosome	689222	690748	-	1527	119931	45558	282982	198984	119554	297744	143643	125444	246326	75398	3608	41811	106410	3538	54023	91898	1337	71079	201399	285	284414	172478	379	204098	220770	500	298483	photosystem II core light harvesting protein
Synpcc7942_0698	Chromosome	691085	691519	+	435	5895	2038	4279	8891	4030	4251	5501	4478	5445	679	671	574	880	570	762	942	159	855	658	46	1133	503	68	903	540	54	1314	probable ferredoxin
Synpcc7942_0699	Chromosome	691619	691726	+	108	12906	805	15662	8879	749	7693	9572	1029	5397	2726	866	2379	3923	712	3258	3070	187	2169	4483	24	6096	5527	32	6765	5744	28	5473	photosystem II reaction center protein PsbM
Synpcc7942_0700	Chromosome	691824	692744	-	921	28774	10333	23657	52195	22845	23585	36490	19341	29549	37053	17535	17658	50758	16515	22562	42779	10812	85148	30993	2244	56509	27694	2612	40400	31138	1964	35463	hypothetical protein
Synpcc7942_0701	Chromosome	692799	693260	+	462	740	194	541	1046	276	599	803	263	664	423	587	206	429	538	222	456	154	516	164	33	285	152	32	314	161	35	264	hypothetical protein
Synpcc7942_0702	Chromosome	693257	694045	+	789	69	32	139	188	27	163	126	55	214	61	17	27	85	16	32	105	16	46	50	7	38	30	1	37	26	5	46	hypothetical protein
Synpcc7942_0703	Chromosome	694072	695280	+	1209	668	80	835	967	156	771	1275	186	890	10070	1863	2551	11962	1844	3904	12341	277	6083	3398	74	1634	2369	90	1151	2901	68	1641	DNA processing protein DprA, putative
Synpcc7942_0704	Chromosome	695313	695948	+	636	294	79	353	408	68	372	396	122	386	2381	406	1303	2667	380	1495	2879	61	1297	724	23	684	495	18	589	554	36	601	Chloramphenicol O-acetyltransferase
Synpcc7942_0705	Chromosome	695935	696570	+	636	599	64	784	1009	131	817	885	151	1046	4411	685	1376	4885	694	1706	5858	115	2408	1177	50	1254	667	23	1031	730	50	1178	hypothetical protein
Synpcc7942_0706	Chromosome	696577	697191	-	615	224	39	297	334	60	260	319	37	336	247	71	122	377	76	190	296	14	104	158	6	148	95	6	139	118	4	166	precorrin-6B methylase
Synpcc7942_0707	Chromosome	697172	698641	-	1470	312	48	299	544	114	308	364	120	350	217	165	96	303	106	151	324	39	192	104	9	115	61	10	82	98	8	104	arginine decarboxylase
Synpcc7942_0708	Chromosome	698708	700459	+	1752	32345	8221	19650	61219	21083	23876	37054	21790	33658	1658	1623	994	2079	1641	1616	1611	438	1436	1769	9	4875	1391	5	3605	1753	9	8340	hypothetical protein
Synpcc7942_0709	Chromosome	700511	700840	+	330	1724	802	936	3238	1703	1041	1647	1918	1565	47	24	76	82	12	96	78	11	44	81	0	324	51	1	307	58	4	404	hypothetical protein
Synpcc7942_0710	Chromosome	700843	701538	-	696	3143	150	5045	5027	217	5375	4158	291	6477	2104	1404	1126	2586	1446	1339	2228	168	1832	1536	1	883	1263	7	833	1597	1	760	hypothetical protein
Synpcc7942_0711	Chromosome	701604	704897	+	3294	1804	462	5692	2918	948	5592	2259	1396	5963	1832	240	833	2357	226	1237	1874	81	604	3429	7	3123	2547	12	2255	3192	3	3228	carbamoyl phosphate synthase large subunit
Synpcc7942_0712	Chromosome	705073	706350	-	1278	68164	16280	43932	116245	40837	45916	69858	32840	57667	14320	41353	6198	21075	38624	8226	14556	5924	9189	18047	162	24091	14602	169	20138	18822	117	22252	C-terminal processing peptidase-2. Serine peptidase. MEROPS family S41A
Synpcc7942_0713	Chromosome	706450	707673	-	1224	2933	450	4416	4343	814	4569	3538	757	4863	1741	1768	839	2266	1504	1053	2004	1066	2155	1836	40	1307	1693	41	974	2156	47	1318	4-hydroxy-3-methylbut-2-en-1-yl diphosphate synthase
Synpcc7942_0714	Chromosome	707744	709450	-	1707	787	127	792	1259	196	661	1203	293	983	1088	578	575	1384	653	773	1251	215	960	611	61	706	465	43	605	484	66	667	Cell wall hydrolase/autolysin
Synpcc7942_R0039	Chromosome	709609	709692	-	84	58	2	76	19	2	17	29	2	32	78	53	39	94	71	35	99	14	84	43	1	140	20	0	168	42	1	120	tRNA-Leu
Synpcc7942_0715	Chromosome	709992	711179	+	1188	1699	208	4250	2967	376	4315	2656	426	4270	1677	256	838	3019	269	1493	1548	40	363	3621	19	2095	2621	25	1719	3582	26	3167	UDP-N-acetylglucosamine 1-carboxyvinyltransferase
Synpcc7942_R0040	Chromosome	711226	711312	+	87	40	2	122	27	1	68	38	4	69	30	9	26	54	8	18	77	3	42	55	3	89	56	1	155	52	0	84	tRNA-Leu
Synpcc7942_0716	Chromosome	711446	712546	+	1101	181	94	176	274	168	213	289	241	359	197	93	133	304	100	169	415	28	246	169	22	186	158	34	153	176	39	213	hypothetical protein
Synpcc7942_0717	Chromosome	713127	713651	-	525	3	1	21	17	5	20	14	6	15	7	3	7	31	5	11	35	1	11	12	1	10	5	0	4	4	0	13	dCTP deaminase
Synpcc7942_0718	Chromosome	713678	714331	-	654	6	1	8	12	4	6	9	3	6	13	4	9	17	3	5	17	0	7	6	0	3	9	1	6	2	0	3	hypothetical protein
Synpcc7942_0719	Chromosome	714328	714831	-	504	7	3	6	6	3	2	6	4	7	7	9	12	9	9	6	23	4	14	8	1	9	3	0	4	6	0	9	hypothetical protein
Synpcc7942_0720	Chromosome	715051	715389	-	339	8	1	2	12	5	5	10	2	11	9	21	8	10	26	4	13	9	19	8	0	5	9	2	6	9	0	10	hypothetical protein
Synpcc7942_0721	Chromosome	715592	715882	-	291	0	0	2	3	0	0	0	0	0	1	3	3	4	0	1	1	2	1	4	0	1	4	0	3	4	1	3	hypothetical protein
Synpcc7942_0722	Chromosome	715943	717025	-	1083	17	3	37	20	1	42	16	3	59	12	15	12	21	9	19	23	10	19	35	1	28	31	5	18	57	3	26	hypothetical protein
Synpcc7942_0723	Chromosome	717322	717963	-	642	5270	654	4120	8273	1280	4371	6368	1149	5947	8784	3386	8940	11282	2679	9657	15497	1666	16973	5753	1178	17980	4506	1130	15228	4688	977	9987	hypothetical protein
Synpcc7942_0724	Chromosome	718004	718447	+	444	21	2	23	25	2	22	24	10	33	52	24	31	70	10	42	58	4	37	44	0	44	20	0	43	22	2	32	hypothetical protein
Synpcc7942_0725	Chromosome	718666	720075	+	1410	30	11	15	36	11	18	36	7	26	148	101	99	169	77	107	213	38	224	44	3	54	26	5	37	33	3	34	DEAD/DEAH box helicase-like
Synpcc7942_0726	Chromosome	720068	720430	+	363	10	0	1	4	2	1	1	3	4	5	1	0	2	1	0	4	0	3	0	0	0	5	0	1	6	1	3	hypothetical protein
Synpcc7942_0727	Chromosome	720423	722966	+	2544	74	33	93	117	43	94	117	64	105	98	27	87	153	27	101	172	19	119	66	8	88	58	4	72	69	11	87	hypothetical protein
Synpcc7942_0728	Chromosome	723236	723781	+	546	1259	365	930	2182	643	948	1685	670	1516	1345	1700	558	1610	1726	769	2281	426	1624	646	70	826	442	78	871	537	76	773	hypothetical protein
Synpcc7942_0729	Chromosome	723806	724411	+	606	295	70	177	601	228	186	447	262	337	196	115	71	233	101	92	380	49	186	106	3	80	81	1	71	107	9	87	hypothetical protein
Synpcc7942_0730	Chromosome	724626	725165	+	540	424	139	238	608	162	272	411	159	395	216	708	154	285	538	156	349	343	332	107	49	243	83	52	269	76	55	203	hypothetical protein
Synpcc7942_0731	Chromosome	725474	727354	+	1881	687	188	334	1141	459	358	829	494	539	104	126	89	141	84	89	132	65	79	122	14	130	108	15	111	118	7	163	putative phage terminase large subunit
Synpcc7942_0732	Chromosome	727482	727691	+	210	552	101	198	857	134	188	636	180	357	748	1593	717	1071	1204	758	868	1222	1123	188	5	346	133	20	262	122	17	271	hypothetical protein
Synpcc7942_0733	Chromosome	727691	729154	+	1464	1323	233	642	2232	384	646	1976	475	1296	1587	2155	997	1944	1813	1107	1631	1122	1793	525	11	623	409	12	486	393	9	510	Phage portal protein, lambda
Synpcc7942_0734	Chromosome	729177	731051	+	1875	7215	970	4107	13131	2118	4581	11692	3143	7928	3344	6531	1310	4640	5785	1900	3771	2498	3099	1970	18	1638	1427	38	1165	1716	31	1549	hypothetical protein
Synpcc7942_0735	Chromosome	731099	731428	+	330	483	182	288	877	409	368	813	665	642	295	427	142	361	333	223	410	170	198	200	5	192	140	3	194	160	4	185	hypothetical protein
Synpcc7942_0736	Chromosome	731434	731745	+	312	435	144	303	856	357	339	726	512	553	305	351	129	433	322	161	377	149	266	177	2	169	122	3	142	145	2	214	electron transfer protein
Synpcc7942_0737	Chromosome	731738	732376	+	639	522	101	387	1009	199	415	1003	316	745	440	182	161	549	158	226	569	101	289	241	8	211	161	7	184	192	8	225	hypothetical protein
Synpcc7942_0738	Chromosome	732710	733270	+	561	207	37	169	339	72	194	318	95	335	201	72	93	321	74	132	266	40	92	112	2	98	90	3	75	74	2	102	Phage baseplate assembly protein V
Synpcc7942_0739	Chromosome	733536	733880	+	345	57	14	46	114	20	77	115	30	106	73	21	24	108	26	59	114	9	29	26	0	33	31	4	31	24	0	58	hypothetical protein
Synpcc7942_0740	Chromosome	733877	734716	+	840	144	51	145	315	110	123	293	202	209	124	35	43	125	26	76	141	22	43	89	0	64	60	2	58	80	1	108	GPJ of phage P2-like
Synpcc7942_0741	Chromosome	734713	735552	+	840	165	38	128	264	88	119	293	123	198	220	60	118	303	46	147	211	23	106	95	1	122	59	6	109	89	2	142	Phage tail protein I
Synpcc7942_0742	Chromosome	735651	736136	+	486	322	37	448	704	95	466	599	129	824	681	365	202	784	343	250	683	120	467	316	6	259	193	10	271	244	8	273	hypothetical protein
Synpcc7942_0743	Chromosome	736140	738155	+	2016	1381	202	1556	2282	463	1427	2329	919	2422	1057	853	467	1358	762	652	957	281	639	780	25	787	640	67	719	817	36	914	hypothetical protein
Synpcc7942_0744	Chromosome	738159	739610	+	1452	1130	174	950	2064	370	881	1974	515	1426	844	778	375	1229	673	549	924	335	601	751	24	843	534	23	649	687	23	957	hypothetical protein
Synpcc7942_0745	Chromosome	739615	740778	+	1164	362	65	416	746	123	378	754	139	614	344	167	158	431	155	226	378	87	199	285	9	395	205	10	299	252	10	438	hypothetical protein
Synpcc7942_0746	Chromosome	740782	741288	+	507	290	29	271	547	64	231	541	73	363	201	106	87	305	69	124	187	50	88	130	5	142	103	10	130	120	9	147	hypothetical protein
Synpcc7942_0747	Chromosome	741396	742820	+	1425	1966	378	2345	3615	1000	2219	3695	2072	3911	2191	1168	960	3046	1043	1359	2589	373	1108	1015	5	768	719	15	592	856	6	954	hypothetical protein
Synpcc7942_0748	Chromosome	742817	743320	+	504	520	181	582	970	391	665	1073	780	1089	617	307	337	1002	264	503	708	90	254	282	4	351	251	2	274	302	1	322	Phage major tail tube protein
Synpcc7942_0749	Chromosome	743324	743614	+	291	399	116	369	579	150	322	681	332	628	471	188	379	791	172	479	598	72	274	176	19	245	154	12	234	212	23	270	hypothetical protein
Synpcc7942_0750	Chromosome	743738	746590	+	2853	735	206	681	1327	532	598	1460	1114	1209	1249	318	655	1629	220	931	1391	139	665	396	22	575	330	19	462	353	21	506	Phage tail tape measure protein TP901, core region
Synpcc7942_0751	Chromosome	746590	747510	+	921	59	10	54	116	54	51	119	34	115	122	9	74	158	8	108	144	3	63	28	2	49	32	0	40	25	1	40	hypothetical protein
Synpcc7942_0752	Chromosome	747510	747722	+	213	1	3	2	18	12	8	12	3	13	24	1	16	25	1	17	20	2	8	1	0	3	3	1	4	1	0	7	hypothetical protein
Synpcc7942_0753	Chromosome	747719	749161	+	1443	138	25	140	222	51	115	243	81	213	284	77	168	366	46	200	206	27	116	54	10	82	66	14	69	79	4	86	phage late control gene D protein GPD
Synpcc7942_0754	Chromosome	749183	749431	-	249	16	5	23	40	9	18	29	10	15	37	39	26	33	47	24	79	10	49	28	3	30	15	6	38	15	4	31	hypothetical protein
Synpcc7942_0755	Chromosome	749431	750009	+	579	157	92	151	431	256	144	232	176	330	55	132	25	71	161	29	96	46	70	55	5	116	35	10	107	53	5	163	hypothetical protein
Synpcc7942_0756	Chromosome	750406	750870	+	465	568	159	416	1139	295	439	991	348	867	752	1068	465	1158	943	763	1366	359	711	244	16	267	193	25	214	207	7	233	chain A, D20c mutant of T4 lysozyme
Synpcc7942_0757	Chromosome	751277	751957	+	681	2200	70	2681	3347	69	2411	2347	66	2613	2652	1594	1190	2359	1567	1304	2342	120	1920	4916	8	4259	2601	7	4536	2253	10	2649	hypothetical protein
Synpcc7942_0758	Chromosome	751959	752381	+	423	1382	50	1611	2461	71	1456	1800	89	1679	898	235	286	886	224	342	569	39	433	1661	93	1193	1094	120	1153	1072	100	1143	hypothetical protein
Synpcc7942_0759	Chromosome	752574	753953	+	1380	35732	2834	23354	58684	4232	16646	45483	4683	24538	40600	24411	13111	48786	18168	14616	35451	15602	35489	53958	62543	65681	37818	65746	54571	34357	58101	35778	hypothetical protein
Synpcc7942_0760	Chromosome	753963	754553	+	591	5824	405	5370	8998	549	3974	7185	573	4871	7293	2929	1970	8466	2310	2328	5647	1742	4904	9221	3999	6260	6035	3888	5488	5547	2790	4018	hypothetical protein
Synpcc7942_0761	Chromosome	754779	755507	-	729	10503	191	8969	16872	299	8489	10942	361	9564	4604	1723	1454	4789	1356	1713	4412	1308	3913	4398	271	3320	2301	191	3308	2369	141	1972	hypothetical protein
Synpcc7942_0762	Chromosome	756010	756561	-	552	36721	3364	16543	52841	4068	15172	37256	5029	24557	16217	42013	11548	19244	30035	12180	19950	35196	26615	18580	12864	40115	12103	11863	32892	11659	9512	21881	hypothetical protein
Synpcc7942_0763	Chromosome	756989	757318	-	330	1423	104	758	2337	226	721	1339	181	1057	763	186	510	892	170	508	936	109	1195	318	6	1148	178	9	1031	203	11	826	transcriptional regulator, XRE family
Synpcc7942_0764	Chromosome	757356	757595	-	240	2943	483	1915	5726	960	1618	3336	930	3032	2132	1485	1084	2415	1338	1253	3255	555	3752	1409	133	4741	1036	194	4141	1088	164	3773	transcriptional regulator, XRE family
Synpcc7942_0765	Chromosome	757839	758327	+	489	40	0	48	68	3	33	33	1	39	28	3	20	26	9	28	68	4	56	48	3	39	30	3	47	28	4	28	hypothetical protein
Synpcc7942_0766	Chromosome	758390	759037	+	648	63	18	108	145	29	146	81	26	150	60	21	46	75	17	41	104	8	44	90	3	69	50	3	60	59	8	58	DNA-damage-inducible protein
Synpcc7942_0767	Chromosome	759413	759847	+	435	160	54	56	301	188	50	191	106	113	30	22	18	36	19	21	35	8	34	30	2	51	28	4	42	33	0	70	hypothetical protein
Synpcc7942_0768	Chromosome	760522	761178	+	657	529	703	369	922	1090	364	802	1036	573	11577	16693	5663	14785	16033	6414	15387	12759	28905	2446	6119	2835	1956	6028	2747	2259	4533	1713	hypothetical protein
Synpcc7942_0769	Chromosome	761226	762128	+	903	262	62	264	484	131	265	496	153	321	4654	1124	1829	5613	1039	2171	4407	586	7296	1016	38	260	792	50	248	787	36	287	hypothetical protein
Synpcc7942_0770	Chromosome	762159	763643	+	1485	619	135	732	1004	342	636	1155	395	731	6040	232	1982	7969	227	2622	4288	114	6113	1852	23	590	1450	40	431	1688	16	663	hypothetical protein
Synpcc7942_0771	Chromosome	763640	764854	-	1215	1667	308	1351	2773	583	1365	2368	696	1831	719	2025	332	868	1777	400	802	286	787	849	4	390	600	18	353	704	6	414	hypothetical protein
Synpcc7942_0772	Chromosome	764984	765577	-	594	536	38	812	918	57	712	914	131	1029	458	589	211	627	655	267	344	55	244	548	27	495	414	13	409	531	12	583	hypothetical protein
Synpcc7942_0773	Chromosome	765592	766197	-	606	714	109	945	1000	156	791	914	322	1263	1166	440	697	1316	425	942	1820	118	1059	857	17	1124	806	34	1017	852	21	1152	conserved hypothetical protein YCF52
Synpcc7942_0774	Chromosome	766216	767103	+	888	2119	232	1185	2549	232	1100	2239	361	1770	1321	2024	752	1676	1506	918	2021	871	1996	892	73	1868	614	60	1710	736	46	1621	esterase
Synpcc7942_0775	Chromosome	767242	767721	-	480	147	24	383	230	37	494	158	41	512	145	28	62	179	26	65	185	9	74	293	0	72	138	4	84	194	4	109	hypothetical protein
Synpcc7942_0776	Chromosome	767721	768626	-	906	1341	205	3337	2358	400	3731	1921	428	3784	754	347	390	1024	324	523	868	81	554	1809	5	1043	1344	11	1033	1597	6	1103	farnesyl-diphosphate synthase
Synpcc7942_0777	Chromosome	768669	769538	-	870	1506	184	1933	2444	336	1913	2031	379	2391	923	1447	536	1134	1227	649	1302	862	1642	697	53	1528	656	55	1228	806	31	1503	Methenyltetrahydrofolate cyclohydrolase
Synpcc7942_0778	Chromosome	769574	770038	+	465	64	6	119	117	10	111	89	16	154	68	28	19	91	35	41	99	6	54	39	2	47	29	2	46	39	2	44	hypothetical protein
Synpcc7942_0779	Chromosome	770131	772593	+	2463	5411	631	3624	8598	1226	3337	8957	1882	5615	3571	7477	1561	4711	6247	2021	5015	2676	2817	3371	40	3629	2628	59	2843	3216	36	3896	metal dependent phosphohydrolase
Synpcc7942_0780	Chromosome	772585	773958	-	1374	400	334	425	760	307	362	802	329	537	2657	2144	1059	3537	1912	1199	2640	1053	7095	721	1107	423	584	975	339	681	838	426	serine/threonine protein kinase
Synpcc7942_0781	Chromosome	774004	776520	-	2517	2584	7637	913	2884	11309	791	2279	10183	1116	25253	37688	14861	36089	31672	15436	29454	42526	76781	16026	68136	21508	14642	71305	17117	16413	57067	12860	phosphoenolpyruvate synthase
Synpcc7942_0782	Chromosome	776760	778556	-	1797	7967	1025	6358	12832	1714	6765	10528	2720	8336	2753	6575	859	3419	5418	1251	3017	1619	2517	3197	77	2449	2144	78	1831	2701	60	2435	ATPase
Synpcc7942_0783	Chromosome	778589	779245	-	657	1086	105	1660	1708	199	1972	1368	168	2143	668	473	320	714	454	441	697	63	632	1003	7	545	970	9	466	1120	5	475	ATP phosphoribosyltransferase catalytic subunit
Synpcc7942_0784	Chromosome	779531	779848	+	318	208	16	157	203	21	123	214	23	201	413	286	256	536	295	348	621	67	500	168	21	270	147	11	260	156	32	206	hypothetical protein
Synpcc7942_0785	Chromosome	779781	781919	+	2139	62	13	68	91	15	49	93	24	86	107	48	61	133	32	67	184	8	75	49	5	33	31	5	37	40	3	35	Penicillin-binding protein 1A
Synpcc7942_0786	Chromosome	782076	782942	+	867	330	13	700	403	16	721	346	29	785	142	67	67	199	63	81	131	21	111	396	4	279	278	5	258	319	3	203	hypothetical protein
Synpcc7942_0787	Chromosome	783007	783885	+	879	457	57	856	645	69	865	605	150	911	507	96	400	759	117	546	530	31	129	587	5	527	472	9	373	517	5	612	putative purple acid phosphatase
Synpcc7942_0788	Chromosome	783954	784748	-	795	2036	248	4323	3247	456	4669	2676	392	4619	519	533	224	809	552	342	659	172	237	1945	19	1272	1404	18	986	1885	23	1753	glutathione S-transferase
Synpcc7942_0789	Chromosome	784844	785167	-	324	211	18	343	318	8	385	257	22	324	305	195	201	460	173	220	386	42	241	289	97	261	176	135	172	206	89	216	hypothetical protein
Synpcc7942_0790	Chromosome	785282	785710	-	429	14475	494	39867	28839	979	45052	23654	1132	45280	14978	429	7609	18683	493	10089	21696	290	4447	14225	9	11704	9649	11	9055	11570	15	14094	RNA-binding region RNP-1
Synpcc7942_0791	Chromosome	785973	787211	-	1239	478	84	548	773	206	579	711	356	658	166	71	65	221	56	93	173	22	109	211	6	209	188	5	153	244	9	235	polyA polymerase
Synpcc7942_0792	Chromosome	787255	788490	-	1236	1659	539	1830	2713	1162	2023	2311	1218	2200	852	1408	266	987	1138	316	1090	307	1040	825	6	517	511	13	448	702	15	614	putative multidrug efflux MFS transporter
Synpcc7942_0793	Chromosome	788593	789261	-	669	2221	321	2107	3527	535	1970	2685	489	2631	2307	2189	1208	3320	2042	1734	2679	314	1841	2292	34	3370	2187	33	2850	2520	44	2866	hypothetical protein
Synpcc7942_0794	Chromosome	789460	790233	-	774	22069	2680	21201	38876	6050	22349	24799	3832	31066	11224	6046	11360	14664	5470	13413	15716	1614	13348	7511	31	15802	6296	55	17090	7820	28	11317	membrane-associated 30 kD protein-like
Synpcc7942_0795	Chromosome	790436	791047	-	612	82	21	164	135	28	187	128	24	195	102	71	70	188	86	97	91	8	33	84	1	71	83	5	53	104	1	75	hypothetical protein
Synpcc7942_0796	Chromosome	791175	791720	+	546	442	89	353	841	252	401	548	134	597	477	383	219	499	318	275	704	92	594	165	7	240	108	6	251	126	4	174	hypothetical protein
Synpcc7942_0797	Chromosome	792010	792270	+	261	1067	318	1505	1672	634	1226	1164	613	2188	2694	669	1981	3498	533	2288	3744	1406	4362	729	170	2810	676	119	1878	556	84	1945	hypothetical protein
Synpcc7942_0798	Chromosome	792319	792804	-	486	136	9	148	216	39	169	137	62	217	131	119	31	142	104	58	174	29	113	72	1	93	59	3	73	60	5	66	Holliday junction resolvase
Synpcc7942_0799	Chromosome	792810	794390	-	1581	1690	173	2250	2918	424	2518	2661	462	3052	1025	1191	389	1278	1142	574	1203	311	861	954	4	536	732	9	481	925	4	787	Elongator protein 3
Synpcc7942_0800	Chromosome	794455	795048	-	594	324	100	776	488	143	752	339	143	847	215	61	133	357	43	161	199	7	95	606	5	493	554	4	408	653	7	616	hypothetical protein
Synpcc7942_0801	Chromosome	795123	795812	+	690	39043	2967	39870	58799	4964	39072	43618	4616	44557	10474	7896	6013	10876	7593	8267	9854	2314	7471	10836	60	13257	7370	63	9313	9908	80	13993	Superoxide dismutase
Synpcc7942_0802	Chromosome	795917	796504	+	588	379	91	404	568	144	473	518	174	529	185	178	92	187	138	131	244	32	166	125	0	130	90	5	136	177	3	156	allophycocyanin alpha chain-like
Synpcc7942_0803	Chromosome	796507	797289	-	783	1035	246	1086	1573	428	1123	1464	429	1397	906	759	609	1196	692	728	1296	277	1012	583	20	921	539	8	854	563	10	628	hypothetical protein
Synpcc7942_0804	Chromosome	797288	798349	+	1062	1830	171	1666	2926	265	1817	2164	335	2594	1880	1821	881	2197	1427	1123	2660	1221	3262	1091	262	2546	805	244	2470	983	261	1869	4-hydroxythreonine-4-phosphate dehydrogenase
Synpcc7942_0805	Chromosome	798349	799095	+	747	1443	110	1505	2453	229	1589	2001	223	2018	901	302	312	1065	286	518	820	172	949	739	9	614	614	12	590	731	14	895	hypothetical protein
Synpcc7942_0806	Chromosome	799095	799826	+	732	168	13	332	340	47	384	293	69	475	252	26	100	287	16	153	278	14	160	211	5	156	144	5	131	189	4	160	hypothetical protein
Synpcc7942_0807	Chromosome	799840	800679	+	840	4548	316	2333	7131	461	2061	5149	456	3514	2326	6242	1933	3099	5477	1966	2370	1098	2893	1526	199	2838	1398	227	2114	1395	146	1938	hypothetical protein
Synpcc7942_0808	Chromosome	800851	802980	-	2130	3303	781	3477	5514	1571	3461	5033	2865	4403	2731	1286	1351	3724	1231	1807	3694	142	1169	1839	30	1822	1409	32	1537	1629	24	2093	HAD-superfamily hydrolase subfamily IIB
Synpcc7942_0809	Chromosome	803073	804815	+	1743	941	209	1500	1511	444	1494	1382	570	1572	590	331	392	1035	305	512	1024	143	433	908	29	853	682	35	607	786	23	1119	hypothetical protein
Synpcc7942_0810	Chromosome	804853	805086	+	234	78	33	77	108	69	93	109	79	114	28	5	21	35	4	32	65	4	20	18	0	39	13	1	37	26	6	41	hypothetical protein
Synpcc7942_0811	Chromosome	805186	806769	+	1584	1111	201	1859	1850	516	2070	1647	820	2111	877	601	367	1171	550	510	1059	106	581	1129	2	853	749	7	666	973	3	1167	Na+/H+ antiporter
Synpcc7942_0812	Chromosome	806893	807813	+	921	2550	272	2844	3922	524	2778	3416	492	3450	3645	3428	1605	4775	3103	2299	4757	1338	3754	1809	177	1095	1300	192	940	1442	158	1096	Heat shock protein DnaJ-like
Synpcc7942_0813	Chromosome	807839	809101	+	1263	894	184	1472	1407	388	1596	1357	382	1777	1217	532	591	1609	569	786	1214	193	930	795	6	571	615	15	483	788	9	713	ATP phosphoribosyltransferase regulatory subunit
Synpcc7942_0814	Chromosome	809134	809358	+	225	401	143	679	550	227	739	449	393	911	429	211	195	472	192	303	491	38	261	252	14	219	214	17	215	223	12	255	ferredoxin-like protein
Synpcc7942_0815	Chromosome	809365	810096	+	732	299	50	587	488	86	659	459	77	871	373	127	139	426	127	217	524	24	215	241	1	117	160	5	101	192	1	124	ATPase
Synpcc7942_0816	Chromosome	810181	812226	-	2046	1802	135	2330	2552	214	1966	2616	303	2685	793	146	273	867	146	376	691	28	236	742	2	531	546	5	526	693	8	883	diguanylate cyclase/phosphodiesterase
Synpcc7942_0817	Chromosome	812331	812723	-	393	967	114	499	1144	89	475	1132	94	612	613	726	168	601	636	255	777	170	526	308	5	383	241	6	410	267	3	400	putative ferric uptake regulator, FUR family
Synpcc7942_0818	Chromosome	812955	813224	+	270	284	41	821	482	49	1056	387	42	1190	539	173	292	695	151	446	717	32	471	490	1	456	379	4	487	549	3	462	phosphoribosylformylglycinamidine synthase subunit PurS
Synpcc7942_0819	Chromosome	813221	813886	+	666	719	68	2033	1367	150	2173	1216	178	2415	708	182	418	904	191	620	774	36	398	1020	6	556	909	11	513	1030	3	820	phosphoribosylformylglycinamidine synthase subunit I
Synpcc7942_0820	Chromosome	813960	814394	+	435	862	125	1148	1557	136	1127	1224	145	1499	646	865	405	859	790	553	1165	243	684	530	19	610	538	21	478	681	29	718	hypothetical protein
Synpcc7942_0821	Chromosome	814476	816077	+	1602	814	82	1095	1383	109	1117	1186	145	1365	469	144	145	644	135	241	546	43	223	616	9	451	412	18	359	557	8	735	periplasmic oligopeptide-binding
Synpcc7942_0822	Chromosome	816064	817089	+	1026	308	64	430	521	88	414	439	77	558	315	508	169	345	517	173	378	239	412	289	66	308	226	45	264	322	43	350	permease protein of oligopeptide ABC
Synpcc7942_0823	Chromosome	817168	818214	+	1047	263	20	819	397	38	851	406	34	1014	774	394	308	956	496	357	809	44	617	509	3	157	396	1	170	512	1	239	hypothetical protein
Synpcc7942_0824	Chromosome	818189	819895	+	1707	618	45	1302	1079	82	1098	959	140	1438	1176	145	392	1543	176	541	1045	25	405	1154	7	1025	828	5	752	962	8	1262	hypothetical protein
Synpcc7942_0825	Chromosome	819956	820654	-	699	113	5	332	168	11	397	171	9	427	146	35	65	192	26	83	145	4	43	162	1	93	113	0	118	126	0	111	hypothetical protein
Synpcc7942_0826	Chromosome	820693	821628	+	936	662	38	1027	1264	58	1086	912	79	1525	308	342	113	353	371	137	217	36	188	746	0	443	500	1	373	592	0	459	hypothetical protein
Synpcc7942_0827	Chromosome	821757	822803	-	1047	3155	172	7169	5793	260	8473	4529	372	9142	1488	1336	547	1689	1288	692	1994	492	1669	1481	1	654	1276	1	596	1577	3	905	cobalamin synthesis protein cobW-like
Synpcc7942_0828	Chromosome	822873	823241	-	369	1280	80	1662	2359	113	2096	1641	106	2532	988	1254	517	1080	1125	593	1208	475	1537	373	2	466	317	3	382	360	6	382	hypothetical protein
Synpcc7942_0829	Chromosome	823506	823838	+	333	183	16	981	331	37	1119	238	46	1019	251	97	92	283	97	127	409	14	323	260	12	346	156	7	343	223	11	445	Lipoproteins-like
Synpcc7942_0830	Chromosome	823942	825330	+	1389	966	114	2835	1589	229	3010	1403	247	3216	948	441	366	1247	417	474	854	68	527	1144	3	472	931	11	417	1074	5	851	asparaginyl-tRNA synthetase
Synpcc7942_0831	Chromosome	825403	826005	-	603	559	65	393	811	119	410	535	114	545	282	953	134	338	910	148	334	204	533	187	7	196	112	9	185	150	5	150	hypothetical protein
Synpcc7942_0833	Chromosome	827112	828182	+	1071	2301	186	2644	3409	324	2576	2905	311	3430	4303	4599	1900	4772	4173	2495	4660	1052	4802	3155	8	4006	2498	21	3351	3014	16	3294	hypothetical protein
Synpcc7942_0834	Chromosome	828582	829235	+	654	6122	2228	3222	12380	2765	2564	5994	3451	7029	282256	310673	128151	274693	270223	159428	324605	256670	748188	257	32	248	166	41	216	193	32	187	hypothetical protein
Synpcc7942_0835	Chromosome	829661	830788	+	1128	573	56	746	900	100	683	822	120	906	847	535	412	1053	481	587	1032	147	879	808	5	732	744	8	688	844	17	783	Holliday junction DNA helicase B
Synpcc7942_0836	Chromosome	831166	832182	-	1017	54	4	44	57	7	48	65	29	49	58	72	32	50	68	27	90	21	80	62	10	38	32	5	40	48	12	35	hypothetical protein
Synpcc7942_0837	Chromosome	832179	832811	-	633	9	1	26	22	3	26	24	5	13	27	18	14	23	15	9	19	6	27	40	8	26	28	7	20	25	2	17	hypothetical protein
Synpcc7942_0838	Chromosome	832860	833957	-	1098	59	6	87	99	14	91	99	54	84	106	15	29	118	6	41	61	16	106	123	11	125	111	13	81	110	17	191	Elongator protein 3/MiaB/NifB
Synpcc7942_0839	Chromosome	833950	834954	-	1005	56	4	137	84	13	111	101	47	88	186	12	82	205	12	101	108	5	65	156	18	252	117	12	252	131	22	240	Nitrilase
Synpcc7942_0840	Chromosome	834991	835473	-	483	182	23	348	193	46	324	183	49	385	559	81	197	591	94	233	331	46	190	587	1513	3256	354	1497	2663	516	2396	2724	hypothetical protein
Synpcc7942_0841	Chromosome	835671	837011	+	1341	270	20	295	357	64	270	354	96	361	1733	108	573	1938	119	679	1043	56	498	855	11	1833	497	8	1712	632	4	1609	putative flavoprotein involved in K+ transport
Synpcc7942_0842	Chromosome	837065	838405	-	1341	2586	576	4255	4497	1037	4612	3829	1594	5321	1267	529	547	1595	472	768	1290	143	738	1198	101	1473	805	109	1145	1110	135	2048	glutathione reductase
Synpcc7942_0843	Chromosome	838504	838935	-	432	5037	178	10928	7710	254	12797	6308	405	13767	3619	1453	1965	4803	1410	2836	2293	121	1465	3442	14	2869	2244	16	2262	2821	6	3536	hypothetical protein
Synpcc7942_0844	Chromosome	839099	839809	-	711	2609	544	1734	3420	555	1253	3670	1365	2383	3560	6029	1649	4363	5374	1927	4300	3276	5358	2219	736	3385	1617	733	3148	1914	751	3081	Phosphoesterase PHP-like
Synpcc7942_0845	Chromosome	839873	840079	+	207	17	3	15	34	1	11	24	5	31	51	21	25	57	28	47	84	3	32	33	1	21	16	0	34	25	1	31	hypothetical protein
Synpcc7942_0846	Chromosome	840263	841081	-	819	535	84	742	897	144	693	703	183	1000	777	323	455	989	334	642	1085	62	692	511	9	583	347	11	511	486	13	579	hypothetical protein
Synpcc7942_0847	Chromosome	841120	842232	-	1113	2131	374	3379	3408	655	3344	2916	727	3510	2647	2560	1649	3872	2404	2191	3378	509	1836	2275	145	2763	1641	112	2158	1904	96	2412	twitching motility protein
Synpcc7942_0848	Chromosome	842336	845347	-	3012	2323	500	3756	3708	885	3724	3700	1473	4121	1178	364	533	1707	404	860	1452	97	610	1904	17	2504	1375	21	1814	1740	17	2794	excinuclease ABC subunit A
Synpcc7942_0849	Chromosome	845822	846433	-	612	2449	395	5513	3449	767	5819	3092	618	6322	3354	885	1630	5072	867	2464	3702	128	1559	6901	31	2262	6481	22	1894	7865	31	2733	hypothetical protein
Synpcc7942_0850	Chromosome	846479	846679	-	201	692	70	1758	1026	109	1778	817	85	2201	909	39	405	1188	45	631	934	12	461	1004	12	710	599	12	550	764	13	1070	hypothetical protein
Synpcc7942_0851	Chromosome	847233	848258	+	1026	1966	340	2873	2599	418	2834	2338	614	3966	978	1983	466	1239	1747	573	671	157	691	1495	6	763	1284	9	762	1628	5	879	phosphoribosylaminoimidazole synthetase
Synpcc7942_0853	Chromosome	848870	850105	+	1236	1693	141	5882	2710	204	6285	2079	185	6627	571	91	254	1019	129	406	489	21	175	1669	4	713	1312	5	518	1859	11	1125	L,L-diaminopimelate aminotransferase
Synpcc7942_0854	Chromosome	850233	852629	+	2397	1982	89	4215	2907	162	3897	2506	269	4458	1067	163	554	1451	207	765	893	24	439	2092	6	2341	1548	6	1753	2021	3	2572	hypothetical protein
Synpcc7942_0855	Chromosome	853629	854882	+	1254	11639	659	19765	15092	1029	19800	9915	1063	13840	5696	10289	2955	8683	8507	3752	6791	2416	7732	78477	6051	66144	63263	6617	57271	66135	6072	36329	response regulator receiver domain protein (CheY-like)
Synpcc7942_0856	Chromosome	854933	855295	+	363	2328	254	5074	3636	359	4888	2659	458	3981	3432	6548	1514	5091	5368	1853	3497	1277	4470	28739	4440	16585	20247	4651	12617	21823	4791	12630	response regulator receiver domain protein (CheY-like)
Synpcc7942_0857	Chromosome	855315	855821	+	507	1840	155	3766	3082	268	3738	2036	240	3074	3075	3666	1084	4667	3322	1470	2497	611	3251	21158	885	12099	13493	867	7709	15572	657	8398	CheW protein
Synpcc7942_0858	Chromosome	855893	860113	+	4221	16372	1314	31767	26112	2172	29421	18705	3066	25843	34381	30314	11775	46648	27179	16086	29290	3464	19692	165613	3821	85082	122034	4187	59947	143463	2958	61189	methyl-accepting chemotaxis sensory transducer with phytochrome sensor
Synpcc7942_0859	Chromosome	860118	862976	+	2859	8639	645	16395	12114	924	14453	9549	1348	13161	16102	10501	5551	19586	8945	7485	18798	1276	6706	51278	401	39993	31051	309	28970	36019	368	29486	CheA signal transduction histidine kinase
Synpcc7942_0860	Chromosome	862987	863946	+	960	3418	173	5507	5449	197	4994	4469	326	4848	5642	4058	1796	6258	3604	2381	5046	628	2935	12374	421	18994	8849	274	13793	9716	324	12303	CheW protein
Synpcc7942_0861	Chromosome	864180	865469	-	1290	4374	375	7267	6737	706	7195	6017	958	7877	2430	579	895	3158	526	1345	2335	145	1139	3255	46	3149	2366	34	2558	3034	44	3806	bifunctional sterol desaturase/short chain dehydrogenase
Synpcc7942_0862	Chromosome	865596	865973	+	378	447	58	992	726	96	1009	600	87	1170	615	297	308	723	310	411	823	85	644	294	7	215	263	15	204	306	11	258	hypothetical protein
Synpcc7942_0863	Chromosome	866027	867208	+	1182	3303	273	4365	5554	541	4366	5378	771	5754	2269	1769	1191	3080	1644	1491	2664	179	1984	4120	22	1934	3852	30	1983	4456	18	2129	hypothetical protein
Synpcc7942_0864	Chromosome	867395	867913	+	519	1089	116	2820	1265	225	3396	1156	335	3391	1887	802	877	2098	871	1295	2190	92	1512	1535	5	2043	1187	20	2167	1606	12	2268	hypothetical protein
Synpcc7942_0865	Chromosome	867986	868477	+	492	611	62	1402	1240	102	1814	1001	129	1815	383	217	142	454	285	218	330	33	235	443	3	251	303	3	252	360	4	279	nucleotide-binding protein
Synpcc7942_0866	Chromosome	868540	869121	+	582	478	76	1374	617	90	1306	574	130	1218	372	234	182	582	241	282	330	50	190	500	6	239	368	18	186	531	14	339	hypothetical protein
Synpcc7942_0867	Chromosome	869169	869504	+	336	66	20	179	91	23	275	115	27	293	99	103	37	111	133	66	163	3	98	72	3	59	29	2	67	51	3	86	hypothetical protein
Synpcc7942_0868	Chromosome	869505	871253	+	1749	758	59	1811	1072	123	1882	1066	174	2275	539	107	216	744	93	320	517	18	157	501	15	414	351	16	356	411	13	729	hypothetical protein
Synpcc7942_0869	Chromosome	871262	871852	+	591	562	19	724	953	36	470	960	53	848	428	895	201	523	821	234	557	319	810	303	157	658	226	99	525	230	87	570	hypothetical protein
Synpcc7942_0870	Chromosome	871886	872113	-	228	415	29	395	658	16	329	542	41	484	848	534	374	1012	402	482	1266	240	623	618	75	1009	362	74	871	324	73	768	hypothetical protein
Synpcc7942_0871	Chromosome	872106	872330	-	225	578	55	605	946	64	527	610	100	709	755	586	439	894	434	550	997	302	502	621	210	1193	510	246	901	533	240	684	hypothetical protein
Synpcc7942_0872	Chromosome	872362	872940	+	579	92	20	134	146	30	194	107	41	193	68	30	37	103	32	50	90	9	44	66	3	61	49	4	40	52	8	44	hypothetical protein
Synpcc7942_0873	Chromosome	873108	874196	-	1089	2575	155	4175	4476	257	3611	3426	320	4036	3151	832	943	3597	756	1272	2214	117	1883	6271	36	2548	4338	31	2411	4254	53	1993	hypothetical protein
Synpcc7942_0874	Chromosome	874390	877449	-	3060	1505	81	1762	2206	140	1484	2039	217	2146	1425	137	736	1813	159	980	1482	35	606	1754	12	2087	1229	19	1775	1406	12	2144	DEAD/DEAH box helicase-like
Synpcc7942_0875	Chromosome	877453	877887	-	435	205	18	433	339	25	384	231	43	443	280	81	184	354	71	245	392	10	237	348	1	209	290	1	297	427	0	230	hypothetical protein
Synpcc7942_0876	Chromosome	877976	880675	+	2700	2472	463	3962	4342	1055	4056	3908	1683	4716	1731	1454	970	2324	1476	1248	1859	216	1608	2542	22	2549	2014	30	1893	2488	15	3152	alanyl-tRNA synthetase
Synpcc7942_0877	Chromosome	880867	883485	+	2619	1258	255	2161	2003	541	2079	2075	928	2681	1045	514	533	1579	429	739	1225	50	592	1482	7	1580	1202	13	1101	1487	8	1676	Elongator protein 3/MiaB/NifB
Synpcc7942_0878	Chromosome	883835	886261	+	2427	3372	807	7531	6906	1788	7814	4960	1730	8887	10806	3608	3177	11293	3691	4395	16607	829	10671	5507	84	2687	3265	90	2568	3776	74	3381	ribonuclease, Rne/Rng family
Synpcc7942_0879	Chromosome	886245	886892	+	648	191	34	457	352	55	539	239	104	557	265	13	67	285	26	104	459	14	204	204	4	110	138	8	103	182	7	148	RNase HII
Synpcc7942_0880	Chromosome	886915	887472	-	558	810	236	1047	1604	454	1247	1337	561	1426	729	1254	389	896	1221	447	975	326	885	858	290	1140	821	269	1122	922	209	1191	hypothetical protein
Synpcc7942_0881	Chromosome	887552	888427	+	876	311	58	923	513	103	981	466	165	925	382	58	250	463	67	294	534	6	423	735	52	621	458	28	552	579	47	647	prephenate dehydratase
Synpcc7942_0882	Chromosome	888440	889096	-	657	1495	92	2551	2707	173	3145	1914	139	3898	1381	387	352	1380	393	544	1277	59	917	659	2	417	410	16	448	493	5	452	Peptidase S16, lon-like
Synpcc7942_0883	Chromosome	889306	889623	-	318	13054	2460	27310	21212	5239	27865	16189	6417	28045	7694	1175	3035	8954	1017	3944	8430	297	3365	7988	14	5066	6210	20	3736	7689	13	6249	30S ribosomal protein S10
Synpcc7942_0884	Chromosome	889697	890926	-	1230	75628	21541	133418	135216	52424	149607	98442	39971	156651	33898	18323	14495	41038	16183	18942	41154	8763	23504	46743	264	45302	37151	275	33006	49156	258	47635	elongation factor Tu
Synpcc7942_0885	Chromosome	890953	893037	-	2085	116145	32222	170154	198895	95690	180815	132378	105202	197423	32864	14113	11854	39568	12120	17894	32719	6730	14746	57426	64	52892	39724	113	35246	49597	87	52885	elongation factor G
Synpcc7942_0886	Chromosome	893112	893582	-	471	8486	901	26148	12823	1967	26434	8277	1376	24941	6898	1529	2010	7433	1433	2947	7304	307	3699	11224	7	3682	6278	7	2858	8077	14	3842	30S ribosomal protein S7
Synpcc7942_0887	Chromosome	893750	894124	-	375	7237	798	22537	12910	1726	25728	8657	1079	27706	8733	2937	3283	8698	2943	4474	10513	545	7827	9686	23	6185	6981	25	4778	9170	29	6144	30S ribosomal protein S12
Synpcc7942_0888	Chromosome	894280	894639	-	360	148	92	167	146	130	120	153	315	173	170	49	105	227	55	118	283	32	142	177	24	173	112	8	180	137	24	163	mannose-1-phosphate guanylyltransferase-like
Synpcc7942_0889	Chromosome	894636	896453	-	1818	746	168	1064	1338	382	1084	1154	462	1259	614	396	376	935	328	484	1007	411	649	948	71	759	819	79	600	1064	60	896	hypothetical protein
Synpcc7942_0890	Chromosome	896748	901358	+	4611	60852	12835	57053	114060	32941	61987	94488	57413	80353	31315	52596	14764	38147	46969	18790	37198	12324	40992	37757	500	53673	28155	541	40992	35407	506	53827	glutamate synthase (ferredoxin)
Synpcc7942_0891	Chromosome	901736	902035	+	300	1561	117	2520	2664	263	2509	2802	250	2998	3456	242	1732	3267	238	2298	2945	68	767	2665	32	2419	1158	35	1644	1097	31	1445	hypothetical protein
Synpcc7942_0892	Chromosome	902109	903119	-	1011	124	10	148	169	31	191	153	26	230	306	188	114	330	167	123	353	72	492	126	4	85	70	9	79	77	7	95	FO synthase subunit 1
Synpcc7942_0893	Chromosome	903201	904283	+	1083	75659	18914	208681	133953	58935	233683	80863	52553	214772	6905	1217	2813	9489	1585	5028	9158	866	7550	51915	510	149323	44793	530	87988	64925	614	106726	photosystem q(b) protein
Synpcc7942_0894	Chromosome	904845	905417	-	573	87	14	465	133	15	556	101	24	583	159	177	71	186	177	80	236	46	233	3194	39	3399	2112	32	3655	2467	15	3022	shikimate kinase
Synpcc7942_0895	Chromosome	905485	906657	-	1173	191	39	351	295	47	390	252	33	425	139	175	79	202	150	111	177	33	153	197	2	146	138	0	138	170	0	143	hypothetical protein
Synpcc7942_0896	Chromosome	906832	907638	+	807	465	34	1503	855	99	1764	753	137	1916	682	173	280	934	247	413	823	34	434	1224	11	435	902	7	444	1172	7	596	septum site-determining protein MinD
Synpcc7942_0897	Chromosome	907653	907928	+	276	91	24	273	195	52	315	161	74	330	239	17	105	332	15	171	129	3	64	310	2	186	221	1	151	227	0	243	cell division topological specificity factor MinE
Synpcc7942_0898	Chromosome	907925	908317	+	393	32	9	122	83	21	146	57	38	179	152	13	45	151	3	57	121	1	29	141	0	62	59	0	60	85	0	87	ferredoxin like protein
Synpcc7942_R0041	Chromosome	908331	908402	+	72	1	0	3	3	0	3	6	0	7	12	11	6	15	11	12	24	0	12	10	0	11	4	0	10	17	0	9	tRNA-Thr
Synpcc7942_0899	Chromosome	908498	909295	-	798	591	180	757	827	288	770	758	298	775	224	272	76	238	217	67	249	169	186	356	1771	230	242	1212	258	300	1391	258	hypothetical protein
Synpcc7942_0900	Chromosome	909440	909643	-	204	36506	58023	9096	41434	89291	6174	20123	80696	10855	26120	590677	5638	13370	363311	6634	9594	150085	87467	4189	147045	61991	3183	121049	63134	4047	119122	55595	hypothetical protein
Synpcc7942_0901	Chromosome	909780	910676	+	897	204	14	1309	315	40	1436	240	32	1307	165	51	58	187	33	90	146	5	73	572	10	184	461	6	189	709	11	323	Haloalkane dehalogenase
Synpcc7942_0902	Chromosome	910735	911694	-	960	536	90	470	754	129	417	707	191	640	490	380	222	562	350	315	762	87	369	347	6	388	230	5	330	295	11	376	hypothetical protein
Synpcc7942_0903	Chromosome	911756	914341	-	2586	15183	2508	19828	27046	5782	20080	20678	10284	20327	3734	6346	1768	5082	5821	2336	4289	2853	3223	7232	461	9576	5926	559	7040	7438	419	9677	bifunctional aconitate hydratase 2/2-methylisocitrate dehydratase
Synpcc7942_0904	Chromosome	914613	915158	+	546	5157	492	4395	7826	621	4479	5051	615	5838	3523	8381	1753	4543	6830	2293	4412	4486	7233	1500	46	2487	1265	61	2051	1571	37	1861	hypothetical protein
Synpcc7942_0905	Chromosome	915588	916130	+	543	655749	458856	655906	970136	748919	584133	631987	585179	501908	329333	3574011	121668	453085	2707523	162510	607866	1796372	1298349	2282409	7644220	3228136	1736493	7147088	2331885	2289475	7242131	1884115	hypothetical protein
Synpcc7942_0906	Chromosome	916262	916747	+	486	13711	2938	9743	20682	3921	9514	15471	3704	10886	4862	29336	2062	6865	24345	2397	11714	20179	14862	25883	21448	44503	15455	16915	36544	20152	17111	23482	hypothetical protein
Synpcc7942_0907	Chromosome	916954	917166	+	213	1419	263	741	2293	510	818	1380	565	1218	1229	1162	389	1642	1088	520	2677	599	2520	2623	1709	2777	951	1059	2623	1175	1394	1890	hypothetical protein
Synpcc7942_0908	Chromosome	917280	917987	+	708	926	186	1892	1525	293	1916	1321	301	2066	1543	627	704	2084	589	921	1766	160	963	1662	207	861	1206	129	838	1322	211	1071	hypothetical protein
Synpcc7942_0909	Chromosome	918135	918491	+	357	7358	703	7312	12427	977	8159	7893	727	9684	3689	9942	1980	4744	8567	2495	3884	1886	4653	2607	49	3227	2183	61	2546	2607	51	3079	HesB/YadR/YfhF
Synpcc7942_0910	Chromosome	918560	918988	+	429	1630	172	2369	3299	276	2868	2502	256	3462	1245	1656	629	1502	1612	775	1307	254	1198	983	11	1079	760	17	864	1018	5	971	hypothetical protein
Synpcc7942_0911	Chromosome	918998	919249	+	252	92	11	213	185	20	316	135	7	317	111	42	49	135	50	39	110	8	84	66	3	45	43	3	34	52	3	47	hypothetical protein
Synpcc7942_0912	Chromosome	919325	921283	+	1959	682	58	830	1044	91	679	987	115	881	366	406	180	591	313	287	318	95	251	366	14	158	284	21	158	393	21	303	DNA polymerase III, tau subunit
Synpcc7942_0913	Chromosome	921286	921780	-	495	477	216	385	502	186	371	570	333	446	130	6	35	181	7	44	107	3	23	121	13	88	85	10	68	134	15	113	N-acetyltransferase-like
Synpcc7942_0914	Chromosome	921780	922391	-	612	560	88	716	1016	138	844	829	197	968	125	10	44	170	17	62	125	4	80	153	2	77	97	6	96	120	3	92	tRNA-(MS(2)IO(6)A)-hydroxylase-like
Synpcc7942_0915	Chromosome	922388	922837	-	450	763	49	1133	1362	50	1294	961	56	1538	503	190	326	623	216	356	702	12	834	548	5	633	379	14	713	475	9	679	3-dehydroquinate dehydratase
Synpcc7942_0916	Chromosome	922848	922976	-	129	1744	177	1195	2014	153	911	2003	191	1413	1477	2531	1036	1849	2275	1211	1792	348	2328	956	46	1884	892	41	1995	1139	37	1766	hypothetical protein
Synpcc7942_R0042	Chromosome	923151	923235	+	85	0	0	0	0	0	0	0	0	0	0	0	0	0	0	0	0	0	0	0	0	1	0	0	3	1	0	0	tRNA-Tyr
Synpcc7942_R0043	Chromosome	923243	923317	+	75	15	2	28	12	4	33	9	5	58	106	28	42	98	29	38	139	1	70	59	0	82	33	0	80	20	0	65	tRNA-Thr
Synpcc7942_0917	Chromosome	923527	923793	-	267	4234	1090	5581	5134	1632	4867	3805	1986	5375	3393	3217	2487	4832	2464	3136	4570	1033	4144	4511	11245	5599	3210	11628	5501	3741	11995	4575	hypothetical protein
Synpcc7942_0918	Chromosome	924079	926028	+	1950	3403	414	4962	5095	843	5151	4699	1316	5589	3439	420	2854	5212	431	3819	4523	155	1028	3931	11	7102	2830	11	5447	3510	12	7272	long-chain-fatty-acid CoA ligase
Synpcc7942_0919	Chromosome	926077	926523	+	447	1414	41	4308	2270	91	6410	1700	162	4726	1001	504	449	1125	515	560	1208	66	780	1272	2	1593	928	5	1458	1060	3	1203	hypothetical protein
Synpcc7942_0920	Chromosome	926720	926974	-	255	1994	61	7648	3313	84	8066	2728	108	8197	7830	654	4174	11313	752	7305	7635	91	1842	18178	3	15286	14250	5	10111	17290	10	14977	photosystem I reaction center
Synpcc7942_0921	Chromosome	927092	927394	-	303	372	37	363	420	34	358	352	51	472	443	1216	254	592	1036	296	623	164	528	269	9	319	182	8	380	232	5	267	hypothetical protein
Synpcc7942_0922	Chromosome	927391	928293	-	903	104	15	281	169	24	294	147	44	330	63	17	24	76	13	24	50	6	38	61	4	37	79	1	41	101	1	59	Glutamate--tRNA ligase
Synpcc7942_0923	Chromosome	928293	929168	-	876	625	60	1665	1022	154	1889	882	162	1809	490	207	216	616	188	296	479	53	451	591	9	450	528	7	410	667	8	568	5'-methylthioadenosine phosphorylase
Synpcc7942_0924	Chromosome	929220	931214	-	1995	6032	571	5330	10444	1433	5567	8245	1538	7112	3755	5117	1832	4529	4318	2336	4855	1777	6697	3021	86	3095	2233	75	2525	2635	63	2960	multi-sensor signal transduction histidine kinase
Synpcc7942_0925	Chromosome	931278	932579	-	1302	496	117	1491	766	175	1663	784	237	1706	374	226	205	559	233	291	559	53	288	637	9	448	561	12	458	736	23	704	phosphoribosylamine--glycine ligase
Synpcc7942_0926	Chromosome	932734	933993	+	1260	844	341	1239	1629	584	1276	1396	1106	1369	535	215	397	774	202	502	648	35	313	700	16	634	565	13	468	721	13	784	hypothetical protein
Synpcc7942_0927	Chromosome	934021	934746	+	726	556	71	1325	916	112	1573	712	163	1615	468	224	195	541	238	297	430	35	214	818	2	476	600	7	444	808	4	528	phosphoribosylaminoimidazole-succinocarboxamide synthase
Synpcc7942_0928	Chromosome	934864	937029	+	2166	3348	678	8488	5644	1890	8295	4843	3260	8499	2536	438	1316	3787	453	2049	3735	116	1364	5860	56	4690	4286	51	3726	5498	55	7049	outer envelope membrane protein
Synpcc7942_0929	Chromosome	937039	937893	+	855	942	149	1484	1260	368	1287	1258	764	1516	1113	187	823	1457	188	969	1611	51	617	1496	33	2593	1033	33	2106	1305	27	2860	UDP-3-O-[3-hydroxymyristoyl] N-acetylglucosamine deacetylase
Synpcc7942_0930	Chromosome	937912	938379	+	468	287	174	507	477	264	717	369	379	807	509	248	203	506	238	352	903	70	570	441	5	485	279	9	482	352	5	442	(3R)-hydroxymyristoyl-(acyl carrier protein) dehydratase
Synpcc7942_0931	Chromosome	938386	939192	+	807	315	34	944	552	73	986	567	66	1202	434	114	209	577	124	267	425	18	237	532	1	272	396	1	226	451	1	384	UDP-N-acetylglucosamine acyltransferase
Synpcc7942_0932	Chromosome	939193	940392	+	1200	463	53	1155	760	72	1181	821	135	1508	653	74	183	804	73	318	564	29	175	781	8	447	539	10	340	698	6	639	lipid-A-disaccharide synthase
Synpcc7942_0933	Chromosome	940410	940925	-	516	172	14	303	376	42	419	311	56	437	54	20	25	87	27	66	55	6	30	81	2	112	47	0	87	93	1	146	hypothetical protein
Synpcc7942_0934	Chromosome	940995	942056	+	1062	205	14	347	294	13	371	288	65	434	135	82	83	118	60	89	155	26	95	88	9	92	62	8	73	79	6	118	hypothetical protein
Synpcc7942_0935	Chromosome	942068	942838	-	771	59	11	58	120	12	89	98	17	104	108	35	51	166	26	93	185	4	81	133	2	80	67	2	64	103	0	100	hypothetical protein
Synpcc7942_0936	Chromosome	942843	943388	-	546	131	11	176	276	16	183	257	26	224	134	28	57	239	28	92	115	3	62	221	0	114	179	1	107	210	1	134	Rhodanese-like
Synpcc7942_0937	Chromosome	943435	944127	-	693	344	28	362	597	59	387	486	84	451	344	91	114	506	101	218	355	19	207	484	1	260	382	6	204	434	0	284	hypothetical protein
Synpcc7942_0938	Chromosome	944220	944540	+	321	97	23	84	139	27	119	93	20	147	202	114	78	234	117	80	244	60	267	82	5	86	51	13	83	63	8	72	transcriptional regulator, ArsR family
Synpcc7942_0939	Chromosome	944618	945244	+	627	287	42	2895	517	66	3536	430	66	3458	393	135	156	538	140	249	482	38	249	710	4	364	502	4	434	681	2	403	adenylylsulfate kinase
Synpcc7942_0940	Chromosome	945289	945639	-	351	1649	544	1155	2408	889	1060	1993	920	1358	2466	4376	1191	3323	3648	1516	3024	1016	2130	1492	29	2784	1142	29	1926	1289	19	2200	transcriptional regulator, XRE family
Synpcc7942_0941	Chromosome	946064	947773	-	1710	1975	326	3127	3585	657	3398	3395	1275	4123	1922	2313	704	2713	2402	1084	1827	323	1183	4177	10	3168	3196	9	2317	3924	6	4121	ATPase
Synpcc7942_0942	Chromosome	947957	949849	-	1893	76289	51036	57842	131659	168080	65193	78645	172955	84223	9897	5405	7385	13655	4573	8864	14188	3384	9236	8256	82	20625	6922	126	14856	7901	95	21018	FtsH peptidase homologue, chloroplast. Metallo peptidase. MEROPS family M41
Synpcc7942_0943	Chromosome	950237	951505	+	1269	2771	386	4026	4220	701	4193	3461	762	5098	2375	1838	1482	3304	1771	1910	2695	157	2137	2944	45	2631	2619	49	2696	3388	67	2863	acetylornithine aminotransferase
Synpcc7942_0944	Chromosome	951502	952740	+	1239	484	100	908	789	263	937	786	345	1270	328	185	120	360	149	176	365	44	220	376	3	206	219	10	215	312	3	304	FolC bifunctional protein
Synpcc7942_0945	Chromosome	952793	953767	-	975	1677	58	2764	2284	90	3217	1640	91	2960	489	240	165	596	188	202	388	36	260	1264	3	509	789	5	448	980	0	379	hypothetical protein
Synpcc7942_0946	Chromosome	954141	955628	+	1488	1062	102	1756	1166	151	1581	1056	241	1760	1252	193	736	1997	165	926	1220	47	555	3535	16	1212	2793	15	1065	3469	18	1382	UDP-galactopyranose mutase
Synpcc7942_0947	Chromosome	955647	956714	-	1068	261	31	319	467	42	321	338	60	362	343	238	170	423	222	205	454	54	385	251	4	272	213	11	202	225	3	255	ATPase
Synpcc7942_0948	Chromosome	956719	957546	-	828	216	30	258	357	53	213	322	53	286	128	71	74	226	73	103	215	41	93	140	0	196	108	3	149	153	2	217	permease protein of sugar ABC transporter
Synpcc7942_0949	Chromosome	957546	958424	-	879	235	40	277	380	97	309	353	152	308	158	69	121	220	73	117	225	36	116	164	2	224	126	3	177	151	1	256	permease protein of sugar ABC transporter
Synpcc7942_0950	Chromosome	958421	959737	-	1317	499	53	603	821	116	650	745	210	760	296	153	156	388	150	216	475	75	297	313	30	260	239	44	220	296	28	294	putative multiple sugar transport system substrate-binding protein
Synpcc7942_0951	Chromosome	959837	960685	+	849	676	73	1492	1100	99	1285	1037	82	1659	752	284	410	914	272	546	1051	66	567	880	7	676	666	6	656	876	8	625	nicotinate-nucleotide pyrophosphorylase
Synpcc7942_0952	Chromosome	960829	961620	-	792	1653	185	1223	2864	288	1108	2263	302	1460	1013	455	648	1686	463	852	1144	69	1265	597	57	760	644	63	588	718	59	649	hypothetical protein
Synpcc7942_0953	Chromosome	961744	962208	-	465	157	13	349	322	45	408	240	41	414	102	27	40	150	37	59	148	10	80	83	0	45	57	1	46	68	1	55	hypothetical protein
Synpcc7942_0954	Chromosome	962266	963300	-	1035	604	117	967	1023	334	1066	864	325	1223	337	213	195	406	176	232	478	93	299	399	37	285	351	27	306	428	27	397	glycine cleavage T-protein-like
Synpcc7942_0955	Chromosome	963272	963790	-	519	1526	185	1070	2385	150	967	2066	226	1511	1135	1564	657	1343	1158	809	1163	1200	1445	1028	3674	2827	744	3471	2116	859	3040	2446	hypothetical protein
Synpcc7942_0956	Chromosome	963926	965068	+	1143	10107	1004	12726	17070	2341	13845	13839	2039	16007	6987	10416	2890	8351	9469	3768	8077	2860	7185	5227	47	6388	4636	47	5191	5400	39	5291	hypothetical protein
Synpcc7942_0957	Chromosome	965072	965719	+	648	1554	232	1978	2929	562	2260	2422	716	2879	1610	1428	747	1975	1295	870	1771	436	1202	1235	3	997	804	10	794	1056	11	1162	cob(I)yrinic acid a,c-diamide adenosyltransferase
Synpcc7942_0958	Chromosome	965726	966355	-	630	213	75	326	411	163	383	258	237	574	474	335	178	581	252	187	519	148	675	182	3	120	146	10	98	192	7	139	phosphoribosylglycinamide formyltransferase
Synpcc7942_0959	Chromosome	966530	967561	-	1032	1922	434	2087	3459	725	2047	2171	508	3320	1382	4364	606	1530	3793	713	1574	869	2030	944	10	788	702	12	803	1081	8	727	GTPase ObgE
Synpcc7942_0960	Chromosome	967595	968848	+	1254	95	8	379	151	19	364	147	12	431	185	61	65	252	60	124	180	8	80	164	3	104	154	5	85	147	1	146	ATPase
Synpcc7942_0961	Chromosome	968937	969950	+	1014	401	110	399	558	180	458	476	184	576	254	727	169	324	636	195	431	148	234	324	8	489	252	8	495	324	10	540	cell envelope-related function transcriptional attenuator common domain
Synpcc7942_0962	Chromosome	969968	971323	-	1356	986	121	1233	1743	234	1321	1538	274	1529	341	93	118	443	82	144	330	32	313	394	9	156	265	4	116	326	2	283	sun protein
Synpcc7942_0963	Chromosome	971259	971639	-	381	442	157	327	567	177	233	632	323	325	363	538	243	465	476	303	622	129	650	228	18	274	212	23	308	285	19	279	probable methyltransferase
Synpcc7942_0964	Chromosome	971856	972374	+	519	2045	235	2267	3129	487	1963	2240	558	2142	372	677	338	549	662	410	534	111	334	844	15	1030	766	22	830	908	11	1311	hypothetical protein
Synpcc7942_0965	Chromosome	972388	973350	+	963	918	96	739	1555	106	884	1189	199	1033	292	244	254	497	243	293	322	52	162	453	6	709	360	9	592	440	5	758	ammonium transporter protein Amt1-like
Synpcc7942_0966	Chromosome	973359	973946	-	588	1438	102	1452	2416	186	1641	1649	174	2050	592	1143	355	690	939	344	664	527	908	401	108	425	292	102	316	393	55	371	hypothetical protein
Synpcc7942_0967	Chromosome	974099	975061	+	963	1907	113	5982	3296	254	6425	2907	269	6383	1609	361	923	2002	307	1274	1647	63	1035	4354	6	2255	3365	15	2049	4262	6	2802	porphobilinogen deaminase
Synpcc7942_0968	Chromosome	975143	975358	+	216	218	34	209	329	74	220	255	81	277	178	511	69	224	395	88	257	283	277	75	10	106	93	5	81	89	8	88	hypothetical protein
Synpcc7942_0969	Chromosome	975368	976195	-	828	1932	223	1945	3134	497	2330	2107	447	2558	221	419	100	269	445	136	296	64	319	138	5	166	100	10	125	116	4	208	Carboxymethylenebutenolidase
Synpcc7942_0970	Chromosome	976311	977882	+	1572	1048	262	700	1688	577	880	1191	627	1328	104	79	55	127	75	77	145	36	121	44	4	85	37	7	57	33	4	91	phytoene dehydrogenase-like
Synpcc7942_0971	Chromosome	977903	979261	-	1359	3408	993	4456	5974	2339	4844	5035	2954	5926	2123	403	1377	3014	358	2068	3381	132	2375	3942	79	4117	3273	88	2746	3994	77	3826	hypothetical protein
Synpcc7942_0972	Chromosome	979369	979761	+	393	202	39	562	379	57	712	308	101	677	101	44	55	168	63	64	123	8	73	299	2	247	245	7	154	358	0	279	YjgF-like protein
Synpcc7942_0973	Chromosome	979758	980930	-	1173	59	26	75	83	38	67	80	36	118	258	112	123	254	148	127	368	53	407	89	6	49	63	8	73	53	6	70	UDP-glucose 6-dehydrogenase
Synpcc7942_0974	Chromosome	980967	981137	-	171	133	54	73	93	40	66	104	72	102	140	264	46	160	235	50	179	44	140	58	2	47	39	1	53	35	3	42	UDP-glucose dehydrogenase
Synpcc7942_0975	Chromosome	981254	982144	-	891	17	6	68	24	3	58	20	11	64	32	55	19	59	77	22	45	10	45	47	3	53	37	2	51	51	2	33	S-adenosyl-methyltransferase MraW
Synpcc7942_0976	Chromosome	982168	984897	+	2730	901	186	596	1480	345	599	1305	464	911	478	869	280	655	682	343	549	744	841	336	20	565	334	24	410	330	21	500	CBS
Synpcc7942_0977	Chromosome	985009	986010	-	1002	26834	2853	63622	50748	6792	68857	48254	7401	71059	18536	1431	8366	25795	1642	12341	19950	225	11225	48105	260	19188	36838	261	16869	43697	304	23993	phosphoribulokinase
Synpcc7942_0978	Chromosome	986415	987626	+	1212	62755	9547	108159	112986	26418	109159	83421	23712	107661	18281	4879	7621	23919	4609	11207	20285	1400	16926	40785	84	30406	31273	64	22594	38276	113	35103	ferredoxin-NADP oxidoreductase
Synpcc7942_0979	Chromosome	988074	988577	-	504	543	72	345	565	64	292	472	137	428	1144	1185	516	1276	933	629	1356	202	786	912	12	903	593	22	741	685	23	548	hypothetical protein
Synpcc7942_0980	Chromosome	988653	989276	-	624	194	25	202	314	47	176	269	34	264	421	356	163	460	388	195	899	136	482	250	38	294	99	16	308	158	32	269	hypothetical protein
ssrA	Chromosome	989340	989730	-	391	1188493	1313014	1163992	1872224	2655376	1157733	1750268	3394097	1863167	1906265	3989407	972060	2326605	3371926	1206655	2357444	3036122	2812772	1484059	2201107	2168527	1313145	2148509	1573943	1400335	2076359	1898817	SsrA-binding protein
Synpcc7942_0981	Chromosome	989800	991494	-	1695	653	60	1113	1094	96	1158	1011	110	1337	507	218	254	892	199	381	411	30	257	599	12	392	553	9	297	716	4	584	hypothetical protein
Synpcc7942_0982	Chromosome	991553	992167	+	615	2612	270	2389	4190	484	2548	3269	474	3275	2364	2771	991	2966	2343	1336	2541	1044	2167	1066	15	1730	822	11	1400	1015	4	1356	hypothetical protein
Synpcc7942_0983	Chromosome	992187	992873	+	687	1515	160	1152	2940	244	1225	2335	228	1763	759	722	426	1036	551	603	774	312	787	543	6	718	428	10	564	518	2	659	deoxyribose-phosphate aldolase
Synpcc7942_0984	Chromosome	992870	993670	+	801	644	83	676	1112	119	688	892	175	919	691	364	230	791	300	332	693	103	364	486	5	637	304	17	497	367	14	516	DNA repair protein RecO
Synpcc7942_0985	Chromosome	993654	995036	+	1383	1843	137	2039	2724	165	2026	2850	310	2801	2235	879	707	2658	891	1081	2422	253	995	1629	11	1143	1081	14	884	1315	6	1453	hypothetical protein
Synpcc7942_0986	Chromosome	995080	996231	+	1152	1689	199	2416	2407	331	2315	2382	432	2653	491	320	275	680	266	414	628	45	201	832	6	1645	711	19	1141	914	7	1634	probable glycosyltransferase
Synpcc7942_0987	Chromosome	996280	996723	-	444	1662	92	1965	2497	125	2059	1810	150	2142	1204	728	558	1791	717	797	1204	173	1033	1286	23	1408	1140	23	1053	1270	7	1119	putative ferric uptake regulator, FUR family
Synpcc7942_0988	Chromosome	996948	997274	-	327	1154	163	1168	1861	183	1438	1392	319	1619	3363	1632	1328	3600	1474	1601	3760	676	4219	918	102	1687	554	100	1615	674	65	1241	conserved hypothetical protein YCF54
Synpcc7942_0989	Chromosome	997379	997822	-	444	1561	195	1263	2185	208	1115	1755	333	1766	8551	6018	4543	9695	5170	4715	10042	3068	12346	1260	545	2296	1084	599	1759	1147	516	1539	hypothetical protein
Synpcc7942_0990	Chromosome	997912	998454	-	543	192	10	294	430	20	330	311	32	436	213	27	75	262	35	61	264	5	75	245	8	115	162	1	131	188	1	165	adenosylcobinamide kinase/adenosylcobinamide-phosphate guanylyltransferase
Synpcc7942_0991	Chromosome	998464	999729	-	1266	4011	250	3574	6203	487	3556	5768	657	4406	2147	1112	811	2487	1045	1143	2019	224	1399	2464	123	2570	1883	106	1955	2133	115	2298	proton extrusion protein PcxA
Synpcc7942_0992	Chromosome	999802	1001799	+	1998	499	86	543	696	103	518	649	180	720	663	600	320	793	595	388	858	135	412	514	17	434	412	29	388	519	19	501	hypothetical protein
Synpcc7942_0993	Chromosome	1001766	1003145	-	1380	1101	293	2519	2119	795	2475	1730	671	2418	872	459	516	1290	412	645	1215	175	801	2617	36	1138	2209	41	986	2768	40	1597	hypothetical protein
Synpcc7942_0994	Chromosome	1003177	1003746	-	570	151	25	286	267	46	291	204	65	356	176	145	115	258	126	167	223	97	239	246	20	210	162	17	239	221	14	303	hypothetical protein
Synpcc7942_0995	Chromosome	1003809	1004204	+	396	93	10	107	127	9	126	121	8	169	222	67	91	253	75	150	253	17	90	176	1	75	105	2	90	128	1	107	conserved hypothetical protein YCF20
Synpcc7942_0996	Chromosome	1004254	1005240	+	987	278	41	317	409	54	191	413	64	352	385	150	153	466	162	242	419	43	226	342	4	232	289	2	228	310	8	340	glycerate kinase
Synpcc7942_0997	Chromosome	1005256	1005432	-	177	5075	218	9131	7860	308	8208	6580	245	9027	8695	1249	3590	9905	1279	4934	8172	123	5554	6955	19	6009	5374	11	4697	5925	14	5841	50S ribosomal protein L32
Synpcc7942_0998	Chromosome	1005621	1007519	+	1899	11005	2134	8999	20550	5171	9477	17198	5392	12832	4080	9329	1483	5313	8470	2109	5322	2630	4665	3904	27	3117	3186	39	2656	3652	36	3565	FtsH peptidase homologue, chloroplast. Metallo peptidase. MEROPS family M41
Synpcc7942_0999	Chromosome	1007581	1007880	-	300	7236	2096	4992	14215	3316	4558	8873	3071	9280	3087	2295	1253	3729	1962	1844	3183	911	3890	1673	132	6607	1403	155	5995	1815	146	6346	hypothetical protein
Synpcc7942_1000	Chromosome	1008139	1011369	-	3231	259	33	265	370	28	259	326	58	297	208	167	133	309	189	164	327	29	180	212	7	174	158	11	182	195	4	203	hypothetical protein
Synpcc7942_1001	Chromosome	1011886	1013736	-	1851	1141	74	3065	1797	166	3032	1572	206	3516	1071	152	570	1417	150	749	1078	46	462	2509	1	997	2098	8	964	2403	9	1537	aspartate kinase
Synpcc7942_1002	Chromosome	1013888	1014316	+	429	59268	3222	120696	90454	5116	113045	72959	5728	119278	140320	3833	114606	208658	4090	146038	109539	292	84669	165850	303	151803	131533	223	107786	154709	294	136859	photosystem I reaction center subunit II
Synpcc7942_1003	Chromosome	1014434	1015987	+	1554	2072	391	3250	3387	839	3207	3140	946	3730	1782	722	937	2314	673	1356	2034	91	1157	3901	10	1727	2716	10	1303	3713	16	2519	anthranilate synthase, component I
Synpcc7942_1004	Chromosome	1015963	1016316	-	354	63	14	78	111	10	78	100	9	117	52	22	31	72	26	44	58	8	33	53	5	77	46	5	38	48	6	49	hypothetical protein
Synpcc7942_1005	Chromosome	1016315	1016944	+	630	93	15	355	154	16	409	143	14	369	97	18	39	91	34	50	132	3	53	109	0	67	70	0	57	88	0	61	HAD-superfamily hydrolase subfamily IA, variant 3
Synpcc7942_1006	Chromosome	1017044	1018123	+	1080	1057	55	2240	1806	107	2325	1511	149	2648	532	436	172	722	453	263	551	73	319	706	23	345	519	13	356	666	23	441	TPR repeat
Synpcc7942_1007	Chromosome	1018904	1020295	-	1392	1678	122	5243	2647	228	5053	2243	366	6655	1969	157	793	2377	137	1086	1502	20	309	2410	5	2157	1693	3	1608	2011	4	2207	fumarate hydratase
Synpcc7942_1008	Chromosome	1020332	1021186	-	855	270	24	1305	343	25	1558	380	50	1484	441	91	144	497	123	198	525	25	164	511	1	167	335	10	139	379	0	208	formyltetrahydrofolate deformylase
Synpcc7942_1009	Chromosome	1021351	1021950	-	600	111	28	159	190	55	204	231	58	235	158	47	68	175	42	71	162	10	93	135	2	83	92	6	97	111	5	106	transcriptional regulator, XRE family
Synpcc7942_1010	Chromosome	1021969	1022700	-	732	436	58	535	683	107	567	583	87	751	638	697	281	674	642	397	848	273	707	387	2	318	239	5	264	319	6	269	ribosomal large subunit pseudouridine synthase B
Synpcc7942_1011	Chromosome	1022715	1023956	-	1242	147	19	186	266	56	176	274	70	268	157	122	75	269	112	105	186	18	85	145	8	123	115	2	86	131	5	152	PAS/PAC sensor signal transduction histidine kinase
Synpcc7942_1012	Chromosome	1023969	1024742	-	774	189	16	253	265	38	351	191	54	373	233	180	70	312	206	123	217	32	150	121	1	76	95	1	80	164	4	96	two component transcriptional regulator, winged helix family
Synpcc7942_1013	Chromosome	1025389	1025625	-	237	609	72	742	1099	145	812	789	87	913	1324	159	616	1704	179	794	1296	37	680	576	0	708	299	2	606	397	2	658	hypothetical protein
Synpcc7942_1014	Chromosome	1025629	1028415	-	2787	5822	1115	7138	9704	2684	6914	8489	3663	7528	7854	2545	4275	11078	2563	5506	8587	692	5461	7070	30	9173	5169	34	6930	6176	27	9050	CheA signal transduction histidine kinase
Synpcc7942_1015	Chromosome	1028418	1030937	-	2520	2882	561	4414	4928	1227	3968	4513	2103	4530	4474	1890	2145	5749	2114	2835	3693	482	3892	4370	35	3012	3328	26	2092	4100	25	3998	methyl-accepting chemotaxis sensory transducer
Synpcc7942_1016	Chromosome	1030953	1031435	-	483	477	48	802	626	43	846	567	63	931	1618	2652	746	2026	2722	810	1703	406	2158	695	19	545	391	26	553	551	20	621	CheW protein
Synpcc7942_1017	Chromosome	1031697	1032458	-	762	715	40	949	1080	67	1054	972	44	1240	459	653	277	584	597	363	688	160	719	433	8	525	322	24	444	346	17	504	hypothetical protein
Synpcc7942_1018	Chromosome	1032577	1033212	+	636	123	4	209	186	14	174	148	10	197	83	20	46	151	30	68	108	5	49	123	1	76	113	2	98	155	0	92	hypothetical protein
Synpcc7942_1019	Chromosome	1033300	1034799	+	1500	272	75	505	470	108	529	464	137	603	1307	925	601	1656	821	679	1685	260	2046	486	12	335	458	10	232	534	8	403	4-alpha-glucanotransferase
Synpcc7942_1020	Chromosome	1034796	1035746	+	951	47	2	97	84	10	114	86	17	115	247	28	69	257	34	82	264	10	170	95	3	61	63	3	51	77	2	82	O-succinylbenzoate synthase
Synpcc7942_1021	Chromosome	1035731	1037074	+	1344	126	19	204	240	26	177	222	32	215	223	43	96	289	31	111	225	16	132	106	2	149	101	2	127	102	2	158	O-succinylbenzoic acid--CoA ligase
Synpcc7942_1022	Chromosome	1037049	1037837	-	789	1602	205	1093	2544	417	1173	1736	276	1888	1045	3206	574	1322	2663	642	1441	1427	2313	764	283	1177	552	211	1032	643	157	954	hypothetical protein
Synpcc7942_1023	Chromosome	1037841	1038086	-	246	1154	411	509	1623	464	466	1149	691	811	693	3413	381	896	2533	431	960	1678	1546	382	758	932	293	683	747	401	777	707	hypothetical protein
Synpcc7942_1024	Chromosome	1038106	1039098	-	993	241	47	326	432	119	285	372	121	343	192	220	93	223	225	114	274	81	191	288	11	282	200	18	220	236	10	292	hypothetical protein
Synpcc7942_1025	Chromosome	1039168	1039638	+	471	108	7	264	183	9	255	138	10	278	148	45	84	188	59	109	212	8	84	138	3	121	90	5	130	135	4	121	TPR repeat
Synpcc7942_1026	Chromosome	1039971	1041725	-	1755	882	129	789	1385	230	795	1171	304	1080	792	1186	344	947	1010	438	971	323	731	1009	6	664	694	10	657	840	18	781	fibronectin binding protein-like
Synpcc7942_1027	Chromosome	1041800	1042114	+	315	41	13	71	71	23	72	65	33	50	56	54	19	54	54	26	65	9	56	32	1	19	17	4	23	30	1	16	hypothetical protein
Synpcc7942_1028	Chromosome	1042384	1043340	-	957	336	129	622	458	212	749	393	196	837	405	398	233	567	418	323	412	79	321	386	36	271	308	39	309	399	45	310	hypothetical protein
Synpcc7942_1029	Chromosome	1043944	1044858	+	915	2297	177	5340	3612	289	5338	2815	213	5637	2267	548	992	2645	606	1364	2702	158	1383	2473	12	2590	2006	21	2286	2593	7	2245	branched-chain amino acid aminotransferase
Synpcc7942_1030	Chromosome	1044888	1046009	+	1122	3135	150	5780	4869	198	5477	4234	257	5955	2819	210	1249	3463	189	1609	2388	56	1159	3416	7	1772	2314	7	1584	2977	3	1996	histidinol-phosphate aminotransferase
Synpcc7942_1031	Chromosome	1046015	1046356	-	342	834	58	591	1373	103	562	1203	172	630	965	1127	426	1439	1024	675	946	132	783	447	31	425	338	16	345	377	46	404	hypothetical protein
Synpcc7942_1032	Chromosome	1046506	1047972	+	1467	4113	288	7018	6451	833	6964	6593	1778	10377	12429	66	5045	13200	84	6811	6407	25	2968	2124	8	2592	1436	6	1799	1431	6	2220	hypothetical protein
Synpcc7942_1033	Chromosome	1047992	1048948	+	957	3715	333	4376	5822	898	4320	5565	2390	6098	6921	52	2416	6749	48	2956	3266	37	4314	1182	16	2250	829	10	1622	870	17	2032	hypothetical protein
Synpcc7942_1034	Chromosome	1048952	1049815	+	864	1081	124	1481	2022	340	1529	1713	924	2269	2909	112	655	2491	117	970	1697	16	1713	725	4	665	365	7	522	421	4	749	Transglutaminase-like
Synpcc7942_1035	Chromosome	1049766	1050560	-	795	790	60	1083	1036	130	1247	862	133	1222	914	932	340	1127	838	442	1063	234	870	672	32	628	483	29	581	580	34	693	putative proteasome-type protease
Synpcc7942_1036	Chromosome	1050754	1051257	+	504	322	28	1160	586	79	1407	632	96	1293	3768	35	2379	4779	201	2713	2797	18	635	4621	4	515	3482	3	360	3953	1	334	hypothetical protein
Synpcc7942_1037	Chromosome	1051311	1053254	+	1944	3018	319	4672	4318	536	4446	4324	814	5770	3653	1972	1406	4471	1734	1703	2796	468	1322	3066	6	1912	2057	16	1295	2317	9	2112	arginine decarboxylase
Synpcc7942_1038	Chromosome	1053264	1053851	+	588	350	35	483	455	69	444	445	86	585	331	70	91	397	43	104	323	8	81	302	5	285	179	1	226	216	5	269	photosystem II oxygen-evolving complex 23K protein
Synpcc7942_1039	Chromosome	1053877	1054353	-	477	96	1	727	175	9	958	234	2	807	511	15	113	353	18	149	327	4	74	690	1	64	469	1	66	640	2	102	hypothetical protein
Synpcc7942_1040	Chromosome	1054722	1055279	+	558	132	42	111	161	52	113	157	67	184	4366	2153	1131	4928	1909	1536	4257	792	5367	547	17	827	456	29	596	515	14	633	hypothetical protein
Synpcc7942_1041	Chromosome	1055349	1055621	-	273	14	2	4	7	1	7	11	2	12	23	9	5	33	4	13	24	2	17	26	2	10	5	0	18	13	3	9	hypothetical protein
Synpcc7942_1042	Chromosome	1055645	1055980	+	336	375	20	432	621	34	457	701	56	491	539	196	241	872	190	409	587	53	319	378	5	309	398	9	221	450	2	385	hypothetical protein
Synpcc7942_1043	Chromosome	1055969	1056622	-	654	172	21	484	247	49	533	245	36	507	259	122	133	345	145	150	362	35	221	267	8	184	218	2	166	268	3	178	hypothetical protein
Synpcc7942_1044	Chromosome	1056740	1057462	-	723	466	60	678	646	85	629	541	147	787	1083	471	510	1247	450	587	1201	76	1199	613	0	592	404	5	550	541	3	493	Thymidylate synthase complementing protein ThyX
Synpcc7942_1045	Chromosome	1057543	1059114	-	1572	620	100	769	871	180	740	831	258	972	828	543	396	1140	442	456	960	105	692	803	19	504	550	13	452	723	15	613	amidase enhancer-like
Synpcc7942_1046	Chromosome	1059261	1059689	+	429	173	23	291	345	94	319	293	71	384	330	114	126	392	144	182	533	29	226	432	1	260	235	1	271	284	0	233	hypothetical protein
Synpcc7942_1047	Chromosome	1060318	1060839	+	522	39031	2228	87294	62509	3764	80316	53215	4491	88444	107161	1148	58034	144553	1213	77842	98678	220	50035	260326	1391	264242	200995	1122	201003	227864	1078	244540	phycocyanin, beta subunit
Synpcc7942_1048	Chromosome	1060891	1061382	+	492	37855	945	95670	72061	2751	96445	63829	4575	108299	124512	680	51198	158388	776	80007	118222	181	59054	285183	91	393332	292039	157	282466	321858	94	358346	phycocyanin, alpha subunit
Synpcc7942_1049	Chromosome	1061488	1062309	+	822	21107	1573	40791	40137	3591	36897	37288	6711	42820	64037	214	31255	89181	267	42655	66590	70	31006	149682	52	130079	114283	60	90674	135292	37	133043	phycobilisome rod linker polypeptide
Synpcc7942_1050	Chromosome	1062357	1063226	+	870	15082	1312	30940	30010	2987	29068	27052	4219	32333	56326	231	27962	76286	279	37962	62379	74	31955	130010	281	118211	101989	262	84638	122970	332	118134	phycobilisome rod linker polypeptide
Synpcc7942_1051	Chromosome	1063318	1063563	+	246	5303	1493	9414	8885	3057	7853	9729	4322	8332	20224	57	7900	27385	60	11904	21194	21	8637	42394	137	33497	31865	92	21168	36470	143	30777	phycocyanin linker protein 9K
Synpcc7942_1052	Chromosome	1064073	1064594	+	522	35036	3118	82506	61693	5721	79949	51002	6014	92836	80367	713	49216	111302	848	66094	80125	237	33955	215799	322	198177	159975	272	142218	200995	234	174398	phycocyanin, beta subunit
Synpcc7942_1053	Chromosome	1064646	1065137	+	492	13477	409	34831	27363	951	33149	21792	1746	37797	41608	211	20484	59313	276	29203	45044	73	20992	105393	34	125946	85981	33	81395	100259	36	111110	phycocyanin, alpha subunit
Synpcc7942_1054	Chromosome	1065228	1066049	+	822	209	10	823	389	18	878	493	10	969	921	74	348	1321	89	542	1189	10	221	2867	2	591	1815	7	545	2402	4	900	PBS lyase HEAT-like repeat
Synpcc7942_1055	Chromosome	1066056	1066679	+	624	71	18	197	113	42	175	140	27	201	250	18	117	375	13	155	240	8	52	578	1	175	355	1	138	500	4	229	phycocyanin alpha-subunit phycocyanobilin lyase
Synpcc7942_1056	Chromosome	1066706	1067488	+	783	708	82	1114	1294	266	1178	1115	180	1574	894	481	373	1157	446	510	1028	118	770	820	12	582	721	18	479	853	19	617	transcriptional regulator, XRE family
Synpcc7942_1057	Chromosome	1067527	1068558	+	1032	1150	94	1412	2266	286	1646	1713	383	2023	1395	666	750	1634	676	895	2285	196	1825	1076	7	883	729	23	815	821	17	928	thiamine-phosphate pyrophosphorylase
Synpcc7942_1058	Chromosome	1068576	1068788	+	213	192	10	136	292	26	145	204	13	192	106	43	44	95	37	58	84	15	70	81	3	80	58	5	46	58	1	94	hypothetical protein
Synpcc7942_1059	Chromosome	1068901	1069833	+	933	51428	29225	28124	97171	106461	32186	57726	80657	46935	8160	5427	6119	9699	4932	6955	15399	5227	15089	4771	787	23553	4288	873	20648	6004	642	17256	hypothetical protein
Synpcc7942_1060	Chromosome	1070025	1072052	+	2028	923	96	1124	1456	195	1183	1241	350	1341	518	149	337	666	146	451	521	47	345	470	28	421	383	36	345	471	37	468	type I restriction-modification
Synpcc7942_1061	Chromosome	1072278	1073213	+	936	2418	253	1385	3385	271	1376	2281	352	1947	1560	2144	1383	2198	1772	1591	1828	989	2496	1031	113	1742	820	106	1392	954	104	1322	hypothetical protein
Synpcc7942_1062	Chromosome	1073253	1073480	+	228	1898	233	1204	3624	327	1154	2553	352	1857	1147	3468	645	1537	3114	800	1535	1664	2522	693	181	1160	597	117	1061	653	138	959	hypothetical protein
Synpcc7942_1063	Chromosome	1073494	1073742	+	249	2562	498	1083	3857	606	987	2716	598	1556	915	2349	803	1397	1801	924	1191	1116	2060	592	258	1236	507	180	1183	517	222	1127	hypothetical protein
Synpcc7942_1064	Chromosome	1074007	1075368	+	1362	8014	326	7603	12621	314	7055	10424	382	7821	4117	2614	1591	4530	2274	1970	4596	1085	4598	2697	145	3019	1851	126	3050	2006	131	2179	type I restriction-modification
Synpcc7942_1065	Chromosome	1075365	1078484	+	3120	4724	522	3857	6929	767	3275	6695	1418	4314	4480	1603	1960	5603	1291	2641	3794	368	2725	2202	72	2964	1563	48	2057	1837	48	2751	DEAD/DEAH box helicase-like
Synpcc7942_1066	Chromosome	1078489	1078737	+	249	39	4	42	38	6	24	73	10	41	62	13	11	65	10	26	69	2	35	18	1	30	21	3	25	19	3	39	hypothetical protein
Synpcc7942_1067	Chromosome	1078734	1079282	+	549	164	40	204	230	60	174	178	58	167	185	8	74	193	13	75	180	7	57	60	0	78	25	3	63	49	1	79	hypothetical protein
Synpcc7942_1068	Chromosome	1079478	1080773	+	1296	2084	404	5248	3201	859	5101	2712	1149	4746	1193	213	472	1436	269	800	1099	39	352	2607	5	1498	1859	9	978	2377	8	1951	branched-chain alpha-keto acid dehydrogenase subunit E2
Synpcc7942_1069	Chromosome	1080999	1081727	-	729	518	37	645	961	91	696	654	79	826	217	45	96	310	54	166	263	10	226	276	5	198	163	1	182	219	5	279	hypothetical protein
Synpcc7942_1070	Chromosome	1081730	1082851	-	1122	683	108	559	1247	259	648	934	265	862	172	231	131	240	221	135	291	31	575	126	2	194	102	8	180	152	5	167	oxidoreductase aldo/keto reductase
Synpcc7942_1071	Chromosome	1083147	1083713	-	567	3593	1109	2261	6628	3008	2400	4714	3923	3543	923	3680	715	1371	3372	883	1399	752	2900	901	37	1823	988	38	1489	1231	34	1456	hypothetical protein
Synpcc7942_1072	Chromosome	1083771	1084322	-	552	190	26	494	314	58	601	243	49	730	276	112	98	480	111	173	250	31	233	225	1	223	247	2	215	310	4	223	cob(I)yrinic acid a,c-diamide adenosyltransferase
Synpcc7942_1073	Chromosome	1084451	1085167	+	717	231	36	510	334	93	506	268	88	574	189	60	86	284	39	127	91	23	140	233	45	318	227	24	244	289	29	300	ribonuclease PH
Synpcc7942_1074	Chromosome	1085257	1085562	-	306	284	88	107	280	88	127	215	76	170	78	83	59	124	50	93	135	26	116	33	14	89	28	10	59	38	18	83	hypothetical protein
Synpcc7942_1075	Chromosome	1085645	1086433	-	789	153	26	74	184	71	73	110	39	136	10	17	16	27	22	10	16	11	16	15	1	11	8	5	16	20	4	9	hypothetical protein
Synpcc7942_1076	Chromosome	1086581	1086997	-	417	470	87	343	745	164	346	501	103	477	80	40	48	118	30	59	71	19	56	77	16	94	66	10	79	73	9	95	osmotic signal transduction related protein
Synpcc7942_1077	Chromosome	1087327	1087638	+	312	144	57	208	318	126	276	212	79	323	242	103	121	288	92	137	335	41	296	144	12	158	79	5	187	119	8	153	hypothetical protein
Synpcc7942_1078	Chromosome	1087780	1088688	+	909	2426	494	1740	4340	818	1871	2972	822	2631	1918	5127	982	2326	4430	1144	2639	2439	4030	1114	98	1140	850	123	1022	1034	120	1018	hypothetical protein
Synpcc7942_1079	Chromosome	1088698	1091151	+	2454	3270	345	1668	5345	582	1438	4752	1172	2820	1602	1128	515	1955	951	665	1774	609	1552	1164	3	1165	808	17	923	871	7	1300	ATP-dependent DNA helicase RecG
Synpcc7942_1080	Chromosome	1091781	1093124	+	1344	2424	83	5475	3928	157	5768	3285	200	6449	1297	265	432	1432	257	595	1329	52	924	2728	14	2185	1945	6	1798	2270	13	2201	K+ transporter Trk
Synpcc7942_1081	Chromosome	1093131	1093832	+	702	1609	140	3174	2741	294	3291	2284	330	3835	1457	306	462	1733	239	663	1320	46	779	1694	11	1979	1143	9	1419	1312	5	1645	hypothetical protein
Synpcc7942_1082	Chromosome	1094751	1097516	+	2766	2131	711	1570	4773	2420	1849	2894	1366	2741	1677	129	943	2237	151	1281	2648	41	1891	837	54	2108	525	55	1814	660	63	1622	ATPase, E1-E2 type
Synpcc7942_1083	Chromosome	1097799	1099175	+	1377	737	45	1526	1289	175	1681	1157	156	1599	440	75	169	675	102	262	390	27	176	1037	3	411	798	11	366	1043	11	727	probable glycosyltransferase
Synpcc7942_1084	Chromosome	1099185	1099628	-	444	18	4	20	14	9	12	17	4	21	83	9	52	126	11	56	94	8	37	23	2	14	9	1	13	14	0	17	hypothetical protein
Synpcc7942_1085	Chromosome	1099720	1102044	+	2325	2109	318	3541	3354	663	3502	3352	1116	4265	3097	404	1137	4438	354	1843	2170	65	970	2726	12	1880	1877	19	1161	2363	19	2323	glycogen branching enzyme
Synpcc7942_1086	Chromosome	1102104	1103168	+	1065	4467	437	14885	7049	704	15640	6248	679	16295	3820	1098	1754	4660	1102	2350	3970	163	1951	12886	16	4670	10494	32	4646	12475	22	5281	uroporphyrinogen decarboxylase
Synpcc7942_1087	Chromosome	1103190	1104164	+	975	1357	73	3380	2152	113	3553	1973	130	4140	1140	66	358	1332	89	538	1275	17	376	2854	4	1583	1972	10	1225	2241	9	1698	hypothetical protein
Synpcc7942_1088	Chromosome	1104193	1104570	+	378	57904	11217	71210	93245	22830	74554	75353	23141	84112	35737	15159	18873	49233	13683	28373	28857	3472	25510	50810	190	73313	47277	282	50343	54749	263	67605	plastocyanin
Synpcc7942_1089	Chromosome	1104710	1107361	+	2652	40448	7137	16860	65839	20171	17896	34884	13224	29288	33192	25681	38707	39861	19504	37881	62522	13568	61499	4969	664	79944	3549	823	76455	4375	606	42695	ATPase
Synpcc7942_1090	Chromosome	1107477	1108274	-	798	8958	450	12125	17022	1278	14566	12368	1263	16936	1350	873	615	1811	883	913	1571	135	1169	2347	7	2862	1680	4	2139	1951	7	4073	hypothetical protein
Synpcc7942_1091	Chromosome	1108372	1109535	+	1164	200	46	240	343	93	193	211	172	334	258	171	125	311	169	148	423	34	198	146	3	111	111	11	107	150	4	192	hypothetical protein
Synpcc7942_1092	Chromosome	1110004	1110663	-	660	397	25	962	508	29	856	481	54	1010	460	62	158	442	80	200	425	37	163	512	1	532	255	2	483	320	1	519	hypothetical protein
Synpcc7942_1093	Chromosome	1110644	1111780	-	1137	368	22	762	640	19	847	582	64	1017	352	82	157	421	96	234	433	41	242	529	7	413	323	10	372	459	3	423	anhydro-N-acetylmuramic acid kinase
Synpcc7942_1094	Chromosome	1111918	1112535	-	618	76	6	116	93	14	170	75	2	164	83	54	49	126	65	71	147	14	71	62	1	64	50	0	65	47	0	58	putative transcriptional activator, TenA family
Synpcc7942_1095	Chromosome	1112853	1113278	+	426	910	484	464	1716	633	426	1418	1252	881	1769	1752	972	2108	1483	1109	2738	2511	4236	312	2646	787	259	2173	504	267	2128	674	hypothetical protein
Synpcc7942_1096	Chromosome	1113354	1114724	-	1371	12279	2705	12856	21426	7073	10321	17405	9734	8337	5850	2495	2563	7376	2577	3589	10911	1630	15376	12442	67	10550	8827	45	7326	10966	46	10105	thiamine biosynthesis protein ThiC
Synpcc7942_1097	Chromosome	1114822	1114947	+	126	6	0	2	6	1	0	1	2	5	3	1	1	5	2	1	5	1	4	2	0	0	1	0	6	1	0	1	hypothetical protein
Synpcc7942_1098	Chromosome	1115020	1116258	-	1239	145	16	287	215	34	289	233	39	348	292	108	140	440	112	202	304	11	94	728	2	161	526	8	119	572	2	197	hypothetical protein
Synpcc7942_1099	Chromosome	1116261	1116962	-	702	130	4	274	152	9	265	151	11	311	249	119	158	277	110	159	380	28	157	463	1	109	287	1	97	421	1	129	ubiquinone/menaquinone biosynthesis methyltransferase
Synpcc7942_1100	Chromosome	1117103	1118551	-	1449	1641	93	2034	2282	193	1672	1978	187	2639	1052	665	475	1319	668	671	1112	88	634	1143	12	971	971	16	976	1142	11	964	chromosomal replication initiation protein
Synpcc7942_1101	Chromosome	1118661	1119818	+	1158	21615	5558	12336	34118	16268	13408	20900	11299	18386	4201	5833	4824	5337	4553	5356	11704	2609	4173	2452	886	25417	2296	1082	22396	3139	872	17322	PDZ/DHR/GLGF
Synpcc7942_1102	Chromosome	1119830	1120258	+	429	1697	791	1045	3298	2545	1130	1864	1956	1934	567	324	500	649	301	504	1318	146	579	158	61	858	142	69	997	185	58	634	hypothetical protein
Synpcc7942_1103	Chromosome	1120323	1121054	-	732	86	16	196	140	19	278	139	40	234	130	100	50	138	96	47	138	17	78	128	9	83	125	15	91	129	6	116	glucosamine-6-phosphate isomerase 2
Synpcc7942_1104	Chromosome	1121152	1122417	-	1266	643	177	1059	1012	386	1103	1041	551	1157	377	145	218	551	150	293	493	44	224	616	7	478	529	6	351	628	7	614	cell division protein FtsW
Synpcc7942_1105	Chromosome	1122449	1123534	-	1086	581	148	1739	984	238	1777	881	193	2047	419	357	172	540	414	278	474	62	319	767	8	392	597	5	353	792	5	560	MRP protein-like
Synpcc7942_1106	Chromosome	1123678	1124148	-	471	156	18	514	206	13	655	198	21	542	296	139	146	360	199	220	372	21	261	284	4	242	232	6	248	347	2	295	hypothetical protein
Synpcc7942_1107	Chromosome	1124289	1125089	-	801	683	200	582	1100	328	556	882	303	834	818	2432	519	1058	2575	489	1066	679	1310	825	91	588	768	99	686	986	105	631	TPR repeat
Synpcc7942_1108	Chromosome	1125373	1125648	+	276	340	29	394	518	25	292	444	43	360	875	183	690	1392	162	808	963	45	1107	487	46	294	362	40	240	396	25	267	bacterial nucleoid protein Hbs
Synpcc7942_1109	Chromosome	1125667	1126740	+	1074	83	9	132	119	10	123	167	14	185	212	159	141	303	143	158	264	42	160	167	5	115	140	6	114	161	4	163	threonine phosphate decarboxylase
Synpcc7942_1110	Chromosome	1126901	1127527	+	627	1663	239	2833	2960	547	2775	2364	733	3210	1881	655	1231	2975	601	1753	1780	100	1780	1587	59	2058	1615	78	1690	1840	58	1859	response regulator receiver domain protein (CheY-like)
Synpcc7942_1111	Chromosome	1127864	1129447	-	1584	565	55	777	939	69	715	905	117	926	1109	55	479	1372	50	694	952	14	251	697	2	638	516	5	501	689	1	785	serine/threonine protein kinase
Synpcc7942_1112	Chromosome	1129444	1130385	-	942	239	26	330	393	38	352	356	78	510	408	45	168	588	31	253	410	9	161	370	1	245	273	3	194	302	4	283	ribosomal large subunit pseudouridine synthase D
Synpcc7942_1113	Chromosome	1130382	1131473	-	1092	409	38	555	749	95	540	747	125	722	622	143	231	819	146	353	649	34	409	520	0	337	452	4	306	541	3	475	hypothetical protein
Synpcc7942_1114	Chromosome	1131480	1132343	-	864	418	64	709	837	148	725	822	222	973	630	241	293	748	276	355	909	108	754	643	4	350	453	6	317	618	3	437	ribosomal biogenesis GTPase
Synpcc7942_1115	Chromosome	1132340	1132720	-	381	429	82	611	740	188	649	611	244	792	446	247	331	646	167	488	727	135	830	415	39	411	401	34	315	451	21	431	hypothetical protein
Synpcc7942_1116	Chromosome	1132968	1134176	+	1209	9252	1038	29655	16703	1900	32464	11780	2191	29863	4394	643	2188	6378	661	3419	4601	121	1562	6829	21	4217	4958	14	3410	6996	17	7384	phosphoglycerate kinase
Synpcc7942_1117	Chromosome	1134381	1135043	+	663	2882	153	6059	4204	185	5791	3969	145	4828	1107	557	567	1434	541	847	902	118	702	2878	22	3044	1884	22	2629	2169	35	2189	hypothetical protein
Synpcc7942_1118	Chromosome	1135064	1136614	-	1551	2743	111	2552	4453	227	2602	3389	205	3425	971	402	365	1215	372	410	893	81	640	1282	5	967	910	7	785	1021	2	961	mercuric reductase
Synpcc7942_1119	Chromosome	1136617	1137294	-	678	514	13	524	610	41	594	506	27	715	375	220	172	456	216	265	502	22	341	362	4	378	213	8	315	232	4	257	hypothetical protein
Synpcc7942_1120	Chromosome	1137860	1138015	-	156	7766	1663	3568	9255	2012	3756	4417	1301	5478	252	132	266	313	139	401	375	49	281	97	12	346	88	15	219	76	23	309	hypothetical protein
Synpcc7942_1121	Chromosome	1138464	1140623	-	2160	2261	383	2221	3392	876	2112	3450	1070	2742	2537	1349	1866	3761	1247	2227	3083	427	1636	1502	112	2646	1275	115	1944	1539	99	2357	serine/threonine protein kinase
Synpcc7942_1122	Chromosome	1140801	1140995	+	195	6171	519	17858	9233	1040	17832	6516	1078	22461	10282	1003	4060	11085	1032	5650	13074	102	8086	5219	33	3781	3419	35	2781	4411	70	3606	50S ribosomal protein L33
Synpcc7942_1123	Chromosome	1141051	1141266	+	216	2483	579	7587	4112	967	7928	3222	994	10273	4077	343	1745	4554	365	2219	5397	54	3941	1881	38	1714	1643	43	1375	2111	36	2003	30S ribosomal protein S18
Synpcc7942_1124	Chromosome	1141288	1143300	+	2013	1167	230	2634	1806	340	2576	1967	461	3788	7097	3942	2609	7886	4009	3228	7775	893	9748	2292	446	1289	1606	368	1132	1950	422	1672	Exoribonuclease II
Synpcc7942_1125	Chromosome	1143397	1144332	+	936	1592	149	4478	2507	212	4992	2378	233	5363	5955	3493	3246	8521	3369	4026	6257	375	3839	3616	18	1273	2855	19	1339	3737	18	1245	putative CheA signal transduction histidine kinase, no good domain identification
Synpcc7942_1126	Chromosome	1144390	1145223	-	834	1355	129	1571	1949	236	1779	1607	176	2224	746	1045	298	932	1053	483	1125	70	648	1051	9	716	705	9	805	944	11	780	ABC transporter permease protein
Synpcc7942_1127	Chromosome	1145373	1146842	+	1470	12633	1963	11488	22599	4348	12308	17219	4510	15967	2822	6511	1325	3835	6021	1638	3196	1160	4212	3688	58	2585	3154	71	2223	4058	50	3218	microcin-processing peptidase 2. Unknown type peptidase. MEROPS family U62
Synpcc7942_1128	Chromosome	1147349	1148437	+	1089	165	19	162	369	70	128	209	38	222	116	75	53	183	81	65	195	19	178	114	13	93	57	11	92	54	6	70	hypothetical protein
Synpcc7942_1129	Chromosome	1148540	1149388	+	849	224	37	349	345	72	365	346	79	406	164	213	95	246	230	130	223	81	148	205	4	135	181	18	111	214	2	127	hypothetical protein
Synpcc7942_1130	Chromosome	1149445	1151259	+	1815	1069	108	1600	1679	168	1604	1743	260	1877	1153	796	514	1620	765	745	958	152	442	1242	22	697	1039	14	539	1189	14	1140	protein serine/threonine phosphatase
Synpcc7942_1131	Chromosome	1151398	1151619	+	222	2384	86	4616	3164	121	5226	2501	150	3985	2371	734	773	2391	724	984	3339	138	2610	3369	71	5243	1846	86	5407	2226	91	3509	ferredoxin-thioredoxin reductase variable subunit
Synpcc7942_1132	Chromosome	1151670	1153373	-	1704	484	30	437	850	67	480	694	51	534	333	210	147	389	222	180	308	38	218	314	12	282	219	8	230	242	6	219	hypothetical protein
Synpcc7942_1133	Chromosome	1153415	1155559	-	2145	186	1	187	273	6	115	268	10	159	471	97	168	615	92	210	376	44	377	266	5	143	194	3	146	165	0	141	bacteriocin-processing peptidase. Cysteine peptidase. MEROPS family C39
Synpcc7942_1134	Chromosome	1155654	1155962	-	309	244	16	259	470	36	253	355	26	276	610	270	303	791	252	354	731	174	1014	149	0	89	109	1	84	114	7	78	hypothetical protein
Synpcc7942_1135	Chromosome	1157413	1157931	-	519	74	5	115	79	8	120	96	9	160	63	14	19	99	31	41	71	8	32	99	2	42	77	0	44	80	1	41	cation transporter
Synpcc7942_1136	Chromosome	1158027	1160624	+	2598	3187	678	4076	5503	1642	4097	5049	3338	4616	1674	2714	895	2518	2579	1292	1798	560	969	3361	7	3073	2547	14	2348	3164	15	3664	PBS lyase HEAT-like repeat
Synpcc7942_1137	Chromosome	1160762	1161508	-	747	14536	1018	33583	31194	2358	36959	23198	1949	37626	4774	1999	2302	6429	1980	3555	5390	126	3443	8024	13	4815	6437	15	3943	8829	5	6668	conserved hypothetical protein YCF23
Synpcc7942_1138	Chromosome	1161580	1162590	+	1011	150	4	173	262	7	171	222	13	193	64	142	23	71	104	43	78	14	50	68	1	81	75	2	58	84	3	106	conserved hypothetical protein YCF62
Synpcc7942_1139	Chromosome	1162565	1164235	-	1671	7662	734	8248	12992	1473	8839	10781	1405	11080	5006	6907	2998	6220	6085	3777	5634	1925	7618	4410	27	2094	3798	48	2037	4394	26	2227	hypothetical protein
Synpcc7942_1140	Chromosome	1164350	1166107	-	1758	114	8	395	166	17	319	150	30	469	187	25	75	222	20	94	201	5	100	124	2	66	108	3	69	120	4	109	hypothetical protein
Synpcc7942_1141	Chromosome	1166126	1166812	-	687	160	14	239	246	14	289	239	11	314	313	228	198	556	228	270	332	14	238	254	3	150	173	2	108	228	4	156	hypothetical protein
Synpcc7942_1142	Chromosome	1166949	1168526	+	1578	5125	1376	5692	9531	3504	6189	7498	3595	8209	2125	5052	693	2309	4305	897	2323	1131	2472	2139	8	1241	1711	18	1041	2247	14	1593	methionyl-tRNA synthetase
Synpcc7942_1143	Chromosome	1168605	1169201	+	597	1150	70	2389	2025	93	2570	1727	181	2955	1698	270	693	2104	249	987	2501	42	1393	3292	6	1993	2191	9	1860	2376	5	1984	hypothetical protein
Synpcc7942_1144	Chromosome	1169424	1170455	+	1032	885	111	1320	1573	215	1329	1393	235	1765	1267	1502	603	1679	1315	724	1820	311	844	1161	6	552	942	13	573	1125	13	736	hypothetical protein
Synpcc7942_R0044	Chromosome	1170702	1170775	-	74	694	341	1602	1184	547	1569	1030	613	1951	1181	315	555	1346	325	729	1172	21	964	804	118	1119	819	95	881	849	119	897	tRNA-Pro
Synpcc7942_1145	Chromosome	1170843	1171169	-	327	2170	194	3644	3535	234	4077	3034	190	4580	2087	1876	837	2535	1751	1179	1707	188	905	1362	9	1061	1161	11	826	1321	3	1284	Glutaredoxin-related protein
Synpcc7942_1146	Chromosome	1171215	1171481	-	267	2215	61	3907	3696	91	4367	3273	55	5105	2465	753	1054	2647	741	1352	2226	119	1347	1161	7	972	715	5	874	903	6	887	hypothetical protein
Synpcc7942_1147	Chromosome	1171571	1172278	-	708	90	16	65	131	21	61	90	16	75	155	60	96	206	71	120	191	10	186	83	4	58	36	4	60	57	10	46	hypothetical protein
Synpcc7942_1148	Chromosome	1172695	1173912	+	1218	756	275	387	1184	267	330	1029	356	744	15777	22836	8503	17952	22830	7995	13993	6820	20107	1398	83	2857	1123	75	2235	1244	65	1612	metal dependent phosphohydrolase
Synpcc7942_1149	Chromosome	1173913	1174890	-	978	988	119	1726	1795	229	1989	1364	247	2088	1059	434	449	1432	374	582	1425	134	1746	969	38	541	765	21	461	908	20	664	dTDP-glucose 46-dehydratase
Synpcc7942_R0045	Chromosome	1174969	1175042	+	74	94	4	66	99	6	24	69	9	77	163	217	36	188	152	72	235	37	136	209	0	344	148	0	471	188	0	315	tRNA-Pro
Synpcc7942_1150	Chromosome	1175078	1175734	-	657	10034	2055	3295	19605	4121	3034	12159	4694	6954	11036	2029	6183	13592	1834	7199	11054	8166	26984	929	3105	3548	891	2623	2805	1011	2060	2023	hypothetical protein
Synpcc7942_1151	Chromosome	1175883	1177466	-	1584	1542	177	2380	2512	287	2585	2772	398	3030	693	175	396	976	154	524	876	64	685	957	19	994	804	23	984	986	10	1123	cytidylate kinase pantoate--beta-alanine ligase Cytidyltransferase-related
Synpcc7942_1152	Chromosome	1177670	1178677	-	1008	9868	3067	24897	16372	7382	28839	17737	13169	31600	22021	1780	8624	25985	1344	11735	33764	379	10877	17487	46	7890	12063	95	6802	15107	65	9000	rare lipoprotein A
Synpcc7942_1153	Chromosome	1179295	1181139	-	1845	4121	1174	2017	7998	3545	2135	5522	2689	3559	3996	1487	2654	4451	1223	2714	3170	846	13009	314	877	901	240	1077	905	327	702	689	hypothetical protein
Synpcc7942_1154	Chromosome	1181136	1182443	-	1308	1478	123	620	2005	317	518	1256	173	968	2452	665	3967	3223	472	3855	5289	288	2863	332	118	5590	221	170	5661	287	130	3998	hypothetical protein
Synpcc7942_1155	Chromosome	1182479	1183195	+	717	73	5	141	167	14	100	144	10	126	92	41	40	128	35	59	139	3	62	64	2	80	64	7	80	71	0	69	hypothetical protein
Synpcc7942_1156	Chromosome	1183497	1186094	+	2598	1878	109	1519	3489	230	1412	3781	455	2859	5082	188	2601	6517	255	3631	5154	40	2990	285	2	204	243	12	165	282	2	236	hypothetical protein
Synpcc7942_1157	Chromosome	1186081	1189266	+	3186	3503	200	2596	6666	504	2292	6394	912	4740	9113	120	5534	12130	101	7334	9922	45	5852	476	2	724	364	15	507	394	7	581	hypothetical protein
Synpcc7942_1158	Chromosome	1189305	1192448	-	3144	4208	260	3724	6263	380	2538	5651	666	4182	21778	6538	9410	27829	5786	11177	22271	1982	10915	18234	434	11297	12130	367	9857	11310	287	8254	diguanylate cyclase/phosphodiesterase with PAS/PAC and GAF sensor(s)
Synpcc7942_1159	Chromosome	1192792	1193292	-	501	598	43	291	825	41	219	801	68	421	643	644	220	835	547	250	602	256	591	372	177	799	265	135	617	317	123	750	transcriptional regulator, MarR family
Synpcc7942_1160	Chromosome	1193397	1194299	+	903	90	51	176	162	93	189	165	91	194	162	30	69	195	53	106	160	5	97	74	4	79	64	4	64	79	0	100	hypothetical protein
Synpcc7942_1161	Chromosome	1194348	1194842	+	495	23	4	47	33	13	49	33	4	43	32	13	7	51	3	27	31	0	26	20	1	15	29	0	15	15	0	19	hypothetical protein
Synpcc7942_1162	Chromosome	1194846	1195301	+	456	30	17	56	61	16	43	47	10	46	86	55	38	101	52	39	129	9	111	21	4	19	21	2	25	25	0	26	hypothetical protein
Synpcc7942_1163	Chromosome	1195317	1196492	+	1176	114	23	124	205	82	137	130	92	152	179	34	72	211	56	102	210	27	154	79	3	64	46	2	42	76	2	68	hypothetical protein
Synpcc7942_1164	Chromosome	1197417	1198841	+	1425	2050	214	1101	3503	357	812	2779	463	1750	5339	388	1639	5869	336	2213	6235	189	4556	659	185	465	341	186	543	352	177	338	hypothetical protein
Synpcc7942_1165	Chromosome	1198844	1199239	-	396	12	0	4	6	0	1	6	1	9	25	9	11	21	8	5	17	1	14	10	1	10	6	2	12	7	0	4	hypothetical protein
Synpcc7942_1166	Chromosome	1199437	1200762	+	1326	137	8	131	218	7	89	252	15	135	354	59	224	515	80	255	594	13	280	153	4	120	102	7	107	106	4	105	hypothetical protein
Synpcc7942_1167	Chromosome	1200773	1201330	-	558	388	46	1003	659	69	1227	536	87	1135	257	121	128	295	131	176	289	48	135	254	4	202	194	7	232	238	3	241	hypothetical protein
Synpcc7942_1168	Chromosome	1201327	1202109	-	783	314	24	344	434	29	278	435	88	425	258	68	122	350	66	191	262	13	80	217	0	392	166	5	350	174	4	343	circadian phase modifier CpmA
Synpcc7942_1169	Chromosome	1202102	1203865	-	1764	1328	51	1891	2303	127	1741	2067	174	2357	757	395	251	1039	350	393	694	99	334	966	0	864	681	3	686	762	1	1068	oligopeptide-binding protein of oligopeptide ABC transporter
Synpcc7942_1170	Chromosome	1203837	1204319	-	483	190	22	456	295	50	596	265	34	583	232	308	113	304	270	139	356	47	209	184	9	115	153	3	125	184	5	129	2-C-methyl-D-erythritol 2,4-cyclodiphosphate synthase
Synpcc7942_1171	Chromosome	1204598	1206109	-	1512	945	39	1182	1399	58	1275	1196	101	1587	452	251	198	606	274	276	389	38	245	523	2	420	398	3	433	505	0	494	hypothetical protein
Synpcc7942_1172	Chromosome	1206148	1207596	-	1449	318	67	306	560	181	314	519	165	389	196	209	97	257	186	128	238	81	182	232	11	190	162	21	170	215	20	276	apolipoprotein N-acyltransferase
Synpcc7942_1173	Chromosome	1207866	1209134	+	1269	43	5	139	75	5	135	79	10	166	110	68	46	129	60	61	121	22	85	95	2	51	66	1	69	94	1	63	hypothetical protein
Synpcc7942_1174	Chromosome	1209224	1209343	-	120	6691	1480	7983	8102	2039	7297	7530	2186	9749	6178	1132	4501	8961	963	4930	8033	324	6541	4462	727	7207	4454	603	6095	5166	890	8284	photosystem II reaction center protein PsbJ
Synpcc7942_1175	Chromosome	1209424	1209546	-	123	13500	3758	19344	20847	6642	18444	18956	5808	23361	12375	2293	7809	17181	2077	9424	14945	759	15329	10204	1674	15880	9051	1351	12439	10193	1883	15213	photosystem II protein L
Synpcc7942_1176	Chromosome	1209559	1209693	-	135	12653	3600	18178	20369	6708	17725	16476	4583	22624	10851	2185	6464	14679	1894	8436	13300	712	11933	9471	1448	13183	7851	1131	10090	9718	1670	13092	cytochrome b559 subunit beta
Synpcc7942_1177	Chromosome	1209715	1209966	-	252	19287	8141	30123	35491	16351	31308	26434	9806	40985	17781	3473	9021	23925	3329	12761	22017	1315	19687	15911	3140	25180	14245	2362	18987	17339	3419	23292	cytochrome b559 subunit alpha
Synpcc7942_1178	Chromosome	1210031	1211080	-	1050	4732	736	8299	8585	2028	9236	7601	1894	8747	2518	693	894	2851	643	1142	3706	157	3172	2790	2	1476	1919	5	1147	2453	5	2702	photosystem II stability/assembly factor
Synpcc7942_1179	Chromosome	1211113	1211529	-	417	3701	294	6306	5913	555	6543	5052	487	6496	1673	870	905	1899	868	1151	1951	97	1422	1948	25	1343	1243	21	1324	1545	16	1925	rubredoxin
Synpcc7942_1180	Chromosome	1211703	1212104	+	402	5666	677	6493	10278	2066	7679	7130	1386	8471	2019	1857	968	2568	1771	1338	2552	1008	2104	2325	26	2354	1717	23	1831	2212	24	2393	NADH dehydrogenase subunit A
Synpcc7942_1181	Chromosome	1212095	1212802	+	708	9926	1895	10493	18774	4896	12157	14840	3843	13657	2624	2520	1143	3249	2129	1699	2922	1369	2369	4184	52	4174	3247	70	2954	4125	38	4457	NADH dehydrogenase subunit B
Synpcc7942_1182	Chromosome	1212795	1213313	+	519	4289	621	4628	7528	1782	5232	5949	1621	5783	1282	863	721	1621	806	986	1404	493	1199	1708	18	1910	1297	14	1468	1654	15	2254	NADH dehydrogenase subunit J
Synpcc7942_1183	Chromosome	1213480	1214214	+	735	910	61	1321	1531	156	1442	1320	204	1836	1064	466	628	1547	478	851	1436	82	699	1387	15	791	1202	13	656	1351	6	943	hypothetical protein
Synpcc7942_1184	Chromosome	1214239	1215141	+	903	3265	194	4813	5409	363	5068	4688	419	5703	3460	1735	1322	4808	1582	2063	2994	204	1849	2168	24	1802	1755	22	1344	2011	17	1857	6-pyruvoyl-tetrahydropterin synthase-like protein
Synpcc7942_1185	Chromosome	1215373	1215648	+	276	161	13	248	280	22	320	254	25	378	393	105	183	517	102	213	396	6	191	216	1	123	129	3	120	135	0	141	hypothetical protein
Synpcc7942_1186	Chromosome	1215652	1216350	+	699	84	2	164	127	6	160	120	15	219	99	4	34	139	8	56	118	5	41	48	0	27	48	4	34	44	1	38	putative riboflavin-specific deaminase
Synpcc7942_1187	Chromosome	1216357	1217532	+	1176	472	40	828	754	75	846	656	58	1055	195	217	85	338	251	128	242	45	143	317	2	187	244	7	172	248	1	254	hypothetical protein
Synpcc7942_1188	Chromosome	1217650	1218042	+	393	3039	375	2428	5108	522	2585	3874	678	2985	1066	2687	364	1608	2540	557	934	294	632	2241	47	1545	1685	56	1049	1970	36	1133	Ap-4-A phosphorylase II-like protein
Synpcc7942_1189	Chromosome	1218046	1218630	-	585	215	23	395	416	69	462	280	90	446	81	29	32	115	38	45	93	12	39	87	5	126	66	3	91	113	3	196	molybdopterin-guanine dinucleotide biosynthesis protein A
Synpcc7942_1190	Chromosome	1218720	1220180	-	1461	3116	415	6629	4665	826	6525	3749	1165	5926	684	373	342	962	319	533	551	72	264	1429	11	838	1036	9	615	1425	5	1278	leucyl aminopeptidase
Synpcc7942_1191	Chromosome	1220349	1220900	+	552	277	11	937	437	25	1075	296	27	968	103	43	59	162	46	85	150	3	93	238	4	168	189	2	159	227	0	170	guanylate kinase
Synpcc7942_1192	Chromosome	1220990	1221583	-	594	1397	311	4264	2537	756	4621	1848	793	4889	760	173	378	948	202	533	1165	70	524	1232	20	725	989	16	755	1535	25	904	hypothetical protein
Synpcc7942_1193	Chromosome	1221676	1222398	-	723	268	33	751	362	115	833	381	72	886	207	38	171	284	47	236	493	10	104	299	4	470	322	11	435	495	9	428	Phospholipid/glycerol acyltransferase
Synpcc7942_1194	Chromosome	1222698	1223495	+	798	1306	52	2130	2004	105	2541	1638	131	2551	473	280	305	564	243	416	742	56	467	470	13	335	312	20	369	399	10	386	pyridoxal phosphate biosynthetic protein PdxJ
Synpcc7942_1195	Chromosome	1223721	1224221	+	501	1580	156	1221	2351	316	1609	1871	320	1966	1851	2138	1038	2359	2159	1301	2533	648	2268	1094	31	1430	893	72	1190	1148	46	1300	hypothetical protein
Synpcc7942_1196	Chromosome	1224298	1224534	+	237	436	61	559	646	128	621	528	70	765	601	186	343	770	187	382	678	35	578	405	16	325	329	15	282	375	11	305	hypothetical protein
Synpcc7942_1197	Chromosome	1224841	1225728	-	888	1586	290	3960	2842	536	4211	2404	824	4365	900	105	436	1157	125	619	759	17	298	1601	7	1305	1389	14	1007	1783	2	1300	indole-3-glycerol-phosphate synthase
Synpcc7942_1198	Chromosome	1225805	1227244	-	1440	3181	901	8225	5638	1768	8512	4707	1509	8370	1546	457	738	1919	407	1082	1532	61	931	2669	25	1834	2297	29	1721	2971	23	2304	dihydrolipoamide dehydrogenase
Synpcc7942_1199	Chromosome	1227303	1228007	-	705	239	122	158	226	117	167	234	218	218	222	371	205	303	336	202	351	90	212	145	9	182	121	6	185	125	12	183	probable tRNA/rRNA methyltransferase
Synpcc7942_1200	Chromosome	1228048	1229061	-	1014	163	12	347	246	37	343	230	30	325	137	21	54	186	20	87	152	2	39	209	2	221	139	0	212	179	1	234	hypothetical protein
Synpcc7942_1201	Chromosome	1229078	1230508	-	1431	713	134	1840	1272	260	1826	1120	344	1868	577	116	331	777	94	457	740	26	248	1029	5	980	730	7	767	915	10	1184	probable glycosyltransferase
Synpcc7942_1202	Chromosome	1230512	1232980	-	2469	878	114	1801	1413	236	1774	1251	394	1841	585	189	348	790	174	460	699	61	260	1313	11	1359	930	15	955	1181	19	1609	hypothetical protein
Synpcc7942_1203	Chromosome	1233050	1233463	-	414	30	1	22	30	1	19	30	6	42	18	15	6	26	23	10	29	7	11	16	1	12	8	3	8	11	3	8	hypothetical protein
Synpcc7942_1204	Chromosome	1233460	1233774	-	315	18	5	15	30	0	24	22	3	28	19	42	10	15	52	10	17	18	9	13	1	15	9	2	19	10	6	12	Prevent-host-death protein
Synpcc7942_1205	Chromosome	1233775	1233939	+	165	5	0	5	4	0	11	2	0	9	7	3	1	11	4	2	12	3	3	5	0	3	5	1	4	3	0	2	phage_integrase-like
Synpcc7942_1206	Chromosome	1233936	1234211	+	276	166	9	103	229	23	60	187	16	102	141	214	59	180	154	64	167	44	164	71	0	110	68	1	100	67	1	76	hypothetical protein
Synpcc7942_1207	Chromosome	1234338	1234601	-	264	1100	145	770	1887	276	795	1384	285	1075	1065	1922	325	1139	1734	327	1222	515	1179	371	922	572	210	528	556	255	800	490	Addiction module toxin, Txe/YoeB
Synpcc7942_1208	Chromosome	1234594	1234848	-	255	2203	97	2052	3613	106	2185	2496	158	2215	1892	926	636	2028	872	630	2473	673	2782	921	3334	1508	516	2514	1434	653	2780	1261	Prevent-host-death protein
Synpcc7942_1209	Chromosome	1234970	1235230	-	261	10211	1818	6257	20420	3237	6067	14161	4753	8163	7537	8902	2365	8132	7103	2931	9551	9089	14025	4578	42418	12299	3147	40118	9816	3290	40399	7007	hypothetical protein
Synpcc7942_1210	Chromosome	1235233	1235481	-	249	1221	249	497	1628	369	506	1045	589	707	383	404	275	450	282	237	591	325	1435	156	69	222	100	82	226	104	54	170	hypothetical protein
Synpcc7942_1211	Chromosome	1235481	1235825	-	345	2810	526	1536	4953	1019	1704	3074	1225	2339	1160	1252	502	1363	1084	543	1761	1182	4318	435	269	653	319	328	590	364	201	510	probable molybdopterin-guanine dinucleotide biosynthesis protein A
Synpcc7942_1212	Chromosome	1235830	1236090	-	261	2159	230	721	2906	297	625	1930	290	1060	1707	1357	638	1692	991	601	2305	1486	3948	271	369	582	216	332	413	191	249	414	hypothetical protein
Synpcc7942_1213	Chromosome	1236470	1236886	+	417	370	44	264	543	51	322	375	61	411	1235	1232	303	1313	1102	389	1321	224	902	377	6	524	266	7	411	272	8	410	virulence associated protein C
Synpcc7942_1214	Chromosome	1237017	1237520	+	504	1163	107	1726	1847	205	2340	1340	124	2624	297	189	128	354	231	210	314	46	394	108	4	147	56	0	98	82	4	171	Glutathione peroxidase
Synpcc7942_1215	Chromosome	1237546	1238553	+	1008	432	19	362	602	83	470	496	65	661	76	17	35	74	23	29	58	12	58	25	0	48	21	2	26	26	5	53	acyl-CoA dehydrogenase family protein-like
Synpcc7942_1216	Chromosome	1238550	1240109	-	1560	9538	347	17519	15511	680	18891	14275	1052	33493	7511	221	1792	9096	190	3038	4827	86	2051	1247	21	1022	987	32	890	1126	7	1172	circadian clock protein KaiC
Synpcc7942_1217	Chromosome	1240159	1240467	-	309	6152	2156	6842	9790	3668	7612	8943	6163	11228	2769	358	1115	2934	334	1488	3028	141	2034	972	142	1002	770	145	763	759	132	1266	circadian clock protein KaiB
Synpcc7942_1218	Chromosome	1240557	1241411	-	855	3333	254	2992	5351	343	3232	4985	541	5273	1323	471	803	1672	460	888	2206	92	2014	1313	72	759	990	55	803	1109	47	883	circadian clock protein KaiA
Synpcc7942_1219	Chromosome	1241649	1242032	+	384	17319	5709	32762	28745	13579	31904	19625	14893	40164	21756	3747	9610	26028	3715	12580	23439	405	19457	12868	1028	15687	9877	751	10969	12032	1013	13632	50S ribosomal protein L21
Synpcc7942_1220	Chromosome	1242067	1242333	+	267	14969	5039	22261	24725	9969	22925	17357	10567	29523	15436	2962	9183	19725	2696	11219	17738	618	21204	8650	1455	12924	6974	960	9455	7881	1586	12374	50S ribosomal protein L27
Synpcc7942_1221	Chromosome	1242455	1242832	-	378	3791	116	6895	5784	227	6443	4295	314	6972	2324	1229	1339	2895	1280	1720	2118	205	1753	3259	12	2987	2020	20	2598	2405	8	2647	response regulator receiver domain protein (CheY-like)
Synpcc7942_1222	Chromosome	1242925	1243809	+	885	190	14	540	287	30	612	239	35	749	337	246	139	374	272	167	519	98	452	106	13	88	67	11	86	90	8	85	tRNA pseudouridine synthase B
Synpcc7942_1223	Chromosome	1243830	1245008	-	1179	7161	1010	4304	12301	2497	4767	8346	2230	6920	801	888	440	1088	779	580	1040	207	719	687	28	879	456	34	652	529	42	1068	DevC protein
Synpcc7942_1224	Chromosome	1244992	1246092	-	1101	5493	1647	3666	10794	4938	4597	6348	2774	6968	471	843	263	583	846	363	689	178	565	711	2	497	529	6	456	703	7	792	ABC-transporter membrane fusion protein
Synpcc7942_1225	Chromosome	1246181	1246927	-	747	1804	58	2150	2237	72	2429	1537	108	2682	1696	711	1192	2643	748	1220	1823	85	1044	8259	20	3121	7237	20	3086	10477	12	2610	phycocyanobilin:ferredoxin oxidoreductase
Synpcc7942_1226	Chromosome	1247104	1248369	+	1266	3309	360	3352	5589	606	3331	4922	614	4242	3308	1884	1099	3505	1687	1309	4390	314	3685	1632	0	596	1103	15	667	1461	4	687	processing protease
Synpcc7942_R0046	Chromosome	1248477	1248551	-	75	9	0	9	19	0	3	12	1	14	34	21	10	40	25	12	61	0	62	21	0	25	16	0	20	18	0	31	tRNA-Val
Synpcc7942_1227	Chromosome	1248593	1249327	-	735	92	10	103	177	24	95	182	21	141	1185	409	503	1429	417	662	1283	69	1467	350	2	163	215	7	128	280	3	176	DNA repair protein RadC
Synpcc7942_1228	Chromosome	1249355	1250224	+	870	85	26	196	161	29	258	127	56	183	43	79	26	86	66	27	88	14	47	111	0	47	94	3	47	131	4	69	hypothetical protein
Synpcc7942_1229	Chromosome	1250193	1250987	-	795	361	24	598	614	60	588	557	61	649	178	47	87	206	49	133	148	9	49	304	2	399	232	3	311	296	1	575	precorrin-4 C11-methyltransferase
Synpcc7942_1230	Chromosome	1250977	1251846	-	870	758	167	1468	1282	383	1553	1154	345	1581	370	125	144	432	125	190	306	41	174	570	7	423	458	9	338	628	2	671	prolipoprotein diacylglyceryl transferase
Synpcc7942_1231	Chromosome	1251930	1252904	-	975	32451	9540	50258	63790	28585	54775	51282	24030	56406	4201	1012	2655	5263	933	3628	3708	339	2546	10334	38	19639	9172	37	14430	11588	38	26404	cytochrome b6f complex subunit PetA
Synpcc7942_1232	Chromosome	1252950	1253489	-	540	16262	1144	33803	28275	2778	35151	23518	2082	33495	3215	860	1589	3779	891	2483	3102	165	2157	7301	20	10009	5405	39	7230	6975	31	11972	cytochrome b6-f complex iron-sulfur subunit
Synpcc7942_1233	Chromosome	1253790	1254473	-	684	266	6	353	373	22	300	320	20	332	224	82	83	266	60	103	217	34	113	306	23	299	200	17	262	228	15	235	hypothetical protein
Synpcc7942_1234	Chromosome	1254739	1255242	+	504	624	91	290	1169	237	360	784	133	654	1105	697	910	1512	621	1097	1921	328	2164	589	35	478	430	33	443	535	21	330	hypothetical protein
Synpcc7942_1235	Chromosome	1255757	1257946	-	2190	1048	220	2550	1553	363	2313	1529	471	2797	1519	216	666	2169	226	1008	860	26	674	3828	7	2062	1792	19	1769	2572	16	2874	assimilatory nitrate reductase (ferredoxin) precursor
Synpcc7942_1236	Chromosome	1258144	1258968	-	825	2182	611	4901	3862	1856	5219	3791	3767	4749	3044	48	2057	4435	44	2527	3552	13	2647	5268	37	10874	3310	27	7549	4620	58	12194	nitrate transport ATP-binding subunits C and D
Synpcc7942_1237	Chromosome	1258978	1260957	-	1980	6890	2113	15613	12189	7963	16671	11549	14645	14195	5123	69	3388	6543	48	4609	11967	18	3567	19596	85	32817	10701	50	23182	13705	95	36101	nitrate transport ATP-binding subunits C and D
Synpcc7942_1238	Chromosome	1260972	1261811	-	840	5901	951	13516	9391	2933	13093	9072	4366	11741	4842	29	3049	5703	35	4131	9411	11	1553	10468	52	19482	6130	45	12519	7181	69	20592	nitrate transport permease
Synpcc7942_1239	Chromosome	1261868	1263199	-	1332	11674	1681	33159	18616	3961	32145	16815	4586	28255	13554	42	7901	17736	46	11721	16377	16	1694	24761	177	27966	15512	177	21709	20314	437	30648	ABC-type nitrate/nitrite transport system substrate-binding protein
Synpcc7942_1240	Chromosome	1263263	1264801	-	1539	5667	321	18955	10028	697	18081	10547	1187	17266	10893	944	4924	12696	1248	8576	10796	76	1068	16434	14	33131	9836	18	18850	11701	26	29067	ferredoxin-nitrite reductase
Synpcc7942_1241	Chromosome	1265088	1266137	+	1050	413	16	764	639	48	812	677	56	947	1624	832	811	1959	1069	960	1723	91	1578	1565	8	1101	1271	15	905	1582	15	860	nitrite reductase related protein
Synpcc7942_1242	Chromosome	1266128	1267057	+	930	317	83	317	438	105	321	430	333	423	850	186	377	1076	162	412	622	21	395	725	1	310	592	2	221	543	1	431	transcriptional regulator, LysR family
Synpcc7942_1243	Chromosome	1267422	1268117	-	696	41	4	113	88	15	99	91	18	106	148	59	85	184	59	97	194	7	182	72	11	65	64	5	100	70	5	113	cyclic nucleotide-binding domain (cNMP-BD) protein
Synpcc7942_1244	Chromosome	1268365	1269663	+	1299	687	76	1216	1051	104	1202	1004	92	1467	557	117	253	753	120	400	534	12	254	857	8	644	616	2	641	764	6	912	ATPase
Synpcc7942_1245	Chromosome	1270001	1270345	+	345	50	35	62	116	71	66	76	72	95	163	53	61	186	90	88	262	16	234	136	22	192	78	21	232	92	10	150	hypothetical protein
Synpcc7942_1246	Chromosome	1270803	1272317	+	1515	1421	205	2664	2208	386	2985	2043	412	3158	515	404	275	894	489	410	552	87	321	634	29	562	529	30	465	716	23	822	carotene isomerase
Synpcc7942_1247	Chromosome	1272322	1272561	+	240	139	11	283	224	25	271	177	40	299	82	39	50	127	38	68	105	7	38	88	1	116	55	2	92	67	1	158	hypothetical protein
Synpcc7942_1248	Chromosome	1272551	1273123	+	573	555	79	990	921	183	1070	759	265	1129	384	86	204	532	73	267	462	17	154	326	2	428	219	6	306	283	3	441	hypothetical protein
Synpcc7942_1249	Chromosome	1273621	1273755	-	135	17748	2029	30414	16411	2034	21038	15744	2291	18553	25318	2353	11039	37208	1846	16342	24219	590	13432	50015	4565	45758	47207	4242	32806	54956	7070	39820	photosystem I reaction center subunit IX
Synpcc7942_1250	Chromosome	1273781	1274260	-	480	31961	2207	87130	55617	4426	86807	50427	4696	83079	64655	3830	30352	88666	4526	41842	79442	486	39287	170438	376	115929	137725	275	79552	172229	386	117387	photosystem I reaction center subunit III precursor
Synpcc7942_1251	Chromosome	1274438	1275487	+	1050	204	59	620	340	74	764	308	97	748	92	98	44	102	94	82	115	54	140	51	2	218	47	5	93	61	2	111	O-sialoglycoprotein endopeptidase
Synpcc7942_1252	Chromosome	1275556	1276833	+	1278	200	9	372	317	15	415	267	30	449	184	74	99	292	70	135	212	19	117	221	4	104	173	4	98	230	1	133	DNA repair protein RAD32-like
Synpcc7942_1253	Chromosome	1276940	1277221	-	282	592	101	745	1004	184	781	827	237	1029	449	370	229	645	339	361	596	82	442	430	3	443	378	4	345	397	3	468	hypothetical protein
Synpcc7942_1254	Chromosome	1277460	1277855	+	396	23485	2854	18414	42578	6489	17888	29443	6555	24082	7074	6918	5255	9769	6512	6379	8908	1748	13265	17619	1245	19960	14236	826	15384	17672	1111	16710	cyclic nucleotide-binding domain (cNMP-BD) protein
Synpcc7942_1255	Chromosome	1277852	1279015	-	1164	772	63	816	1294	87	948	925	114	1021	292	510	124	378	492	136	327	117	333	296	2	308	245	2	238	286	5	273	L-cysteine/cystine lyase
Synpcc7942_1256	Chromosome	1279079	1279633	+	555	1283	364	1804	2210	788	1858	1775	691	2024	341	437	224	546	412	314	355	120	297	459	4	522	449	11	427	586	4	700	glutathione S-transferase
Synpcc7942_1257	Chromosome	1279685	1281532	+	1848	1456	326	1653	2419	719	1629	2143	795	1876	454	820	273	684	767	371	518	746	386	575	58	913	486	58	708	605	37	1234	chloride channel-like
Synpcc7942_1258	Chromosome	1281532	1281945	+	414	343	40	406	453	40	341	378	86	420	239	219	137	303	167	221	230	74	115	118	5	266	118	11	208	114	8	252	hypothetical protein
Synpcc7942_1259	Chromosome	1281993	1283171	+	1179	15937	3912	11547	27062	10073	12476	17492	11191	17625	3359	4953	1767	4214	4162	2446	4377	1186	4817	2274	84	6089	1678	120	4490	1984	104	5532	arsenite-activated ATPase (arsA)
Synpcc7942_1260	Chromosome	1283244	1284071	+	828	1629	263	1806	3184	617	2147	2182	564	3195	1203	596	719	1771	443	901	3900	537	2050	1044	41	2380	1023	36	1898	1307	32	1911	hypothetical protein
Synpcc7942_1261	Chromosome	1284223	1285014	-	792	528	72	2983	808	137	3497	665	145	3459	841	232	383	971	239	576	1002	61	470	1159	0	685	841	3	661	923	1	682	triosephosphate isomerase
Synpcc7942_1262	Chromosome	1285028	1286647	-	1620	748	109	1077	1233	260	1230	1125	259	1855	1298	903	416	1404	954	562	1307	83	1236	602	1	407	448	4	384	471	0	378	uncharacterized FAD-dependent dehydrogenase
Synpcc7942_1263	Chromosome	1286711	1287835	-	1125	402	76	683	545	124	871	408	94	1059	785	2005	234	687	1733	262	867	184	1001	434	5	211	270	4	241	399	5	191	N6-adenine-specific DNA methylase-like
Synpcc7942_1264	Chromosome	1287939	1289582	+	1644	376	95	463	538	216	493	433	347	529	243	216	114	376	219	176	382	88	238	346	8	314	283	14	217	319	4	341	Na+/H+ antiporter
Synpcc7942_1265	Chromosome	1289545	1290258	-	714	440	75	778	678	118	833	548	153	928	268	213	147	369	221	172	254	71	172	356	3	252	331	6	231	388	6	276	hypothetical protein
Synpcc7942_1266	Chromosome	1290360	1290953	-	594	160	71	333	235	98	342	235	185	408	266	99	183	388	85	280	339	19	185	453	4	280	303	5	283	339	6	348	Ham1-like protein
Synpcc7942_1267	Chromosome	1290950	1291729	-	780	560	65	1118	773	131	1026	659	98	1125	504	286	300	713	309	407	582	55	345	1089	26	1025	1006	26	886	1300	20	979	hypothetical protein
Synpcc7942_1268	Chromosome	1291777	1293231	-	1455	1131	96	1318	1863	171	1408	1660	248	1661	387	600	200	604	503	247	437	97	301	778	4	449	580	8	402	742	7	607	Phosphoglucomutase
Synpcc7942_1269	Chromosome	1293542	1294939	+	1398	230	36	703	483	86	712	461	142	886	199	111	111	308	97	161	196	22	127	369	5	269	362	8	183	428	14	266	magnesium transporter
Synpcc7942_1270	Chromosome	1295129	1295425	+	297	7040	1625	5630	11298	2631	6272	8340	2222	8480	2732	3199	1624	3245	2772	2220	3789	817	3641	2056	79	4499	1456	87	3342	1659	71	4544	hypothetical protein
Synpcc7942_1271	Chromosome	1295438	1296175	-	738	769	43	1101	1072	113	1190	821	134	1204	239	104	155	385	84	204	237	13	119	704	3	1565	603	5	1451	817	1	1189	hypothetical protein
Synpcc7942_1272	Chromosome	1296234	1296761	-	528	73	3	128	112	2	170	98	6	167	94	107	43	117	112	55	127	16	95	102	0	54	85	2	70	108	1	54	hypothetical protein
Synpcc7942_1273	Chromosome	1296812	1298347	+	1536	185	33	311	245	35	285	286	63	350	128	43	70	179	53	102	178	8	51	133	6	135	118	7	91	131	2	186	hypothetical protein
Synpcc7942_1274	Chromosome	1298630	1299157	-	528	807	240	2072	1292	447	2593	1010	429	2512	1075	504	530	1467	547	787	1225	91	891	1233	9	846	1027	20	850	1408	8	886	TPR repeat
Synpcc7942_1275	Chromosome	1299187	1300350	-	1164	2348	933	2588	4082	2122	2636	4054	2650	3098	1871	1026	584	2801	8090	850	1954	161	950	1695	16	834	1167	13	673	1367	18	1197	hypothetical protein
Synpcc7942_1276	Chromosome	1300381	1301163	-	783	220	14	300	309	13	257	416	8	383	262	26	85	403	17	174	265	5	84	366	4	251	210	2	146	257	1	372	extracellular solute-binding protein, family 3
Synpcc7942_1277	Chromosome	1301174	1301524	-	351	6151	2386	15077	11547	6514	16960	7364	4878	20401	7363	1237	3491	8463	1373	4184	9486	224	6323	5597	35	5412	4168	37	4323	4974	60	6399	50S ribosomal protein L20
Synpcc7942_1278	Chromosome	1301569	1301769	-	201	18626	5071	32871	25348	10124	31699	16906	7267	38725	19783	4917	9904	23851	4272	11900	20848	614	14798	15241	62	14496	9974	74	10754	12520	117	13213	50S ribosomal protein L35
Synpcc7942_1279	Chromosome	1301796	1302047	-	252	5	4	18	13	4	20	8	3	20	9	3	3	18	5	11	26	1	5	17	0	14	5	1	7	11	0	10	hypothetical protein
Synpcc7942_1280	Chromosome	1302044	1303138	-	1095	375	24	717	570	64	765	616	85	759	608	279	260	802	274	347	939	73	553	496	11	352	377	7	257	454	14	484	hypothetical protein
Synpcc7942_1281	Chromosome	1303144	1303836	-	693	1006	63	2222	1858	115	2590	1607	99	2462	1424	1049	667	1803	995	780	1723	200	1922	1257	19	717	1046	24	652	1216	16	920	hypothetical protein
Synpcc7942_1282	Chromosome	1304480	1305463	-	984	382	41	464	613	69	404	547	108	524	415	524	164	481	439	189	466	325	458	302	69	246	186	56	201	221	39	270	molybdenum cofactor biosynthesis protein A
Synpcc7942_1283	Chromosome	1305460	1305957	-	498	123	10	223	177	11	238	170	24	240	107	101	49	143	73	70	138	29	71	153	2	139	130	11	106	127	5	175	molybdopterin synthase subunit MoaE
Synpcc7942_1284	Chromosome	1305960	1306232	-	273	98	11	178	171	33	189	120	32	241	94	57	83	126	48	79	106	16	95	99	1	119	94	3	81	103	2	117	molybdopterin converting factor subunit 1
Synpcc7942_1285	Chromosome	1306229	1307200	-	972	73	20	199	140	13	221	131	13	211	41	10	23	44	15	31	31	6	14	89	1	61	73	0	59	107	1	107	bifunctional molybdenum cofactor biosynthesis protein C/molybdopterin-binding protein
Synpcc7942_1286	Chromosome	1307304	1308515	+	1212	288	29	652	502	58	664	445	91	700	208	26	91	257	33	175	208	8	164	311	3	245	248	2	157	324	3	275	molybdopterin molybdochelatase
Synpcc7942_1287	Chromosome	1309030	1310862	+	1833	19690	3177	31215	30328	7445	28114	23460	11856	25688	11389	886	5072	16898	649	6719	7871	405	3784	25777	1185	24757	19082	983	19699	22847	995	20856	VCBS
Synpcc7942_1288	Chromosome	1311028	1311534	+	507	78	1	88	99	5	105	70	13	125	250	60	140	265	59	145	290	14	163	158	1	83	142	1	72	152	1	91	hypothetical protein
Synpcc7942_1289	Chromosome	1311841	1313181	+	1341	14374	1770	12106	25427	3617	14376	17476	4252	16346	2945	7276	1369	3789	6484	1767	3210	4635	5772	2575	392	3328	1988	393	2969	2571	258	2936	putative modulator of DNA gyrase
Synpcc7942_1290	Chromosome	1313290	1313460	-	171	27665	7544	17338	35203	11198	11532	26703	17090	17043	20755	12195	9891	22679	10322	9709	328128	22259	49776	103248	6743	12388	9975	4395	9793	9950	4963	7619	SmtA metallothionein
Synpcc7942_1291	Chromosome	1313561	1313929	+	369	136	16	178	182	15	222	172	20	254	195	101	85	242	116	136	805	15	179	408	2	103	104	0	114	152	0	61	transcriptional regulator, ArsR family
Synpcc7942_1292	Chromosome	1313939	1316023	-	2085	1682	154	1515	2537	257	1286	2533	413	2041	2471	3077	1440	3472	3749	1755	2997	1012	4027	1220	25	1324	997	36	1081	1105	28	1239	DNA primase
Synpcc7942_1293	Chromosome	1316166	1318598	-	2433	3453	603	7480	6049	1275	7811	4828	2202	8109	1823	768	981	2447	741	1403	1837	168	790	3868	15	3394	3298	30	2569	3948	21	4974	phenylalanyl-tRNA synthetase subunit beta
Synpcc7942_1294	Chromosome	1318734	1320302	+	1569	2912	173	2933	4396	287	2801	4310	428	4176	2255	3051	1294	3522	2789	1674	2712	787	2049	1932	50	1543	1784	40	1164	1999	41	1856	serine/threonine protein kinase
Synpcc7942_1295	Chromosome	1320370	1321758	-	1389	1528	144	1099	2349	246	1076	2128	273	1543	3189	815	1747	3892	673	1750	3675	372	4052	877	4	474	560	6	419	679	6	630	Phospholipid/glycerol acyltransferase
Synpcc7942_1296	Chromosome	1321898	1322593	+	696	156	15	378	307	14	445	233	17	558	84	44	31	101	45	67	126	7	93	41	1	21	36	2	31	49	0	38	hypothetical protein
Synpcc7942_1297	Chromosome	1322910	1324319	+	1410	6283	909	6693	9881	1926	6360	8300	2298	8715	3885	2401	2047	4707	2077	2593	3392	899	3777	4717	409	12325	3698	480	9762	4430	363	11294	Malate dehydrogenase (oxaloacetate decarboxylating)
Synpcc7942_1298	Chromosome	1325107	1326837	+	1731	2091	699	1885	3415	716	1699	2617	839	2356	10097	23780	3550	10355	22140	3846	9795	16913	22164	7813	934	10189	4138	694	9350	4111	452	6552	diguanylate cyclase (GGDEF domain)
Synpcc7942_1299	Chromosome	1326892	1327854	-	963	1165	50	1353	1982	82	1404	1861	104	1826	832	136	438	1275	141	638	813	20	346	575	5	537	441	10	381	515	1	598	hypothetical protein
Synpcc7942_1300	Chromosome	1328093	1328662	+	570	466	55	441	659	62	519	485	77	701	227	60	104	305	61	154	470	9	217	187	5	427	147	11	378	176	7	355	hypothetical protein
Synpcc7942_1301	Chromosome	1328678	1330141	+	1464	87	23	103	183	27	84	209	28	133	1569	976	619	1748	960	625	1700	120	2039	257	9	193	196	14	226	246	10	196	ATP-dependent DNA helicase RecQ
Synpcc7942_1302	Chromosome	1330250	1330726	+	477	10859	1725	4475	16857	2477	3438	13538	4012	6486	2057	3139	2020	2936	2286	2194	2509	3444	7792	3423	28010	24093	3786	22388	17014	4081	19431	19395	hypothetical protein
Synpcc7942_1303	Chromosome	1330752	1331150	-	399	877	113	1133	1343	156	1235	1127	129	1542	951	2770	350	1067	11962	414	1159	759	933	733	5	669	578	10	565	795	4	674	hypothetical protein
Synpcc7942_1304	Chromosome	1331160	1331732	-	573	1566	116	3775	2635	169	4080	2029	225	4040	1087	160	390	1367	192	532	897	23	402	1525	4	617	1055	8	634	1530	5	721	hypothetical protein
Synpcc7942_1305	Chromosome	1331834	1333444	-	1611	1545	88	1349	2386	111	1357	2224	241	1854	854	171	251	1091	191	394	690	43	618	554	9	407	473	12	338	557	9	558	ATPase
Synpcc7942_1306	Chromosome	1333522	1334082	-	561	2385	296	2505	3505	404	2899	2299	385	3029	2477	5280	1111	2994	3199	1299	3268	816	4278	858	226	1021	686	275	855	777	196	943	hypothetical protein
Synpcc7942_1307	Chromosome	1334181	1334996	+	816	417	29	1294	663	58	1685	624	31	1662	273	109	151	362	129	197	325	33	197	371	4	189	278	5	164	414	7	232	putative ABC-2 type transport system permease protein
Synpcc7942_1308	Chromosome	1335009	1336076	+	1068	794	81	2360	1337	150	2704	1133	109	2894	646	432	313	865	460	394	825	45	468	785	3	375	603	8	422	713	5	494	tryptophanyl-tRNA synthetase
Synpcc7942_1309	Chromosome	1336073	1337005	+	933	343	22	942	607	35	948	558	53	1329	173	18	61	225	15	78	156	1	52	291	1	219	240	2	138	292	2	275	hypothetical protein
Synpcc7942_1310	Chromosome	1337076	1338047	+	972	2323	291	3012	3160	507	3046	2347	475	3370	1772	1263	546	2038	1011	787	1552	130	1031	1873	4	2041	1246	14	1919	1562	10	2015	ndhF3 operon transcriptional regulator
Synpcc7942_1311	Chromosome	1338222	1338578	-	357	522	147	657	670	179	643	678	324	772	187	62	171	335	67	204	237	16	152	293	10	575	243	4	422	293	10	508	hypothetical protein
Synpcc7942_1312	Chromosome	1338656	1340458	-	1803	586	90	1082	835	159	1011	885	198	1172	503	348	218	644	268	289	577	91	269	841	11	576	591	12	419	665	13	813	ATPase
Synpcc7942_1313	Chromosome	1340634	1342433	+	1800	1124	225	3913	1955	488	3903	1631	623	4433	881	167	333	1235	161	549	711	30	423	1667	6	781	1402	11	549	1835	12	1419	aspartyl-tRNA synthetase
Synpcc7942_1314	Chromosome	1342534	1344405	-	1872	57439	24354	33302	109871	87030	37114	60098	71389	47148	15458	9867	8148	18722	8290	9558	22950	3380	42586	8665	2176	22986	7783	2349	20567	9326	1859	16720	FtsH-2 peptidase. Metallo peptidase. MEROPS family M41
Synpcc7942_1315	Chromosome	1344583	1345983	-	1401	3311	364	2564	4708	732	2443	4476	673	4005	1926	4410	931	2317	6638	1177	2128	1177	2158	1329	9	1697	1102	12	1330	1342	17	1444	tRNA (uracil-5-)-methyltransferase Gid
Synpcc7942_1316	Chromosome	1346077	1347114	-	1038	180	46	290	226	59	245	188	82	237	188	213	95	230	175	104	201	44	236	113	18	99	92	24	88	103	21	92	Mn transporter MntC
Synpcc7942_1317	Chromosome	1347173	1347910	+	738	70	8	174	99	14	195	74	11	216	388	75	159	442	53	254	63	6	91	47	4	82	63	5	71	94	1	121	ATPase
Synpcc7942_1318	Chromosome	1347917	1348768	+	852	78	12	148	96	27	181	102	16	225	49	57	27	68	73	43	83	8	55	66	1	29	28	2	31	47	0	49	manganese transport system membrane protein MntB
Synpcc7942_1319	Chromosome	1348834	1349373	+	540	57	16	122	88	22	132	88	20	146	58	30	34	90	39	37	63	3	36	81	1	49	70	0	49	69	1	73	pyrimidine regulatory protein PyrR
Synpcc7942_1320	Chromosome	1349340	1350296	-	957	2068	1337	641	3278	2022	645	2063	3250	1507	811	4185	527	1001	3525	561	1296	12514	2182	302	5747	2223	266	5008	1566	272	4631	1443	hypothetical protein
Synpcc7942_1321	Chromosome	1350414	1351433	-	1020	214	41	522	323	33	607	269	25	634	191	164	112	285	160	145	157	76	151	376	18	159	221	15	180	289	12	183	hypothetical protein
Synpcc7942_1322	Chromosome	1351613	1351840	+	228	25813	1296	59530	35220	1757	45254	24874	1880	39426	59657	6289	27988	79631	5288	40489	58645	826	31594	63852	398	58219	49591	312	42340	54565	454	52414	photosystem I reaction center subunit IV
Synpcc7942_1323	Chromosome	1351949	1352797	+	849	141	6	307	197	12	311	184	16	339	336	115	132	459	82	165	455	20	229	241	2	185	130	0	182	176	1	232	DNA-(apurinic or apyrimidinic site) lyase / Formamidopyrimidine-DNA glycosylase
Synpcc7942_1324	Chromosome	1352829	1355588	-	2760	5948	829	4801	9313	1455	4597	8030	1984	7420	4920	5400	1901	5754	4495	2326	5070	3393	5805	2496	16	3790	2015	27	3073	2320	28	3512	DEAD/DEAH box helicase-like
Synpcc7942_1325	Chromosome	1355787	1357151	+	1365	3517	290	3199	5495	435	3434	4289	363	4651	1667	1242	540	1845	979	705	1482	264	1539	1147	4	931	777	12	911	878	4	1010	primary replicative DNA helicase
Synpcc7942_1326	Chromosome	1357232	1360693	+	3462	3416	666	3229	5111	1148	3112	4623	1946	4003	1584	194	713	2337	183	1046	1126	37	381	1940	7	2599	1579	10	2047	1855	14	2968	transcription-repair coupling factor
Synpcc7942_1327	Chromosome	1360808	1361101	+	294	528	59	545	861	150	581	521	146	575	632	123	332	598	105	346	1131	28	964	267	7	259	196	4	277	274	10	254	hypothetical protein
Synpcc7942_1328	Chromosome	1361167	1361559	+	393	120	50	91	215	63	134	108	64	161	104	10	35	120	5	50	220	11	121	45	0	23	25	2	19	34	1	42	hypothetical protein
Synpcc7942_1329	Chromosome	1361879	1362505	+	627	3002	861	6128	5051	1868	6657	4028	1480	6321	1402	653	818	2125	692	1149	1280	177	630	2566	5	1859	2135	10	1496	2781	5	2552	hypothetical protein
Synpcc7942_1330	Chromosome	1362508	1363164	+	657	894	124	2100	1513	228	2194	1383	322	2169	656	126	283	834	132	391	584	18	152	1022	0	823	785	5	656	998	2	1084	hypothetical protein
Synpcc7942_1331	Chromosome	1363290	1363466	+	177	1620	73	1645	2502	81	1744	1944	97	2233	1098	2880	659	1463	2559	810	1192	470	1500	777	23	937	509	21	690	550	16	821	CAB/ELIP/HLIP superfamily protein
Synpcc7942_1332	Chromosome	1363471	1364091	+	621	402	37	509	729	68	558	770	72	749	419	550	167	588	519	240	490	128	267	226	1	282	175	0	230	185	0	268	hypothetical protein
Synpcc7942_1333	Chromosome	1364091	1364786	+	696	354	54	442	675	107	432	674	156	695	268	219	148	369	207	180	291	43	177	176	1	135	150	5	104	202	0	187	ExsB
Synpcc7942_1334	Chromosome	1364783	1366180	+	1398	484	56	613	790	99	578	737	153	799	369	103	117	460	97	165	385	28	172	215	3	123	178	7	113	224	4	199	aminodeoxychorismate synthase, subunit I
Synpcc7942_1335	Chromosome	1366177	1366971	+	795	168	22	206	264	45	202	207	45	258	170	25	62	171	14	82	196	13	55	106	7	135	68	5	104	97	1	146	probable branched-chain amino acid aminotransferase
Synpcc7942_1336	Chromosome	1367261	1368343	+	1083	662	206	403	1187	319	375	970	507	724	1006	392	383	1123	381	456	1609	162	1062	188	131	406	180	93	446	192	108	310	hypothetical protein
Synpcc7942_1337	Chromosome	1368411	1372715	+	4305	3014	683	2531	4678	1246	2290	5540	2298	3887	2709	331	1833	3533	337	2489	3742	104	1134	1014	15	1546	726	21	1302	956	12	1700	Integrins alpha chain
Synpcc7942_1338	Chromosome	1372863	1373645	-	783	2337	842	3064	3957	1866	3331	2548	2524	3694	1896	481	1356	2803	488	1706	3613	176	993	2510	30	2788	2001	51	2233	2739	45	3334	hypothetical protein
Synpcc7942_1339	Chromosome	1373779	1373973	-	195	483	50	1010	728	99	961	548	74	1021	328	122	240	506	114	321	325	15	156	479	13	541	375	19	349	479	8	650	hypothetical protein
Synpcc7942_1340	Chromosome	1374061	1374639	-	579	3665	474	3899	5747	784	4864	4194	690	5373	4582	15972	1639	5200	12259	2095	4656	2582	4846	2637	8	2761	2031	16	2334	2480	13	2223	peptide deformylase
Synpcc7942_1341	Chromosome	1374756	1375841	+	1086	951	163	983	1563	277	1117	1386	342	1173	275	321	107	389	276	150	340	37	174	598	5	222	388	5	149	528	5	313	hypothetical protein
Synpcc7942_1342	Chromosome	1375911	1377002	+	1092	362	69	1048	545	115	1144	497	154	1149	291	92	139	427	61	244	389	7	168	374	3	238	295	6	234	385	1	284	GDP-mannose 4,6-dehydratase
Synpcc7942_1343	Chromosome	1377217	1378335	+	1119	6391	966	12475	11713	2536	13708	9600	2639	14124	2968	313	1124	3789	312	1657	2424	53	972	5802	7	4113	4952	11	3281	6614	10	5830	NADH dehydrogenase subunit H
Synpcc7942_1344	Chromosome	1378378	1378986	+	609	9570	1661	13952	14392	3535	12703	11401	5491	12543	4164	347	1813	5654	358	3098	3288	54	1053	6204	8	6933	4391	7	5140	5442	8	6691	NADH dehydrogenase subunit I
Synpcc7942_1345	Chromosome	1378990	1379595	+	606	7072	1801	11723	12618	4874	12511	9406	6133	13032	3510	184	1947	4554	217	2666	3639	46	1257	4530	64	5960	3508	54	4698	4391	34	6081	NADH dehydrogenase subunit J
Synpcc7942_1346	Chromosome	1379614	1379925	+	312	3877	601	6098	6513	1380	6174	4678	1823	6127	1578	72	903	1980	51	1248	1608	22	599	1831	7	2466	1368	13	2045	1677	3	2590	NADH dehydrogenase subunit K
Synpcc7942_1347	Chromosome	1380019	1381014	-	996	187	8	319	291	9	301	286	11	412	135	20	41	185	30	59	127	7	39	134	1	66	101	4	56	118	3	98	2-hydroxyacid dehydrogenase-like
Synpcc7942_1348	Chromosome	1381032	1381331	-	300	228	33	512	401	46	616	369	44	650	284	148	102	295	161	156	313	20	237	188	4	199	147	4	123	168	2	201	hypothetical protein
Synpcc7942_1349	Chromosome	1381367	1382053	-	687	182	31	404	275	56	434	248	65	437	288	175	120	378	190	199	339	15	286	248	9	148	197	6	172	269	4	175	hypothetical protein
Synpcc7942_1350	Chromosome	1382050	1382355	-	306	8	0	31	24	0	36	24	1	39	15	7	6	13	54	10	13	2	3	22	0	10	27	1	10	35	0	6	hypothetical protein
Synpcc7942_1351	Chromosome	1382386	1383096	-	711	46	9	125	84	17	177	67	13	174	85	19	45	115	33	57	119	3	86	122	2	87	74	3	68	136	6	92	HAD-superfamily hydrolase subfamily IA, variant 3
Synpcc7942_1352	Chromosome	1383192	1385162	+	1971	915	98	3032	1224	140	2688	1183	264	2979	2222	842	1246	3814	907	1731	2532	341	1031	6139	29	1639	5111	31	1265	6401	24	2041	acetyl-CoA synthetase
Synpcc7942_1353	Chromosome	1385412	1386080	+	669	366	55	660	521	58	840	421	90	1094	223	109	91	302	109	138	399	15	266	220	8	321	134	12	256	167	8	384	hypothetical protein
Synpcc7942_1354	Chromosome	1386587	1388083	+	1497	1242	154	1010	2488	402	1190	1678	362	1994	3701	142	1203	3430	144	1379	3530	387	4861	136	12	164	106	11	134	110	15	134	putative export protein
Synpcc7942_1355	Chromosome	1388109	1390898	-	2790	13864	693	10528	22413	1127	8987	20119	2568	12772	7918	851	2366	9572	857	3298	9677	257	3226	9710	84	9584	5959	62	8006	6574	66	8279	response regulator receiver modulated diguanylate cyclase/phosphodiesterase with PAS/PAC sensor(s)
Synpcc7942_1356	Chromosome	1390895	1391350	-	456	1899	188	1305	2511	155	1188	2105	508	1570	1468	310	518	1785	285	618	1773	55	944	1495	20	903	849	10	894	932	10	859	response regulator receiver domain protein (CheY-like)
Synpcc7942_1357	Chromosome	1391347	1396770	-	5424	4706	278	4180	7639	525	3747	6620	692	5089	6586	12867	2275	10018	1093	2828	7012	259	3758	23548	199	6976	18276	249	5630	20793	187	5411	multi-sensor signal transduction histidine kinase
Synpcc7942_1358	Chromosome	1397087	1397878	-	792	1168	100	1464	2180	140	1428	1783	137	2064	3353	1545	920	3580	7041	1232	3874	548	3651	957	24	1103	562	35	891	758	22	910	hypothetical protein
Synpcc7942_1359	Chromosome	1398294	1399499	-	1206	3611	228	5078	5423	363	5013	4471	439	5689	2008	561	905	2556	549	1231	1873	62	1465	2295	2	1734	1847	6	1481	2147	8	1655	coenzyme F420 hydrogenase
Synpcc7942_1360	Chromosome	1399742	1401052	+	1311	1784	136	2551	2743	201	2691	2893	224	3214	419	71	111	498	85	180	165	23	158	423	3	186	337	4	190	425	4	270	cell envelope-related transcriptional attenuator
Synpcc7942_1361	Chromosome	1401085	1401588	+	504	2318	436	2362	3887	618	2840	3039	625	3583	1124	1690	459	1316	1650	497	1326	366	1413	1035	37	1288	868	47	975	1010	16	1154	hypothetical protein
Synpcc7942_1362	Chromosome	1401672	1402157	+	486	1194	190	879	2063	422	972	1234	275	1406	2911	5586	1381	3420	5099	1471	4387	1305	6789	730	121	1111	515	129	1049	630	102	955	hypothetical protein
Synpcc7942_1363	Chromosome	1402353	1402640	+	288	501	39	652	777	89	464	822	104	738	739	295	391	881	317	557	822	75	760	914	13	1479	393	17	890	409	23	1434	hypothetical protein
Synpcc7942_1364	Chromosome	1402687	1403103	+	417	1341	104	1769	1714	170	1992	1374	180	2527	951	1385	764	1269	1177	910	1008	279	1097	1157	5	1684	849	7	1497	1086	4	1314	hypothetical protein
Synpcc7942_1365	Chromosome	1403362	1404060	-	699	357	16	658	561	47	718	528	47	851	1432	469	437	1760	506	686	1222	109	542	481	2	229	253	3	186	318	1	247	Multiple antibiotic resistance (MarC)-related proteins
Synpcc7942_1366	Chromosome	1404292	1405203	-	912	337	20	816	443	39	831	475	25	983	400	80	155	550	77	282	655	23	235	446	0	307	379	1	295	437	2	388	1,4-dihydroxy-2-naphthoate octaprenyltransferase
Synpcc7942_1367	Chromosome	1405262	1406629	+	1368	107	7	359	183	14	306	156	29	328	50	23	15	80	23	36	57	13	37	76	2	43	76	5	33	113	3	31	cytochrome P450
Synpcc7942_1368	Chromosome	1406657	1406992	+	336	417	161	432	668	332	414	545	472	580	263	80	251	475	62	383	411	14	135	202	1	503	245	4	398	313	1	459	hypothetical protein
Synpcc7942_1369	Chromosome	1407202	1407837	+	636	313	110	454	523	166	564	475	224	789	269	144	171	268	144	187	332	18	222	213	1	197	142	2	234	207	6	260	recombination protein RecR
Synpcc7942_1370	Chromosome	1407963	1408202	+	240	754	78	715	1164	101	598	1370	126	981	1300	548	891	1992	442	1191	1603	112	1614	315	11	468	340	12	355	306	10	413	hypothetical protein
Synpcc7942_1371	Chromosome	1408205	1409368	-	1164	235	13	188	229	13	180	289	32	263	540	374	311	938	310	359	585	55	364	365	3	160	268	6	126	286	5	160	magnesium and cobalt transport protein CorA
Synpcc7942_1372	Chromosome	1409560	1413132	+	3573	12571	560	15989	21179	1158	15809	19584	2500	19975	5600	1635	2672	6728	1451	3361	5916	308	3108	6735	28	9317	5133	14	6954	5862	18	7819	methionine synthase (B12-dependent)
Synpcc7942_1373	Chromosome	1413287	1413982	-	696	6355	382	20115	9213	629	23549	6183	546	22943	8039	1214	2765	9184	1001	3499	5542	136	3789	17966	99	8178	13406	92	8377	16742	58	6388	hydrogenase accessory protein
Synpcc7942_1374	Chromosome	1414283	1415914	-	1632	1876	209	1760	2532	431	1542	2187	389	2200	1273	9674	736	1547	850	893	1594	388	1595	950	9	1232	731	25	1091	859	12	1166	ribosomal large subunit pseudouridine synthase D
Synpcc7942_1375	Chromosome	1415985	1416506	-	522	1440	201	1311	2599	434	1503	1671	309	1947	613	253	199	716	302	276	813	82	635	263	6	231	204	6	204	236	1	250	hypothetical protein
Synpcc7942_1376	Chromosome	1416706	1417302	-	597	931	186	1726	1413	276	1619	1179	305	1986	826	199	784	1642	183	1000	1473	24	563	738	12	1283	687	10	1113	863	13	1248	hypothetical protein
Synpcc7942_1377	Chromosome	1417540	1419879	+	2340	15604	921	13085	23064	1320	11487	21130	2467	18656	25479	23845	12667	30614	19603	14818	28657	6020	38028	9337	99	14451	6721	128	12972	8073	142	12680	metal dependent phosphohydrolase
Synpcc7942_1378	Chromosome	1419926	1421167	-	1242	189	18	370	287	45	443	249	59	484	116	48	57	201	65	108	170	12	96	343	5	188	231	3	189	318	2	235	hypothetical protein
Synpcc7942_R0048	Chromosome	1421238	1421319	-	82	201	19	119	141	44	57	101	18	132	147	187	263	158	85	231	254	2044	193	195	4	619	170	1	888	196	5	321	tRNA-Leu
Synpcc7942_1379	Chromosome	1421475	1422836	+	1362	848	116	3276	1263	190	3280	1267	197	3417	1161	262	522	1466	240	733	1330	58	767	1863	5	720	1391	5	639	1579	3	1152	acetyl-CoA carboxylase biotin carboxylase subunit
Synpcc7942_1380	Chromosome	1422879	1424603	+	1725	628	71	1518	995	139	1429	795	144	1779	1386	1139	646	1553	1134	713	1870	278	1718	726	24	697	657	24	560	825	19	800	sulfate permease
Synpcc7942_1381	Chromosome	1424685	1426610	+	1926	5346	480	5202	7863	671	4560	7179	1147	6595	3285	3693	1755	3980	3095	2125	3695	863	2977	3847	68	4217	2730	105	3732	3103	86	3999	ATPase
Synpcc7942_1382	Chromosome	1427042	1429711	+	2670	4178	169	5468	7232	334	4893	6918	470	7201	10224	1297	2770	11881	1341	3795	9295	1506	5681	11020	684	7806	7558	596	5548	8281	540	6562	diguanylate cyclase/phosphodiesterase (GGDEF & EAL domains) with PAS/PAC sensor(s)
Synpcc7942_1383	Chromosome	1429798	1430310	-	513	7753	298	21538	12690	364	23095	10685	299	23361	6163	555	2218	7076	592	3115	5768	84	2508	7245	25	5833	5231	34	4216	6906	33	5466	Inorganic diphosphatase
Synpcc7942_1384	Chromosome	1430438	1431283	+	846	865	65	595	1137	111	636	806	133	727	1327	803	484	1472	669	580	2813	357	1629	606	54	657	430	77	742	548	52	578	hypothetical protein
Synpcc7942_1385	Chromosome	1431285	1431506	-	222	372	56	439	594	90	610	533	99	691	310	225	175	399	199	258	377	56	249	216	8	221	176	4	162	196	0	204	hypothetical protein
Synpcc7942_1386	Chromosome	1431627	1432760	-	1134	725	125	748	1002	143	594	922	216	895	389	874	166	665	786	246	342	1444	306	422	4	312	433	8	315	510	10	442	hypothetical protein
Synpcc7942_1387	Chromosome	1432853	1433680	+	828	460	49	699	822	117	753	688	68	917	483	383	209	563	362	265	703	105	527	311	2	294	237	3	236	305	4	269	hypothetical protein
Synpcc7942_1388	Chromosome	1433659	1434372	+	714	314	33	291	452	64	294	414	90	370	289	409	98	422	405	159	568	135	483	149	20	77	85	22	100	94	16	122	Carbonate dehydratase
Synpcc7942_1389	Chromosome	1434538	1435620	-	1083	309403	94262	753042	426685	238989	914202	318684	268914	774380	3973	11214	1955	5218	642	3171	5323	394	4128	14639	162	95689	12753	200	67149	22968	411	110289	photosystem q(b) protein
Synpcc7942_1390	Chromosome	1435722	1436066	-	345	2556	1181	3411	4087	2089	3498	3604	2451	3767	1758	481	801	2328	462	1115	2077	84	1415	1625	2	2079	1348	0	1726	1712	3	2271	protein kinase C inhibitor
Synpcc7942_1391	Chromosome	1436154	1437692	+	1539	1449	180	885	2839	424	825	2359	500	1863	5751	266	3055	7469	251	3815	7198	977	8503	55	2	107	63	1	102	54	3	95	Mg chelatase-related protein
Synpcc7942_1392	Chromosome	1437916	1441983	-	4068	328	31	345	472	47	349	439	101	460	598	94	199	576	72	249	596	19	303	307	47	365	212	54	391	240	40	340	alkaline phosphatase
Synpcc7942_1393	Chromosome	1442504	1443418	+	915	116	7	116	119	8	132	126	21	187	287	186	136	304	178	158	429	29	261	122	6	75	89	6	132	131	4	98	histone deacetylase/AcuC/AphA family protein-like
Synpcc7942_1394	Chromosome	1443546	1445309	+	1764	2818	235	2709	4695	422	3069	3910	657	3720	2122	25365	867	2794	3289	1140	2526	887	2426	1431	11	1261	1167	9	1139	1409	9	1301	PDZ/DHR/GLGF
Synpcc7942_1395	Chromosome	1445306	1445725	+	420	517	267	356	690	411	365	607	1078	517	386	249	92	441	215	130	394	73	211	160	5	173	107	1	129	149	5	177	hypothetical protein
Synpcc7942_1396	Chromosome	1445743	1446000	-	258	569	78	308	786	136	272	625	184	351	1041	623	476	1224	605	598	1512	101	1715	204	3	178	130	2	154	133	2	140	hypothetical protein
Synpcc7942_1397	Chromosome	1446191	1447519	+	1329	19512	706	20490	32858	1193	18652	32403	1997	24005	40394	7780	43393	64885	6966	48647	62298	689	71295	20296	38	9766	19220	48	9299	21508	40	8877	hypothetical protein
Synpcc7942_1398	Chromosome	1447847	1450069	-	2223	17166	781	14574	30084	1083	13505	23650	1196	14917	5978	6254	1446	6322	6460	1888	4506	2942	4904	10838	582	4403	8149	510	3086	9774	411	3487	Cellulose synthase (UDP-forming)
Synpcc7942_1399	Chromosome	1450087	1451241	-	1155	8248	496	8987	15180	830	8971	10981	944	10903	5306	9323	1503	5528	9455	1774	2765	4440	3303	4822	182	1309	3683	194	1055	5017	122	1205	hypothetical protein
Synpcc7942_1400	Chromosome	1451255	1452376	-	1122	2725	176	3184	4248	211	3386	3107	203	3904	2085	2004	1112	2377	2151	1169	1711	555	2241	1422	252	737	1041	290	700	1422	293	607	Endo-1,4-beta-xylanase
Synpcc7942_1401	Chromosome	1452727	1453104	-	378	16519	1773	10564	24137	2672	11207	15020	2957	13972	3008	4161	1197	3424	3552	1519	3756	2044	4606	2498	122	4518	1761	143	3597	2181	99	3628	hypothetical protein
Synpcc7942_1402	Chromosome	1453317	1454576	+	1260	2127	58	1972	3496	119	1892	2934	130	2892	5479	287	2398	6460	253	3217	6425	208	3721	3522	12	1284	2942	15	953	3264	13	995	hypothetical protein
Synpcc7942_1403	Chromosome	1454593	1455369	-	777	554	41	502	907	59	454	711	87	621	272	186	153	386	165	200	316	97	303	315	3	221	209	3	202	261	2	317	Hydroxyacylglutathione hydrolase
Synpcc7942_1404	Chromosome	1455395	1456084	-	690	345	62	575	532	85	581	447	78	642	323	284	160	391	282	192	476	128	472	323	110	222	269	47	220	312	40	233	two component transcriptional regulator, winged helix family
Synpcc7942_1405	Chromosome	1456260	1456787	+	528	207	89	299	343	160	297	186	166	303	101	84	61	134	66	83	287	109	229	118	14	124	110	12	102	153	5	133	hypothetical protein
Synpcc7942_1406	Chromosome	1456803	1457909	-	1107	702	90	864	1087	121	1070	766	117	1319	2639	5451	1391	4968	3759	2042	3327	955	4504	943	9	1190	719	13	1062	803	15	1060	ATPase
Synpcc7942_1407	Chromosome	1458057	1459688	+	1632	646	88	746	945	136	844	706	163	1106	1892	4969	991	4621	3677	1515	1835	678	1564	3505	10	1929	3010	24	1525	3498	15	1898	iron(III) ABC transporter permease protein
Synpcc7942_1408	Chromosome	1459914	1460555	+	642	408	15	503	537	13	499	497	20	531	408	144	175	558	124	221	643	14	213	856	7	637	469	8	555	578	10	445	membrane-associated protein
Synpcc7942_1409	Chromosome	1460847	1461869	+	1023	936	169	1357	1536	281	1416	1082	302	1375	655	2055	314	1968	1040	648	797	967	1182	990	685	2220	942	798	1489	1056	694	1842	iron transport system substrate-binding protein
Synpcc7942_1410	Chromosome	1461949	1463571	-	1623	25913	4640	22767	47195	13833	23575	39594	17395	30541	20141	42142	6955	20165	37295	9340	13667	3483	11863	15252	47	10349	12289	43	8060	15028	32	11669	2-isopropylmalate synthase
Synpcc7942_1411	Chromosome	1463651	1464358	-	708	1593	249	1330	2502	298	1508	1868	207	1831	1103	1111	573	1456	1009	639	1559	295	1914	297	6	253	183	9	252	236	4	226	hypothetical protein
Synpcc7942_1412	Chromosome	1464368	1464817	-	450	1916	248	2015	3317	289	2476	2085	305	2880	1706	2522	960	2254	2316	1274	2013	883	2859	549	31	819	434	36	696	517	22	759	hypothetical protein
Synpcc7942_1413	Chromosome	1464941	1465696	+	756	134	21	193	193	36	235	189	37	264	171	114	86	267	104	111	315	18	242	104	3	109	123	7	109	123	5	136	hypothetical protein
Synpcc7942_1414	Chromosome	1465709	1466434	-	726	1236	204	1340	1829	253	1371	1548	263	1815	1096	1982	513	1377	2021	618	1626	130	876	889	9	1175	646	10	936	799	10	1043	ATPase
Synpcc7942_1415	Chromosome	1466530	1468095	-	1566	13309	2422	26722	19870	5755	26796	16385	7028	28843	8749	5765	4429	12194	1692	5940	9283	267	3269	15709	54	13618	12256	52	9737	15467	55	17165	NAD(P)H-quinone oxidoreductase subunit B
Synpcc7942_1416	Chromosome	1468344	1470995	+	2652	11909	2710	10943	19028	5456	11092	15944	9105	12478	7010	7091	3661	8373	6226	4152	8910	2716	11930	5712	48	5587	4166	50	4360	5134	42	6270	DNA topoisomerase I
Synpcc7942_1417	Chromosome	1471000	1471983	+	984	650	89	993	1092	170	982	911	234	1171	485	190	172	631	145	232	575	69	491	377	8	357	230	9	291	319	15	375	hypothetical protein
Synpcc7942_1418	Chromosome	1471980	1472186	-	207	157	11	150	177	19	154	157	26	159	189	44	152	219	25	197	228	4	164	128	2	228	90	1	219	112	4	183	hypothetical protein
Synpcc7942_1419	Chromosome	1472585	1473445	+	861	2736	295	2460	4225	535	2428	3030	675	4152	7095	20311	3741	9104	15187	4095	5571	1787	6392	17539	1115	12441	16067	1264	10020	20840	829	6739	protochlorophyllide reductase iron-sulfur ATP-binding protein
Synpcc7942_1420	Chromosome	1473509	1474909	+	1401	1542	169	1713	2447	398	1950	1923	435	2984	5941	8752	1888	7570	7105	2411	3748	809	3538	14190	206	2277	11788	234	2119	14927	129	1418	light-independent protochlorophyllide reductase subunit N
Synpcc7942_1421	Chromosome	1475239	1475547	+	309	24303	596	48458	33280	750	44977	29252	943	48901	20158	1489	14605	24488	1320	18556	27500	387	16508	27185	277	28872	19203	251	24170	22728	243	27120	putative carboxysome assembly protein
Synpcc7942_1422	Chromosome	1475694	1475993	+	300	4122	204	14546	7290	377	14499	5581	445	13977	3863	37	1490	4701	43	2195	5711	12	1718	5365	15	3786	3438	34	2932	3982	20	4212	carbon dioxide concentrating mechanism protein CcmL
Synpcc7942_1423	Chromosome	1476059	1477678	+	1620	11081	770	36498	19839	1637	35799	16413	1550	31297	5976	38	2586	7749	34	4093	7846	31	1512	13420	41	11921	9263	43	8476	10789	22	13922	Carbonate dehydratase
Synpcc7942_1424	Chromosome	1477713	1478198	+	486	1160	174	3346	1810	346	3144	1586	361	2984	1571	175	885	2056	137	1060	1890	100	901	1999	74	2223	1361	57	1804	1621	61	2489	carbon dioxide concentrating mechanism protein
Synpcc7942_1425	Chromosome	1478240	1479070	+	831	3099	231	2951	5548	340	2819	4761	423	4244	2514	4991	1027	3210	4889	1411	3735	1560	2862	2044	36	2251	1219	29	1780	1554	24	1967	carbon dioxide concentrating mechanism protein CcmO
Synpcc7942_1426	Chromosome	1479461	1480879	+	1419	94289	8620	198506	162027	17530	196623	128497	15948	172716	44782	3412	20785	59238	3330	29346	53134	515	27888	124705	344	100335	91580	344	72845	115532	295	106114	ribulose bisophosphate carboxylase
Synpcc7942_1427	Chromosome	1480970	1481305	+	336	26672	5994	47685	44776	10147	47355	36993	10858	40710	17424	924	8838	22580	912	11449	20636	158	12309	31011	553	36792	25093	434	25074	30770	497	37583	ribulose 1,5-bisphosphate carboxylase small subunit
Synpcc7942_1428	Chromosome	1481407	1482594	+	1188	486	55	1385	737	90	1385	747	125	1388	384	120	167	514	91	236	559	38	231	577	8	289	331	9	251	465	6	394	phosphoribosylaminoimidazole carboxylase ATPase subunit
Synpcc7942_1429	Chromosome	1482857	1483267	-	411	849	145	888	1258	249	759	1132	459	1029	2832	841	794	3632	640	1145	2919	421	4501	777	11	1434	431	18	1196	617	20	1182	hypothetical protein
Synpcc7942_1430	Chromosome	1483316	1484251	-	936	1847	176	2015	2970	295	1638	2402	376	2412	12207	7617	3771	14894	6219	4846	15650	4839	28604	2986	109	6242	1693	121	4431	2191	116	4563	hypothetical protein
Synpcc7942_1431	Chromosome	1484549	1484986	+	438	9411	1226	8940	13797	2063	8698	11009	2305	10489	9736	5002	5322	12447	4513	7029	5847	930	3944	7595	250	7117	5994	214	4964	6797	249	6929	Peptidylprolyl isomerase
Synpcc7942_1432	Chromosome	1485025	1486710	-	1686	9632	1102	7530	16276	1610	8602	12779	2072	11585	4264	19128	1784	5345	9761	2316	5649	8673	8748	2732	237	5359	1945	153	4814	2511	152	4418	bifunctional 3,4-dihydroxy-2-butanone 4-phosphate synthase/GTP cyclohydrolase II protein
Synpcc7942_1433	Chromosome	1486983	1488041	+	1059	856	114	1415	1313	162	1559	1123	144	1860	376	1022	151	522	952	215	428	76	329	674	10	420	604	17	389	825	17	562	N-acetyl-gamma-glutamyl-phosphate reductase
Synpcc7942_1434	Chromosome	1488255	1488854	-	600	9927	945	13609	13596	1841	11760	12040	1276	12607	4517	2898	3637	5960	2902	4180	6151	1083	5139	7320	150	10045	5967	139	7652	7347	133	9073	hypothetical protein
Synpcc7942_1435	Chromosome	1488975	1490723	-	1749	697	46	1038	1044	107	1046	1013	169	1269	424	55	211	630	68	302	525	21	355	517	5	427	440	7	403	569	2	523	2-succinyl-6-hydroxy-2, 4-cyclohexadiene-1-carboxylic acid synthase/2-oxoglutarate decarboxylase
Synpcc7942_1436	Chromosome	1490759	1491205	-	447	223	15	671	466	39	667	338	36	657	242	76	143	356	88	173	362	24	260	175	6	153	150	11	157	150	3	123	hypothetical protein
Synpcc7942_1437	Chromosome	1491286	1491564	+	279	791	63	645	1175	99	718	984	82	830	834	841	377	1086	739	519	1205	185	1037	486	10	384	315	10	374	348	14	331	hypothetical protein
Synpcc7942_1438	Chromosome	1491796	1492290	-	495	3613	680	5410	5238	750	4083	5851	1113	6072	5259	8300	2311	6713	141105	3024	7321	5527	5730	4488	178	6544	2556	173	5354	2438	161	7707	putative anti-sigma regulatory factor
Synpcc7942_1439	Chromosome	1492429	1494030	-	1602	72859	11031	53450	132465	26303	63504	117782	26899	84257	12887	380	1806	3487	464	4570	1399	61	851	1498	10	1902	1122	20	1296	1489	18	2657	NAD(P)H-quinone oxidoreductase subunit D
Synpcc7942_1440	Chromosome	1494173	1495093	-	921	127	13	537	245	37	562	237	24	732	176	25	74	181	27	108	215	12	75	223	8	101	178	2	99	227	7	144	homoserine kinase
Synpcc7942_1441	Chromosome	1495174	1496151	-	978	77	7	116	115	29	128	110	27	140	61	18	31	78	19	55	69	4	35	65	2	47	48	4	47	79	0	71	cobalamin biosynthesis protein
Synpcc7942_1442	Chromosome	1496399	1496833	+	435	247	20	169	328	21	236	253	28	207	60	260	38	71	203	47	68	67	81	48	4	49	35	12	46	29	10	54	hypothetical protein
Synpcc7942_R0049	Chromosome	1496904	1496975	+	72	33	529	53	171	26	36	17	7	72	203	127	85	193	91	107	237	6	168	77	1	124	42	0	142	54	0	129	tRNA-Lys
Synpcc7942_1443	Chromosome	1497217	1498290	+	1074	106567	18010	133180	185295	42426	127680	135873	47160	132999	46137	19089	23802	65510	17618	34029	45608	2051	25929	72833	136	66416	50958	162	47364	65334	133	64445	fructose-1,6-bisphosphate aldolase
Synpcc7942_1444	Chromosome	1498331	1498624	+	294	65	1	60	109	7	81	90	18	67	29	12	12	22	14	7	33	2	12	57	2	42	27	2	34	25	0	29	hypothetical protein
Synpcc7942_1445	Chromosome	1498702	1499817	-	1116	1489	140	1598	2533	190	1478	2597	231	1910	4956	1373	1548	6128	1192	1997	5013	445	5427	1660	54	1623	1141	56	1251	1264	69	1463	hypothetical protein
Synpcc7942_1446	Chromosome	1499923	1500342	-	420	1385	129	1610	2095	168	1660	1859	180	1875	7040	4992	2464	8348	4857	3007	6667	1292	10205	2186	179	1786	1609	196	1305	1899	125	1298	hypothetical protein
Synpcc7942_1447	Chromosome	1500489	1501307	+	819	1143	189	2558	2016	397	2607	1580	397	2704	691	195	362	887	181	524	558	19	373	1618	6	1058	1390	6	1004	1695	3	1173	Carbonate dehydratase
Synpcc7942_1448	Chromosome	1501343	1502305	+	963	4857	454	3557	7219	805	3867	5891	823	4790	2176	5020	805	2486	3853	1100	1978	2925	2888	1535	31	2210	1186	57	1727	1432	37	2192	quinolinate synthetase
Synpcc7942_1449	Chromosome	1502325	1503392	-	1068	844	114	1392	1408	231	1595	1174	289	1811	526	932	204	582	904	245	653	344	588	465	9	357	395	14	292	549	10	380	UDP-3-O-[3-hydroxymyristoyl] glucosamine N-acyltransferase
Synpcc7942_1450	Chromosome	1503457	1504257	+	801	495	29	561	732	48	558	629	47	663	494	388	258	621	395	306	670	91	575	374	10	350	225	13	254	332	17	327	ATPase
Synpcc7942_1451	Chromosome	1504300	1504761	+	462	3001	615	4420	5263	1210	4857	3790	821	5331	1440	905	762	1882	823	1116	1777	176	1416	1486	6	1615	1217	8	1208	1530	5	1406	hypothetical protein
Synpcc7942_1452	Chromosome	1504758	1506194	-	1437	386	65	597	655	103	703	570	108	762	852	485	302	961	527	371	1022	165	915	334	41	272	276	30	265	335	37	329	DNA repair protein RadA
Synpcc7942_1453	Chromosome	1506399	1507133	+	735	1150	124	4928	2096	193	5408	2001	220	5121	883	400	449	1154	367	744	1075	109	488	898	6	1395	706	15	1138	957	13	1726	two component transcriptional regulator, winged helix family
Synpcc7942_1454	Chromosome	1507284	1508324	+	1041	1309	153	3218	2220	239	3389	2015	230	3766	821	212	513	1234	231	655	798	54	388	2039	2	924	1794	11	1033	2242	4	1376	fatty acid/phospholipid synthesis protein
Synpcc7942_1455	Chromosome	1508394	1509401	+	1008	1077	113	2862	1612	122	3291	1453	142	3326	444	180	210	485	211	280	516	10	416	625	2	615	429	7	696	572	10	788	3-oxoacyl-(acyl carrier protein) synthase III
Synpcc7942_1456	Chromosome	1509455	1510336	+	882	931	209	2230	1836	552	2511	1441	986	2803	302	30	152	342	24	234	264	6	157	514	9	814	415	7	642	571	6	1030	malonyl CoA-acyl carrier protein transacylase
Synpcc7942_1457	Chromosome	1510305	1510982	+	678	167	17	419	306	46	417	268	47	580	47	1	29	75	5	46	58	3	18	82	5	182	72	2	149	107	1	308	1-acyl-sn-glycerol-3-phosphate acyltransferase
Synpcc7942_1458	Chromosome	1510962	1511528	-	567	299	75	546	546	164	591	439	86	665	270	235	123	330	263	162	384	60	258	189	7	123	136	6	92	161	2	150	hypothetical protein
Synpcc7942_1459	Chromosome	1511592	1512212	-	621	1459	1164	1216	2643	2240	1209	1857	2847	1923	1004	2409	551	1260	2083	607	1650	1152	2236	605	158	1045	558	127	1010	681	107	1052	hypothetical protein
Synpcc7942_1460	Chromosome	1512321	1512578	-	258	6108	5514	2384	8353	7789	2129	6862	10772	3861	3524	10914	2662	5238	8917	3370	4276	4690	8546	1465	1742	3029	1863	1496	2650	1834	1315	2866	hypothetical protein
Synpcc7942_1461	Chromosome	1512709	1513965	-	1257	48	42	35	43	76	32	55	108	50	63	99	37	2721	104	184	95	37	167	29	4	57	34	11	32	28	9	39	thiol oxidoreductase-like
Synpcc7942_1462	Chromosome	1514071	1515141	-	1071	8	2	25	17	2	15	5	1	23	20	6	7	2295	10	154	34	10	18	6	1	29	19	2	17	21	5	16	imelysin. Metallo peptidase. MEROPS family M75
Synpcc7942_1463	Chromosome	1515369	1517000	+	1632	696	37	2229	817	64	2318	674	65	2283	895	240	367	14766	218	1080	1015	61	532	455	38	411	385	31	317	434	22	409	probable porin
Synpcc7942_1464	Chromosome	1517237	1518832	+	1596	96301	10017	386006	143055	25370	402686	130483	31378	422789	77017	1097	52593	157362	1318	86592	134911	290	21275	120144	400	75438	98693	439	62759	108109	539	115930	probable porin
Synpcc7942_1465	Chromosome	1518994	1519449	+	456	851	206	1024	943	404	1214	748	411	1323	3608	820	1034	3318	790	1237	2247	109	1113	1535	90	3431	1118	103	4005	1344	75	2887	transcriptional regulator, BadM/Rrf2 family
Synpcc7942_1466	Chromosome	1519664	1520668	+	1005	2737	219	3707	3915	439	4146	3295	381	4679	6186	3835	3398	7266	3472	3882	7213	1070	8002	2634	112	2400	2243	146	2236	2768	100	2037	cysteine synthase
Synpcc7942_1467	Chromosome	1520674	1521363	+	690	1435	253	1225	2301	336	1147	2023	485	1771	1326	338	483	1486	325	621	1286	84	1037	653	14	410	410	9	419	544	7	360	Heat shock protein DnaJ-like
Synpcc7942_1468	Chromosome	1521482	1522141	-	660	910	44	958	1383	52	867	1298	66	1158	937	205	217	1066	139	345	852	35	268	1061	13	545	671	10	422	756	7	411	putative monovalent cation/H+ antiporter subunit B
Synpcc7942_1469	Chromosome	1522138	1522719	-	582	1151	63	1092	2132	192	1046	1670	143	1302	722	217	189	788	158	244	691	53	270	640	8	391	444	9	300	466	11	338	hypothetical protein
Synpcc7942_1470	Chromosome	1522712	1523005	-	294	603	37	519	1065	86	565	840	124	703	427	135	77	411	98	145	491	32	202	325	14	227	155	10	144	184	11	187	hypothetical protein
Synpcc7942_1471	Chromosome	1523002	1523259	-	258	851	105	624	1557	275	602	1157	350	696	386	133	113	393	105	115	354	47	170	328	38	260	177	43	198	179	21	232	hypothetical protein
Synpcc7942_1472	Chromosome	1523256	1523642	-	387	992	80	725	1796	128	702	1254	188	874	515	231	163	645	215	189	634	85	341	506	12	492	269	18	448	303	8	332	hypothetical protein
Synpcc7942_1473	Chromosome	1523639	1525081	-	1443	1325	71	1212	2056	104	1196	1973	267	1562	802	216	229	1026	161	351	855	60	409	506	7	458	366	4	402	348	11	406	putative monovalent cation/H+ antiporter subunit D
Synpcc7942_1474	Chromosome	1525078	1525413	-	336	478	28	470	830	52	577	791	24	744	372	68	111	464	56	173	667	43	358	158	1	172	80	5	177	90	3	118	putative monovalent cation/H+ antiporter subunit C
Synpcc7942_1475	Chromosome	1525833	1526954	-	1122	3351	567	3162	5788	1080	3278	6069	1683	5447	6280	967	2350	9220	1017	3415	8205	225	7427	754	11	580	610	5	399	684	6	581	sodium-dependent bicarbonate transporter
Synpcc7942_1476	Chromosome	1527717	1528031	+	315	706	211	934	1008	312	846	737	354	1051	663	433	197	799	328	295	738	99	713	568	18	751	491	22	704	608	20	580	hypothetical protein
Synpcc7942_1477	Chromosome	1528142	1530337	-	2196	731	133	825	1106	198	755	977	288	982	631	285	280	698	300	307	595	67	357	512	16	635	384	38	536	447	20	769	hypothetical protein
Synpcc7942_1478	Chromosome	1530415	1530852	-	438	1248	175	1341	1516	201	1005	1623	213	1404	1311	716	514	1617	633	733	1566	197	1786	837	51	1981	530	52	1615	603	35	2104	cytochrome CytM
Synpcc7942_1479	Chromosome	1530970	1531083	+	114	5453	637	7307	7483	760	6338	6246	791	7991	4146	1653	1353	4914	1614	2256	5772	769	4808	3145	145	7385	2835	160	5782	2964	260	6235	cytochrome b6f complex subunit PetG
Synpcc7942_1480	Chromosome	1531194	1531748	-	555	633	98	568	886	165	514	726	219	759	211	510	84	292	432	105	325	198	233	260	4	246	127	12	210	210	6	259	hypothetical protein
Synpcc7942_1481	Chromosome	1531745	1532398	-	654	1604	283	1431	2679	508	1605	2276	504	2155	947	20522	438	1151	5562	564	1300	2296	1482	1078	257	2148	972	313	1701	1236	298	2051	imidazole glycerol phosphate synthase subunit HisH
Synpcc7942_1482	Chromosome	1532605	1534170	+	1566	441	46	1263	715	73	1055	707	90	1423	375	29	147	524	49	221	307	6	138	869	3	502	610	7	451	722	1	887	hypothetical protein
Synpcc7942_1483	Chromosome	1534449	1534877	-	429	100	23	186	176	30	198	142	75	225	123	9	34	113	14	56	110	1	52	150	2	88	72	0	75	102	0	116	hypothetical protein
Synpcc7942_1484	Chromosome	1534874	1536367	-	1494	1942	207	2418	2946	343	2322	2482	453	2779	868	217	535	1178	212	760	875	30	699	1298	18	1122	998	9	824	1241	13	1311	UDP-N-acetylmuramoylalanyl-D-glutamate--2, 6-diaminopimelate ligase
Synpcc7942_1485	Chromosome	1536407	1536673	-	267	156	11	200	259	12	205	222	6	257	180	18	72	192	14	101	176	3	129	190	2	230	167	1	189	154	2	185	hypothetical protein
Synpcc7942_1486	Chromosome	1536664	1536912	-	249	454	46	672	672	48	511	567	41	663	787	155	380	864	185	489	1088	20	591	810	3	962	592	6	954	604	7	956	Protein of unknown function DUF37
Synpcc7942_1487	Chromosome	1536986	1537594	+	609	6683	778	25041	11436	1810	25587	6731	1400	27065	7164	1250	1877	8103	1308	3202	8024	179	3332	6697	12	3740	4695	12	2767	6878	9	4415	30S ribosomal protein S4
Synpcc7942_1488	Chromosome	1538545	1539897	+	1353	25	5	36	51	1	41	36	3	56	72	32	17	60	27	30	74	7	58	54	1	25	36	1	26	36	0	31	membrane protein
Synpcc7942_1489	Chromosome	1539953	1540789	+	837	83	10	78	134	37	88	130	60	119	94	82	40	119	77	32	90	15	55	83	2	98	74	4	81	84	0	78	nitrate transport permease
Synpcc7942_1490	Chromosome	1540818	1542809	+	1992	176	61	186	333	138	214	312	169	240	199	112	103	253	109	130	231	43	145	206	7	209	173	1	163	178	3	228	nitrate transport ATP-binding subunits C and D
Synpcc7942_1491	Chromosome	1542834	1543670	+	837	247	54	197	351	67	224	327	166	271	348	193	228	443	189	234	422	41	321	246	19	266	159	7	201	193	7	287	nitrate transport ATP-binding subunits C and D
Synpcc7942_1492	Chromosome	1543923	1544507	+	585	62	11	185	107	14	205	90	25	169	71	17	35	97	10	61	101	5	39	117	0	53	75	2	39	100	4	58	hypothetical protein
Synpcc7942_1493	Chromosome	1544514	1545353	+	840	59	9	231	97	15	268	85	18	234	206	156	79	248	226	131	262	40	233	120	4	61	75	3	50	119	1	86	nucleoside triphosphate pyrophosphohydrolase
Synpcc7942_1494	Chromosome	1545382	1546095	-	714	401	125	1015	732	275	1116	688	393	1149	250	129	111	253	137	138	286	19	143	269	3	167	201	4	159	282	5	203	hypothetical protein
Synpcc7942_1495	Chromosome	1546123	1546650	-	528	403	128	698	750	303	795	651	380	815	170	42	46	222	54	68	190	7	87	200	3	96	110	2	75	175	1	166	hypothetical protein
Synpcc7942_1496	Chromosome	1546647	1547552	-	906	2055	451	3072	3536	1022	3442	2733	802	3385	651	516	262	831	398	373	733	88	547	1024	2	466	730	3	434	900	2	767	acetylglutamate kinase
Synpcc7942_1497	Chromosome	1547545	1548105	-	561	1908	656	2649	3059	1212	3164	2232	983	3057	511	671	275	683	541	331	715	91	723	867	1	464	608	3	368	784	5	577	hypothetical protein
Synpcc7942_1498	Chromosome	1548207	1548410	+	204	187	32	362	358	43	441	266	64	551	319	156	187	366	176	210	399	21	325	205	3	191	138	0	161	107	3	201	hypothetical protein
Synpcc7942_1499	Chromosome	1548631	1548930	-	300	118954	6055	219104	210212	9493	223045	165405	6258	202335	71723	1090	40373	67604	1208	49423	85345	629	113329	93327	359	167730	74935	239	124892	85352	398	148701	Ferredoxin (2Fe-2S)
Synpcc7942_1500	Chromosome	1549179	1550078	-	900	530	87	1839	873	189	2089	748	204	2017	542	72	170	546	55	259	810	28	347	528	9	356	409	13	283	540	8	437	ribosomal protein L11 methyltransferase
Synpcc7942_1501	Chromosome	1550078	1551718	-	1641	1774	419	4872	3031	1071	5232	2576	1020	4726	1175	723	576	1417	752	759	1946	214	1194	1880	7	718	1433	13	629	1980	6	992	D-3-phosphoglycerate dehydrogenase
Synpcc7942_1502	Chromosome	1551742	1552302	+	561	198	18	454	281	20	479	280	46	494	193	149	114	250	139	178	230	45	177	236	2	232	165	5	264	191	6	286	hypothetical protein
Synpcc7942_1503	Chromosome	1552303	1553082	+	780	719	49	1077	1158	55	1122	1146	78	1462	457	289	216	602	284	287	506	104	252	619	0	595	557	4	555	559	1	718	RNA-binding S4
Synpcc7942_1504	Chromosome	1553330	1554718	+	1389	1786	153	1168	2647	217	1144	2122	275	1772	4443	1144	2239	5129	1021	2180	3730	1038	6066	2071	679	1662	1436	931	1426	1606	873	944	hypothetical protein
Synpcc7942_1505	Chromosome	1554839	1555936	-	1098	3267	1069	4669	6272	2575	4772	3643	2440	6660	10000	4394	4990	12562	3693	5030	10141	5332	13805	2765	300	2841	2296	277	2830	2679	157	2579	3-isopropylmalate dehydrogenase
Synpcc7942_1506	Chromosome	1556097	1556513	-	417	17959	10485	7732	28694	24089	6820	20289	28588	16621	48108	36509	24090	62095	26665	27976	40251	35268	64277	11914	3817	22810	10286	3924	16405	11861	2787	13149	hypothetical protein
Synpcc7942_R0053	Chromosome	1557246	1557317	+	72	87	7	77	47	12	19	58	15	96	237	101	82	252	127	100	307	15	275	88	4	163	92	1	220	106	7	152	tRNA-Val
Synpcc7942_1507	Chromosome	1557396	1558331	-	936	375	26	457	637	37	434	666	53	647	309	243	186	455	188	285	299	31	173	336	5	337	361	8	313	369	5	399	lipoyl synthase
Synpcc7942_1508	Chromosome	1558484	1559209	-	726	909	112	1652	1308	143	1729	1110	178	1791	335	128	142	515	130	209	355	20	176	387	5	331	366	7	273	477	4	444	hypothetical protein
Synpcc7942_1509	Chromosome	1559329	1560402	+	1074	2251	461	2013	2690	448	1818	2770	561	2912	3894	5733	2698	4269	4276	2642	4751	2007	4769	1219	124	1737	1035	122	1833	1100	134	1466	tRNA (5-methylaminomethyl-2-thiouridylate)-methyltransferase
Synpcc7942_1510	Chromosome	1560399	1561178	-	780	550	80	452	572	115	301	511	188	488	3185	1391	2080	4877	1173	2295	3673	262	2472	3711	834	3910	2832	770	3432	2796	734	2671	RNA polymerase sigma factor SigF
Synpcc7942_1511	Chromosome	1561467	1561904	-	438	858	85	1180	1302	188	1258	1057	235	1646	1496	3597	519	1741	3295	698	1979	1055	2326	644	41	1101	478	34	1031	559	12	1017	hypothetical protein
Synpcc7942_1512	Chromosome	1561944	1563389	-	1446	1706	321	3105	2643	501	3387	2420	529	3744	359	232	260	478	234	410	507	64	281	659	43	842	539	31	648	674	21	1070	zeta-carotene desaturase
Synpcc7942_1513	Chromosome	1563532	1564740	+	1209	1118	125	2276	2053	264	2500	1796	211	2432	713	262	304	1256	292	502	564	41	267	2387	27	1614	2210	36	1340	2644	29	2004	1-deoxy-D-xylulose 5-phosphate reductoisomerase
Synpcc7942_1514	Chromosome	1564750	1565349	+	600	766	78	1087	1076	136	1005	858	232	1055	873	798	455	1195	742	564	937	177	917	1017	50	785	687	33	792	767	35	879	Pseudouridine synthase, Rsu
Synpcc7942_1515	Chromosome	1565391	1566290	+	900	1210	129	1802	1724	171	1908	1578	182	2342	2011	1625	1227	2709	1582	1540	2845	525	2327	1266	38	1351	903	46	1255	1176	36	1341	protein serine/threonine phosphatase
Synpcc7942_1516	Chromosome	1566324	1566971	-	648	197	74	266	370	142	266	334	223	356	266	62	89	273	67	145	249	34	115	154	5	102	93	2	116	119	4	150	phosphoglycerate mutase
Synpcc7942_1517	Chromosome	1566943	1568316	-	1374	444	39	487	633	57	480	658	101	682	1075	440	500	1292	424	630	1229	178	811	509	16	516	360	30	504	383	17	492	histidine kinase
Synpcc7942_1518	Chromosome	1568627	1570927	+	2301	824	102	848	1198	136	695	1324	265	1010	801	403	607	965	351	627	827	98	827	721	3	587	556	14	543	624	8	691	ATP-dependent helicase PcrA
Synpcc7942_1519	Chromosome	1570976	1572280	-	1305	3562	833	3848	6618	1584	4284	5182	1697	6110	2829	5652	1228	3205	5347	1446	3936	1785	4365	1760	30	1753	1365	31	1713	1898	26	1805	histidinol dehydrogenase
Synpcc7942_1520	Chromosome	1572486	1572782	+	297	9165	1120	24098	16391	2834	29567	11280	1957	32404	18185	8775	6256	19106	8379	8844	17311	1262	13532	10698	46	8009	7363	59	7147	10655	37	6972	30S ribosomal protein S20
Synpcc7942_1521	Chromosome	1572849	1573646	+	798	4108	489	9965	7382	1315	11487	5992	1174	11724	3479	279	1101	4095	277	1596	2883	97	1015	3249	13	1612	2022	20	1319	2843	26	2617	Sec-independent protein translocase TatD
Synpcc7942_1522	Chromosome	1573729	1577031	+	3303	31965	7974	52457	54902	20801	55094	42998	31817	63611	27226	7453	9516	32282	7257	13853	25680	628	19686	22690	62	25085	15988	68	19446	20507	74	28489	DNA-directed RNA polymerase subunit beta
Synpcc7942_1523	Chromosome	1577150	1579024	+	1875	18792	5200	30193	32001	12440	31905	26101	15697	36262	11901	394	5365	14869	414	7168	13910	60	3351	9310	18	10073	6695	25	7519	9054	12	11014	DNA-directed RNA polymerase subunit gamma
Synpcc7942_1524	Chromosome	1579094	1583050	+	3957	40303	22369	55936	68597	60430	56422	55706	107726	66596	23366	1076	14884	30811	999	19016	29357	378	15793	23886	152	37160	18527	157	27521	22548	176	34637	DNA-directed RNA polymerase subunit beta'
Synpcc7942_1525	Chromosome	1583407	1585200	+	1794	57654	18185	53977	103812	51700	57150	83866	66584	75865	11113	17220	5663	13366	15386	7684	13425	5249	14614	13686	428	23251	9556	456	17176	11779	350	24703	GTP-binding protein TypA
Synpcc7942_1526	Chromosome	1585287	1586078	+	792	378	66	847	632	144	877	555	169	888	219	121	152	371	86	193	322	25	170	411	3	262	344	10	171	384	5	317	hypothetical protein
Synpcc7942_1527	Chromosome	1586243	1588759	+	2517	2189	290	1912	3865	541	2031	3421	970	2693	1135	2935	546	1583	2762	754	1334	662	1362	1153	40	1068	939	41	907	1087	25	1330	nitrogen assimilation regulatory protein
Synpcc7942_1528	Chromosome	1588817	1589146	-	330	172	46	368	256	74	307	218	31	359	134	46	145	173	36	158	160	13	143	105	6	134	105	4	106	135	2	125	conserved hypothetical protein YCF49
Synpcc7942_1529	Chromosome	1589204	1590223	+	1020	165	21	402	214	27	376	255	34	395	134	51	97	189	48	105	165	11	99	131	2	48	148	3	58	174	1	81	hypothetical protein
Synpcc7942_1530	Chromosome	1590283	1590708	-	426	332	28	338	484	30	346	430	37	420	100	47	49	124	37	61	93	11	74	161	12	126	102	12	93	131	12	114	molybdenum-pterin binding domain
Synpcc7942_1531	Chromosome	1590799	1591614	+	816	4510	3033	1763	4294	2869	1173	3409	3334	2287	1820	4862	806	2063	3774	876	2667	2503	2571	1042	22898	3674	775	18571	3229	906	21641	2899	molybdenum ABC transporter, periplasmic molybdate-binding protein
Synpcc7942_1532	Chromosome	1591611	1592276	+	666	172	8	164	241	18	182	190	30	251	146	50	39	161	52	47	167	11	83	112	3	115	82	8	106	71	2	100	Molybdate ABC transporter, permease protein
Synpcc7942_1533	Chromosome	1592254	1593093	+	840	825	64	1158	1299	100	1149	1129	106	1918	1475	863	722	1803	762	891	2095	215	1429	1056	16	1212	844	9	1201	923	11	1138	succinate dehydrogenase/fumarate reductase iron-sulfur subunit
Synpcc7942_1534	Chromosome	1593215	1595422	+	2208	8466	736	7901	15209	1620	7993	13567	2791	10298	8782	8633	3195	12076	8468	4192	6160	569	3220	13592	108	7098	8353	74	5303	8629	75	6191	hypothetical protein
Synpcc7942_1535	Chromosome	1595486	1595944	+	459	413	32	429	814	67	461	748	98	646	717	435	290	949	437	403	878	34	350	537	7	438	372	3	429	455	8	422	possible Rubisco chaperonin
Synpcc7942_1536	Chromosome	1595934	1596614	+	681	364	25	340	661	58	358	691	100	493	378	127	235	651	123	311	473	14	182	217	1	170	165	5	121	233	0	213	probable amidotransferase
Synpcc7942_1537	Chromosome	1596668	1596877	+	210	24	8	18	16	4	7	25	11	14	14	1	14	20	1	8	29	0	5	6	0	0	4	1	8	6	0	6	hypothetical protein
Synpcc7942_1538	Chromosome	1596968	1597366	+	399	71	7	118	97	6	102	91	4	75	40	4	23	62	9	22	69	3	13	135	0	48	38	2	61	33	0	40	hypothetical protein
Synpcc7942_1539	Chromosome	1597516	1597818	-	303	46	4	59	73	5	76	50	2	49	46	6	11	155	4	21	31	0	20	64	0	17	33	0	14	38	0	16	hypothetical protein
Synpcc7942_1540	Chromosome	1597856	1598566	-	711	128	3	237	218	2	280	159	8	246	117	67	52	717	79	85	146	8	213	229	2	163	144	0	147	186	3	109	hypothetical protein
Synpcc7942_1541	Chromosome	1598656	1599168	-	513	533	14	829	614	21	828	566	23	741	285	315	191	2712	277	279	316	68	569	635	51	830	546	39	718	566	38	533	flavodoxin FldA
Synpcc7942_1542	Chromosome	1599353	1600381	-	1029	1811	160	3148	2714	331	3459	1988	322	3200	1464	714	529	24284	389	1424	1449	224	1545	2643	115	5672	2389	105	4367	2726	89	4081	iron-stress chlorophyll-binding protein
Synpcc7942_1543	Chromosome	1600652	1600777	+	126	19	0	9	25	4	9	17	0	15	24	23	7	65	9	23	20	16	15	17	67	109	27	97	110	19	81	124	putative ribonuclease II
Synpcc7942_1544	Chromosome	1600802	1601053	+	252	160	4	174	198	3	154	179	3	188	247	148	253	403	122	340	273	36	158	195	9	179	202	16	173	165	4	175	panthotenate metabolism flavoprotein
Synpcc7942_1545	Chromosome	1601056	1601511	+	456	127	3	124	181	8	129	158	16	220	257	75	142	347	72	186	372	9	175	169	4	152	118	2	166	130	6	143	plasmid stabilization protein StbB-like
Synpcc7942_1546	Chromosome	1601489	1602886	+	1398	368	41	346	489	53	297	509	74	393	448	76	343	698	58	387	438	20	209	396	6	257	288	2	238	325	6	305	putative ribonuclease II
Synpcc7942_1547	Chromosome	1603035	1603415	-	381	108	3	101	174	17	112	129	13	132	297	156	100	330	145	106	427	33	267	319	162	216	127	159	205	136	143	126	hypothetical protein
Synpcc7942_1548	Chromosome	1604319	1605638	-	1320	1204	224	1723	1692	294	1602	1443	376	1518	1934	3890	956	2309	3280	1105	2918	1382	27791	1803	61	2291	1177	67	1671	1482	72	2954	probable amidase
Synpcc7942_1549	Chromosome	1606129	1606689	+	561	176	24	269	250	28	282	214	54	307	283	407	133	400	350	193	275	73	267	264	19	103	209	29	105	240	34	107	UmuD protein. Serine peptidase. MEROPS family S24
Synpcc7942_1550	Chromosome	1606746	1608002	+	1257	500	39	616	921	67	583	730	72	684	1211	746	357	1539	879	567	1056	170	742	642	15	335	491	19	288	582	16	369	DNA-directed DNA polymerase
Synpcc7942_1551	Chromosome	1608052	1608816	+	765	1394	165	1510	2312	219	1384	1896	361	1786	2552	1085	1019	3151	1046	1307	2516	402	1466	1559	78	1307	1093	52	1083	1272	57	1202	hypothetical protein
Synpcc7942_1552	Chromosome	1609373	1610356	-	984	4336	1033	18693	8181	2544	21150	6267	1968	20280	2883	1856	1381	3207	1560	1717	2992	165	2710	5944	19	2662	5098	25	2426	6596	25	3623	ketol-acid reductoisomerase
Synpcc7942_1553	Chromosome	1610364	1611257	+	894	407	29	677	517	39	810	429	56	824	252	306	117	288	262	156	292	93	246	223	13	207	147	20	195	203	11	241	Phosphoesterase PHP-like
Synpcc7942_1554	Chromosome	1611260	1611853	-	594	3566	358	7404	6279	698	8392	4305	480	9153	1767	2360	929	2399	2372	1312	1798	440	1536	2597	21	1364	1986	22	1029	2400	8	1624	ATP-dependent Clp protease proteolytic subunit
Synpcc7942_1555	Chromosome	1611906	1612748	+	843	2701	640	6175	4431	933	7458	3866	1081	7001	1658	782	680	2064	944	968	2147	129	1416	2201	9	1163	1623	32	1201	2353	14	1234	Thf1-like protein
Synpcc7942_1556	Chromosome	1612870	1613448	+	579	1498	190	1754	2293	339	1851	2134	448	2926	4156	185	2524	4687	211	2834	4729	58	5012	245	2	124	225	13	136	271	11	153	hypothetical protein
Synpcc7942_1557	Chromosome	1613464	1614396	-	933	17951	2266	11486	33350	4809	12841	27169	6485	21505	20016	30425	9542	34808	28471	13756	29654	12851	22869	13382	385	11006	11825	337	9588	12987	316	7283	principal RNA polymerase sigma factor SigA
Synpcc7942_1558	Chromosome	1615204	1616271	+	1068	270	100	464	454	165	515	393	213	705	477	139	147	606	142	174	576	20	236	441	3	175	297	11	146	369	1	226	hypothetical protein
Synpcc7942_1559	Chromosome	1616284	1616958	+	675	684	159	809	911	196	729	767	317	862	920	1401	497	1273	1127	611	1035	241	685	632	60	472	422	55	427	508	52	479	hypothetical protein
Synpcc7942_1560	Chromosome	1617134	1617292	+	159	90	15	71	109	24	48	72	61	75	189	179	70	219	172	77	326	28	188	96	5	85	42	2	71	66	2	58	hypothetical protein
Synpcc7942_1561	Chromosome	1618181	1618687	-	507	18151	2826	15055	35348	7781	14319	24398	7126	24300	9570	800	4574	11617	619	5314	15435	598	8071	4875	1506	8152	3900	1249	6674	3927	1075	6562	hypothetical protein
Synpcc7942_1562	Chromosome	1618800	1619696	-	897	10577	1035	12235	22881	3806	12394	14057	2655	20425	8862	840	3214	9787	942	4407	14420	785	10769	4704	567	3892	2865	544	3992	3252	375	3877	ADP-ribosylglycohydrolase-like
Synpcc7942_1563	Chromosome	1621096	1621512	-	417	409	91	363	635	179	346	375	74	456	109	64	63	141	42	77	103	11	74	120	4	95	75	14	71	93	9	64	signal transduction inhibitor
Synpcc7942_1564	Chromosome	1621903	1622220	+	318	13	0	106	34	0	131	32	0	95	14	4	4	16	5	11	21	6	17	15	1	9	11	0	4	11	0	6	hypothetical protein
Synpcc7942_R0001	Chromosome	1622798	1622869	-	72	151	15	144	397	25	127	315	31	327	302	573	110	280	571	127	369	406	190	506	0	512	257	2	574	283	3	421	tRNA-Gly
Synpcc7942_1565	Chromosome	1622970	1623410	+	441	284	30	527	532	52	688	296	49	747	435	693	210	537	695	237	532	123	401	552	15	460	415	13	479	512	12	405	hypothetical protein
Synpcc7942_1566	Chromosome	1623449	1625644	+	2196	929	139	1539	1645	193	1653	1425	384	1786	470	342	165	759	322	263	354	53	223	769	9	490	610	12	351	743	11	621	polyphosphate kinase
Synpcc7942_1567	Chromosome	1625702	1626019	-	318	1194	37	636	1628	35	557	1443	69	1023	14370	848	9259	20837	732	10732	16748	1606	13065	95	1	99	76	3	76	60	4	76	possible ribosomal protein L36
Synpcc7942_1568	Chromosome	1626357	1626596	-	240	49	74	39	100	115	106	62	133	107	245	218	149	343	206	139	438	83	339	199	18	78	161	10	96	182	13	111	hypothetical protein
Synpcc7942_1569	Chromosome	1626654	1627115	-	462	278	346	183	435	770	295	433	866	434	923	1020	422	1166	889	463	1179	346	1084	935	58	520	722	1771	391	852	72	515	hypothetical protein
Synpcc7942_1570	Chromosome	1627206	1629449	-	2244	668	2048	729	1349	5349	1367	1066	3810	2057	2337	2488	920	2766	2059	1067	3506	732	3530	3373	64	1977	3471	74	1697	4085	61	2060	Heavy metal translocating P-type ATPase
Synpcc7942_1571	Chromosome	1630063	1630872	+	810	293	15	230	477	19	247	351	20	341	285	57	79	305	68	113	392	16	313	154	5	72	99	2	84	130	5	71	MIP family channel proteins
Synpcc7942_1572	Chromosome	1631339	1632925	+	1587	451	56	441	677	80	345	671	97	733	20200	206	7673	23601	179	8206	12373	283	12548	670	7	248	494	16	240	512	12	154	dehydrogenase subunit-like protein
Synpcc7942_1573	Chromosome	1632994	1633794	+	801	504	54	488	867	104	472	811	159	765	12129	132	2988	14639	110	3821	4266	81	5537	635	5	207	507	11	122	521	7	159	3-oxoacyl-(acyl-carrier protein) reductase
Synpcc7942_1574	Chromosome	1633895	1636567	+	2673	422	47	429	720	67	424	686	146	717	8080	87	1991	10736	83	2795	3620	67	4357	768	3	206	512	2	129	567	9	214	probable glucosidase
Synpcc7942_1575	Chromosome	1636580	1638625	+	2046	130	19	102	179	36	94	163	62	147	1142	34	346	1502	26	554	900	11	438	128	5	73	83	1	68	105	4	92	Glycogen debranching enzyme
Synpcc7942_1576	Chromosome	1638668	1640059	+	1392	114	16	82	161	26	55	145	25	120	502	64	196	737	65	263	458	7	201	74	1	80	56	3	53	67	0	75	chloride channel protein
Synpcc7942_1577	Chromosome	1640261	1642033	-	1773	1669	222	3424	2727	452	3449	2572	724	4247	2028	270	810	2249	281	997	1964	31	1247	2621	15	1361	1759	27	1247	2276	12	2469	arginyl-tRNA synthetase
Synpcc7942_1578	Chromosome	1642172	1643011	-	840	2037	211	2868	2766	355	3084	2837	382	3265	1398	1654	655	1781	1586	812	1719	258	1461	1434	9	612	1045	16	569	1219	26	704	Sec-independent protein translocase TatC
Synpcc7942_1579	Chromosome	1643490	1643957	+	468	133	13	104	136	21	83	109	15	136	412	301	117	469	272	134	436	84	305	144	5	77	101	13	84	105	10	77	dual specificity protein phosphatase
Synpcc7942_1580	Chromosome	1644011	1644436	-	426	701	157	948	1131	485	942	822	259	1191	584	591	260	629	471	303	704	165	645	629	14	1299	549	9	1034	664	6	1297	hypothetical protein
Synpcc7942_1581	Chromosome	1645142	1646821	+	1680	1106	95	1257	1918	214	1335	1570	316	1643	1926	846	496	2125	760	691	1444	281	1247	3227	21	1227	2127	41	1044	2792	31	1258	Peptidase M14, carboxypeptidase A
Synpcc7942_1582	Chromosome	1646823	1648211	-	1389	330	42	488	533	28	468	495	54	616	460	223	305	588	193	405	713	53	377	521	48	922	460	47	943	448	33	779	tRNA modification GTPase TrmE
Synpcc7942_1583	Chromosome	1648210	1648746	+	537	91	19	122	128	26	120	128	28	179	336	361	195	411	347	233	489	210	448	131	26	116	76	26	132	97	15	112	hypothetical protein
Synpcc7942_1584	Chromosome	1648682	1650160	-	1479	1149	139	1710	1717	255	1787	1456	310	2095	770	294	368	915	266	408	887	81	883	593	27	565	422	30	542	479	26	604	hypothetical protein
Synpcc7942_1585	Chromosome	1650201	1650986	-	786	616	192	663	974	473	663	935	543	831	584	938	245	692	833	402	884	351	510	410	100	333	274	91	345	336	72	359	N-acetylmuramoyl-L-alanine amidase, family 2
Synpcc7942_1586	Chromosome	1651359	1652669	+	1311	2100	674	1560	3381	1546	1599	2616	1250	2015	804	2583	398	965	2147	434	977	1834	1017	759	61	922	552	67	786	656	43	837	periplasmic sensor signal transduction histidine kinase
Synpcc7942_1587	Chromosome	1652732	1653172	-	441	5127	449	4833	6399	499	4345	5097	609	5406	16061	11245	9623	24815	9633	11604	14885	4670	21495	11253	2682	13525	7783	2336	10314	8314	1893	9522	integral membrane protein-like
Synpcc7942_1588	Chromosome	1653255	1655834	-	2580	1475	203	1196	2371	468	1174	2268	688	1771	822	619	452	1186	540	640	1249	175	440	1323	13	1557	927	15	1154	1199	21	1706	CBS
Synpcc7942_1589	Chromosome	1655981	1657270	-	1290	478	82	989	708	141	900	701	166	1239	607	183	248	679	163	339	639	47	254	431	2	273	354	9	272	423	9	369	putative modulator of DNA gyrase
Synpcc7942_1590	Chromosome	1657274	1658131	-	858	888	180	1440	1457	310	1624	1475	503	1899	641	295	235	784	5164	298	631	38	271	699	12	541	565	10	447	707	7	709	hypothetical protein
Synpcc7942_1591	Chromosome	1658135	1659022	-	888	2983	248	5584	4083	475	5493	3360	449	5944	2166	2328	1162	2540	2091	1318	2253	266	2118	2277	4	1720	2007	13	1673	2550	7	1814	RNA binding S1
Synpcc7942_1592	Chromosome	1659119	1659934	+	816	152	17	321	181	24	361	186	20	344	172	63	78	202	63	81	202	26	102	181	6	92	112	14	97	142	6	140	creatinine amidohydrolase
Synpcc7942_1593	Chromosome	1660025	1660720	+	696	6958	880	12995	12267	1730	14563	9222	1457	16014	7367	11973	3098	9055	10590	3849	8127	3844	8394	6105	54	3977	4793	78	3517	6066	64	3640	hypothetical protein
Synpcc7942_1594	Chromosome	1660735	1661760	+	1026	3743	492	6530	7101	1092	7072	6100	1231	8372	2567	1474	820	3171	1467	1227	2586	426	1711	3214	18	1382	2422	18	1050	2986	9	1957	hypothetical protein
Synpcc7942_1595	Chromosome	1661770	1662753	+	984	2325	303	3003	3988	588	2769	3500	859	3472	1490	445	539	1966	381	893	1337	149	595	1987	23	2074	1531	23	1558	1949	22	2489	acetyl-CoA carboxylase carboxyltransferase subunit alpha
Synpcc7942_1596	Chromosome	1662871	1663608	+	738	1081	131	1607	1757	334	1708	1611	237	2311	727	514	282	879	659	418	1227	76	911	755	13	674	373	12	738	496	14	800	short chain dehydrogenase
Synpcc7942_1597	Chromosome	1663657	1664298	+	642	2400	451	4464	5233	1228	5493	4491	985	5977	1077	774	521	1366	970	657	829	275	877	1458	18	513	1137	19	356	1336	13	908	GTP cyclohydrolase I
Synpcc7942_1598	Chromosome	1664306	1665100	+	795	599	116	1074	1259	298	1281	1099	279	1467	287	86	127	339	98	181	252	11	112	350	6	276	290	8	172	375	4	387	Phenazine biosynthesis PhzC/PhzF protein
Synpcc7942_1599	Chromosome	1665097	1666182	+	1086	1665	236	2237	3108	514	2040	2930	648	3042	978	195	522	1319	196	698	1085	78	416	917	21	1055	753	20	813	962	26	1477	hypothetical protein
Synpcc7942_1600	Chromosome	1666188	1667030	+	843	195	18	335	314	42	306	368	66	415	353	51	172	437	62	252	490	32	264	277	5	506	202	16	389	261	1	624	5',5'''-P-1,P-4-tetraphosphate phosphorylase II-like
Synpcc7942_1601	Chromosome	1667058	1667231	-	174	100	6	115	134	22	131	104	7	149	28	59	28	48	54	39	40	4	35	27	0	37	19	2	33	38	1	27	hypothetical protein
Synpcc7942_1602	Chromosome	1667296	1668033	+	738	53	29	107	57	15	141	63	20	148	38	25	21	59	34	30	44	9	36	59	5	56	54	14	43	67	4	49	RNA methyltransferase TrmH, group 1
Synpcc7942_1603	Chromosome	1668136	1669263	+	1128	616	92	1701	962	109	1774	990	157	1650	589	215	234	1062	200	412	796	43	325	1216	10	319	1017	20	259	1330	13	580	beta-lactamase
Synpcc7942_1604	Chromosome	1669273	1670625	+	1353	253	113	741	441	188	658	389	312	717	280	43	123	370	38	206	354	21	120	487	3	284	389	4	198	528	5	319	hypothetical protein
Synpcc7942_1605	Chromosome	1670630	1671208	-	579	40	3	39	34	3	30	29	6	45	287	171	120	398	189	117	335	43	405	93	4	112	68	1	85	59	2	99	hypothetical protein
Synpcc7942_1606	Chromosome	1671451	1672011	+	561	452	24	719	646	57	923	464	69	889	285	149	139	419	101	213	4599	144	479	585	21	1203	631	68	959	906	33	1053	Beta-Ig-H3/fasciclin
Synpcc7942_1607	Chromosome	1672123	1673679	-	1557	392	26	270	526	38	228	429	70	329	467	289	244	72010	292	2472	593	86	467	293	42	519	317	28	244	320	23	307	probable porin
Synpcc7942_1608	Chromosome	1673935	1675344	+	1410	914	436	1474	1397	411	1344	1416	437	1651	1025	529	468	1823	497	648	1030	167	668	1455	138	913	1388	129	890	1699	132	1267	mannose-1-phosphate guanylyltransferase (GDP)
Synpcc7942_1609	Chromosome	1675456	1678869	+	3414	9906	877	24435	15309	1613	25325	12003	2999	28959	8699	592	3815	15653	509	5678	6239	157	1620	11951	28	15002	9247	43	11444	11703	32	13886	Protein splicing (intein) site
Synpcc7942_1610	Chromosome	1678977	1680389	-	1413	2421	677	2170	4639	1859	2459	4210	3066	4144	10615	345	3916	12744	291	5206	12457	983	14603	300	5	293	225	9	190	293	1	306	pyridine nucleotide transhydrogenase beta subunit
Synpcc7942_1611	Chromosome	1680389	1680682	-	294	345	47	303	571	143	325	539	209	552	1594	47	616	1864	33	778	1881	175	2070	33	0	18	25	0	12	28	2	31	nicotinamide nucleotide transhydrogenase alpha subunit-like
Synpcc7942_1612	Chromosome	1680679	1681905	-	1227	1649	178	1765	3351	468	1868	2859	686	3335	12616	248	4732	14230	210	6022	15086	789	14357	216	2	115	149	4	83	178	5	104	pyridine nucleotide transhydrogenase alpha subunit
Synpcc7942_1613	Chromosome	1682042	1682617	+	576	9806	2586	11971	16440	5773	11722	9395	4022	14155	4257	2567	3541	7323	2109	4777	5462	1751	4817	6030	127	12166	5004	177	8715	6433	95	12156	hypothetical protein
Synpcc7942_1614	Chromosome	1682665	1682802	+	138	3340	1572	7233	6296	2511	6966	4607	1977	8586	4885	1358	3086	6027	1295	3910	5306	452	3861	3797	83	4603	2944	80	3625	3396	105	5149	50S ribosomal protein L34
Synpcc7942_1615	Chromosome	1682808	1683176	+	369	306	102	939	527	227	1092	372	106	1235	388	33	110	426	47	164	528	21	224	284	3	244	181	3	222	267	1	293	ribonuclease P
Synpcc7942_1616	Chromosome	1683163	1683549	+	387	7244	1016	8661	12887	1932	8972	11151	1239	11282	3803	8115	1938	5587	7367	2834	4357	568	3875	3671	8	2346	3026	8	1661	3716	6	2585	hypothetical protein
Synpcc7942_1617	Chromosome	1683752	1684930	+	1179	8059	1383	13833	13832	3319	14353	12388	4271	14849	4236	2433	1690	5826	2423	2457	4389	361	2021	10666	12	5192	7501	34	3361	9144	29	8767	putative inner membrane protein translocase component YidC
Synpcc7942_1618	Chromosome	1684927	1685433	+	507	643	472	1300	1240	1128	1404	957	1633	1620	565	122	259	699	106	375	666	23	238	1116	11	951	748	13	715	883	9	1306	Single-stranded nucleic acid binding R3H
Synpcc7942_1619	Chromosome	1685436	1685942	+	507	581	110	972	1075	148	837	934	248	1245	584	121	327	815	90	463	490	19	128	1019	11	1045	788	8	731	916	2	1194	metal-binding possibly nucleic acid-binding protein-like
Synpcc7942_1620	Chromosome	1685939	1687444	+	1506	405	46	844	708	73	789	756	157	1301	637	76	247	832	102	340	530	21	132	701	8	505	501	5	379	566	5	622	ATPase
Synpcc7942_1621	Chromosome	1687584	1689152	-	1569	8589	1143	10406	14766	2789	11301	14583	4222	12989	5748	1527	2505	8746	2587	3581	6719	231	3368	5837	42	8315	4195	64	6573	5260	38	7557	Elongator protein 3/MiaB/NifB
Synpcc7942_1622	Chromosome	1689721	1692192	+	2472	2588	338	3219	4467	520	3196	4375	869	4516	2965	2983	1052	3669	2568	1514	2853	531	2450	1705	7	1499	1341	17	1147	1601	11	1725	probable proteinase
Synpcc7942_1623	Chromosome	1692265	1692957	+	693	31	9	58	55	7	55	56	14	92	83	15	22	135	37	54	105	9	37	98	1	61	91	0	39	98	1	62	hypothetical protein
Synpcc7942_1624	Chromosome	1692985	1693719	-	735	703	81	527	976	148	578	831	106	740	422	5825	232	533	560	313	532	354	589	455	54	722	373	73	551	460	42	591	riboflavin synthase subunit alpha
Synpcc7942_1625	Chromosome	1693698	1694921	-	1224	522	113	827	883	203	862	687	200	967	384	273	171	470	258	208	492	88	267	281	23	220	203	15	194	229	19	200	probable glycosyltransferase
Synpcc7942_1626	Chromosome	1695068	1695550	-	483	3322	400	3086	4879	531	3115	3607	614	3581	1302	842	857	1869	668	1215	1827	198	1367	963	6	1211	655	17	978	840	9	1134	hypothetical protein
Synpcc7942_1627	Chromosome	1695554	1696852	-	1299	2467	307	1407	4122	467	1505	3448	599	2184	924	2005	492	1192	1824	684	1231	980	1292	858	103	1088	765	88	927	833	92	1005	hypothetical protein
Synpcc7942_1628	Chromosome	1697252	1697971	+	720	4784	231	14541	8557	373	17352	6082	244	15665	1186	167	403	1519	191	559	1293	16	396	3840	20	1634	2958	18	1357	3216	14	1794	hypothetical protein
Synpcc7942_1629	Chromosome	1698071	1698712	+	642	220	23	866	345	29	1054	297	21	1082	124	21	50	151	15	97	154	4	65	248	1	92	178	3	104	230	3	153	hypothetical protein
Synpcc7942_1630	Chromosome	1698933	1699268	+	336	666	48	2796	1367	77	2802	1329	130	2829	1166	6	482	1220	19	851	447	1	123	1844	4	633	1784	4	485	2614	2	910	cytochrome c553
Synpcc7942_1631	Chromosome	1699269	1700168	+	900	3949	244	4172	5008	345	3170	4258	388	3386	1949	839	611	2054	703	1070	1329	163	867	3663	2	1463	2797	4	1075	3916	5	1569	TPR repeat
Synpcc7942_1632	Chromosome	1700263	1700772	+	510	2531	108	3802	3830	144	4188	2873	147	4405	711	134	237	845	166	319	924	19	541	853	2	543	437	3	498	540	0	592	hypothetical protein
Synpcc7942_1633	Chromosome	1701369	1702091	+	723	2813	66	2445	4109	159	2006	3723	189	2710	7989	1842	4358	9299	1584	4598	9159	309	6545	9290	5162	13703	6331	4498	11711	6290	4530	8302	hypothetical protein
Synpcc7942_1634	Chromosome	1702113	1702652	-	540	12176	949	16212	20924	1781	14238	20183	5992	20186	15763	230	6069	13856	274	8140	37612	80	11254	16768	148	12281	9962	167	12058	10777	152	13321	hypothetical protein
Synpcc7942_1635	Chromosome	1702823	1704469	-	1647	192406	23701	425847	305500	45277	422964	280240	57836	456022	222509	8026	101976	231667	7165	141250	355170	1519	166785	305017	495	194035	215636	643	177640	253850	533	241213	probable porin
Synpcc7942_1636	Chromosome	1704606	1705013	-	408	1557	139	2905	2811	249	2831	2943	301	3236	10812	3644	4490	12492	3589	5832	16880	1589	13193	5994	89	2718	3852	66	2209	4765	79	2994	pterin-4-alpha-carbinolamine dehydratase
Synpcc7942_1637	Chromosome	1705426	1706484	-	1059	6766	870	11897	9422	2503	13674	6691	3855	13217	2313	17031	985	3243	462	1611	2044	88	998	8249	15	12612	5895	23	7470	7776	23	9122	photosystem II D2 protein (photosystem q(a) protein)
Synpcc7942_1638	Chromosome	1706685	1706951	+	267	1190	123	1946	2031	221	2412	1593	288	2819	1055	315	480	1260	347	714	1080	88	723	1146	5	1765	1039	10	1530	1164	5	1802	hypothetical protein
Synpcc7942_1639	Chromosome	1707135	1707776	+	642	183	37	521	328	40	687	215	62	811	258	33	94	277	29	95	237	5	116	333	5	261	217	3	293	313	2	256	ATPase
Synpcc7942_1640	Chromosome	1707881	1708414	+	534	1299	127	1239	1931	214	1237	1298	209	1626	1034	787	428	1079	730	490	1246	151	1154	407	16	582	273	27	550	361	20	496	hypothetical protein
Synpcc7942_1641	Chromosome	1708665	1709165	+	501	412	40	381	619	51	384	328	51	534	393	278	193	514	252	242	1109	119	535	346	9	304	281	19	337	331	16	281	hypothetical protein
Synpcc7942_1642	Chromosome	1709180	1710250	+	1071	463	146	399	706	342	351	633	462	444	279	148	111	341	196	144	449	57	214	216	19	161	174	27	137	233	20	173	hypothetical protein
Synpcc7942_1643	Chromosome	1710353	1711873	+	1521	2521	137	2444	3602	183	2430	3412	319	3094	4147	2997	2081	4690	2682	2383	5083	1007	5911	2746	92	2380	2158	117	2083	2528	88	1873	diguanylate cyclase with GAF sensor
Synpcc7942_1644	Chromosome	1712014	1712817	+	804	890	101	837	1302	208	903	981	139	1103	979	347	423	1214	274	551	1326	147	1707	622	27	1035	464	15	772	548	12	784	hypothetical protein
Synpcc7942_1645	Chromosome	1713332	1714075	+	744	697	121	772	1381	256	837	1143	342	1303	1083	676	382	1222	618	562	1674	351	1657	777	234	1029	551	175	1057	649	215	781	RNAse III
Synpcc7942_1646	Chromosome	1714348	1715070	+	723	6971	845	4439	9425	1403	3512	7089	1939	6490	14804	12899	10658	19608	10535	12057	19493	11230	28326	8518	8779	14772	7980	7997	11821	8994	7133	8463	hypothetical protein
Synpcc7942_1647	Chromosome	1715266	1716186	+	921	492	54	504	615	27	482	536	73	689	1017	1721	551	1196	1566	605	1694	607	1678	424	26	500	334	19	508	412	21	392	hypothetical protein
Synpcc7942_1648	Chromosome	1716189	1716638	-	450	683	173	552	1037	301	676	822	314	842	1082	2373	247	1225	2091	403	1152	6282	1044	493	226	545	380	213	380	423	95	496	putative ferric uptake regulator, FUR family
Synpcc7942_1649	Chromosome	1716788	1717504	+	717	844	478	1977	1287	1247	1647	847	631	3280	314	128	147	378	126	172	401	130	269	1029	2878	1138	836	4709	955	970	3139	883	rubrerythrin
Synpcc7942_1650	Chromosome	1717707	1720946	-	3240	2930	373	4845	4867	804	4552	4047	1417	5200	2343	1061	1097	2742	1058	1429	1915	353	1766	3080	23	3976	2228	38	3007	2612	32	4035	phosphorylase kinase alpha subunit
Synpcc7942_1651	Chromosome	1721058	1721795	+	738	720	80	856	1142	82	1006	1085	108	1341	599	2978	425	742	2096	439	861	1076	966	563	14	767	479	24	767	559	12	827	N-acetylmannosaminyltransferase
Synpcc7942_1652	Chromosome	1721792	1723432	+	1641	1793	150	1825	2738	192	1729	2699	363	2396	925	509	230	1073	449	339	962	198	531	838	10	518	617	9	377	722	9	647	Elongator protein 3/MiaB/NifB
Synpcc7942_1653	Chromosome	1723540	1724736	-	1197	351	50	260	632	71	255	541	67	402	2041	493	857	2449	302	965	2025	329	2451	615	58	231	344	56	190	365	41	162	glycerol dehydrogenase
Synpcc7942_1654	Chromosome	1724849	1725232	-	384	34	6	53	39	7	53	44	9	58	808	28	193	1169	28	267	472	3	331	1204	3	79	659	0	84	745	3	78	hypothetical protein
Synpcc7942_1655	Chromosome	1725260	1725829	-	570	73	4	119	88	1	93	77	8	105	1688	142	609	2405	118	609	1625	34	1411	4821	18	382	2644	17	310	2686	14	229	hypothetical protein
Synpcc7942_1656	Chromosome	1725919	1728081	-	2163	2089	591	1421	2083	866	1194	1845	988	2004	32395	13737	21012	50400	7797	22929	34334	2433	34435	90070	717	17051	67586	875	16641	70815	794	10200	catalase/peroxidase HPI
Synpcc7942_1657	Chromosome	1728453	1728674	+	222	370	17	312	363	17	302	295	21	380	673	344	347	1129	323	519	745	44	377	704	14	495	438	21	412	503	15	400	hypothetical protein
Synpcc7942_1658	Chromosome	1728788	1729246	-	459	2082	187	3891	3850	345	4917	2886	388	4735	405	95	233	506	111	366	510	15	264	303	1	935	240	3	648	297	4	1178	hypothetical protein
Synpcc7942_1659	Chromosome	1729384	1730031	+	648	2700	385	4262	4243	714	4547	3163	917	5178	2058	291	1143	2889	321	1547	2104	41	1516	2145	3	2633	1500	6	2231	1863	3	2975	nitroreductase
Synpcc7942_1660	Chromosome	1730131	1730964	+	834	309	21	413	492	35	468	459	43	573	235	64	101	287	43	155	297	11	149	209	1	205	179	0	184	187	0	211	potassium channel protein
Synpcc7942_1661	Chromosome	1731159	1731722	+	564	169	195	219	302	169	217	239	253	318	11510	42444	5624	13751	31889	6432	7772	55175	23499	110	8	114	78	7	69	80	5	51	hypothetical protein
Synpcc7942_1662	Chromosome	1731811	1733247	-	1437	590	60	1211	808	84	1201	784	136	1266	455	269	207	598	201	317	486	81	391	679	8	457	599	19	404	715	4	578	cysteinyl-tRNA synthetase
Synpcc7942_1663	Chromosome	1733401	1733760	-	360	78	24	162	80	26	263	78	40	191	116	194	87	187	193	115	194	15	175	47	1	66	32	4	61	53	2	54	hypothetical protein
Synpcc7942_1664	Chromosome	1733790	1733984	+	195	199	22	511	203	32	444	200	15	367	81	47	47	131	48	66	86	8	82	104	2	105	96	3	118	76	2	105	hypothetical protein
Synpcc7942_1665	Chromosome	1733989	1735104	+	1116	440	99	905	773	183	1024	723	206	1092	166	22	79	295	34	95	174	10	61	311	5	135	245	11	96	293	8	208	probable oxidoreductase
Synpcc7942_1666	Chromosome	1735155	1735859	-	705	1099	193	734	1831	375	704	1503	316	1103	2008	2413	938	2591	2095	1152	2741	850	2956	890	58	1001	651	57	984	778	41	743	hypothetical protein
Synpcc7942_1667	Chromosome	1735965	1737356	+	1392	857	133	1999	1426	181	2051	1208	182	2223	269	87	163	337	100	198	281	18	168	537	6	184	435	4	201	590	7	372	UDP-N-acetylmuramoyl-L-alanyl-D-glutamate synthetase
Synpcc7942_1668	Chromosome	1737882	1739552	+	1671	926	184	871	1718	394	894	1522	439	1401	1405	178	558	1738	157	747	2021	94	1381	206	2	143	148	3	115	150	1	173	potassium-transporting ATPase subunit A
Synpcc7942_1669	Chromosome	1739595	1741685	+	2091	598	67	628	1177	160	577	1002	224	934	966	93	451	1358	83	661	1110	25	439	133	3	115	117	8	113	125	1	189	potassium-transporting ATPase subunit B
Synpcc7942_1670	Chromosome	1741687	1741833	+	147	32	9	33	83	12	35	76	37	55	70	14	27	89	11	55	71	4	35	8	0	20	8	0	7	8	0	14	hypothetical protein
Synpcc7942_1671	Chromosome	1741836	1742447	+	612	302	64	318	621	156	295	494	199	408	500	49	280	723	64	412	504	3	210	91	0	112	63	4	66	76	2	121	potassium-transporting ATPase, C subunit
Synpcc7942_1672	Chromosome	1742508	1743233	+	726	788	226	1498	1544	482	1648	1334	467	2226	1833	601	759	2581	598	1051	2448	188	1933	1031	184	1000	907	176	899	1046	181	1004	vanY D-Ala-D-Ala carboxypeptidase. Metallo peptidase. MEROPS family M15B
Synpcc7942_1673	Chromosome	1743189	1743854	-	666	412	35	914	657	54	1113	616	66	1065	488	148	183	569	140	259	649	36	364	538	4	318	308	7	259	359	7	327	hypothetical protein
Synpcc7942_1674	Chromosome	1743855	1744166	-	312	2221	184	3407	2976	205	3006	3050	228	3449	3725	3848	2938	5321	3231	3339	4343	1370	3988	2703	229	5773	2786	212	4105	3349	234	5679	hypothetical protein
Synpcc7942_1675	Chromosome	1744281	1744766	-	486	2115	658	1577	3497	396	1465	2833	546	2049	1630	7504	1038	2122	5946	1184	1740	3829	3181	708	2440	1410	568	2561	1084	724	1941	1342	hypothetical protein
Synpcc7942_1676	Chromosome	1744816	1745469	-	654	584	61	736	910	134	810	715	124	1033	314	1347	161	401	1343	223	429	298	371	257	11	284	221	11	279	297	3	326	hypothetical protein
Synpcc7942_1677	Chromosome	1745500	1746597	-	1098	2644	396	2324	5154	1428	2869	4353	1071	3857	787	296	302	1033	299	390	940	164	826	645	8	321	523	18	289	590	9	500	hypothetical protein
Synpcc7942_1678	Chromosome	1746611	1747153	-	543	5522	1286	4187	8887	3105	4928	6399	2193	6345	2222	6946	1090	2599	5566	1327	3076	1538	4480	1081	10	814	857	19	794	1129	7	918	hypothetical protein
Synpcc7942_1679	Chromosome	1747252	1747590	+	339	3188	83	6651	3868	83	6572	2398	90	6297	4258	2104	1828	5504	1787	2517	4217	303	3521	2561	13	2319	1671	11	2070	1837	14	1990	photosystem II reaction center W protein
Synpcc7942_1680	Chromosome	1747842	1748858	-	1017	2262	296	5983	3476	1736	6705	3068	1020	5985	21738	906	7329	11188	855	7977	7601	79	2253	13331	72	4249	10638	102	3962	9287	66	4258	Sulphate transport system permease protein 1
Synpcc7942_1681	Chromosome	1749076	1750128	+	1053	540	97	1884	916	841	2190	721	541	1738	4568	159	1303	1334	168	1408	1949	49	146	5300	20	1454	5299	30	1542	4436	21	1631	Thiosulphate-binding protein
Synpcc7942_1682	Chromosome	1750203	1751039	+	837	368	91	1034	571	398	1169	474	305	1030	908	141	451	378	132	506	1773	32	130	3176	3	334	1832	21	268	2287	12	563	Sulphate transport system permease protein 2
Synpcc7942_1683	Chromosome	1751063	1751308	+	246	162	21	336	251	134	332	195	99	265	173	41	151	130	35	207	644	13	134	714	4	166	297	7	148	503	9	255	hypothetical protein
Synpcc7942_1684	Chromosome	1751336	1751956	+	621	917	190	1930	1355	582	1927	1153	681	1765	1800	435	1229	1999	377	1446	3820	277	2630	2042	110	1805	1275	101	1593	1831	75	1711	putative transcriptional regulator, Crp/Fnr family
Synpcc7942_1685	Chromosome	1752002	1752862	+	861	2051	293	3669	3391	1119	3770	2895	1360	3911	2045	314	920	1977	305	1195	3543	131	2369	2280	75	1765	1265	59	1380	1795	66	1676	Sulphate transport system permease protein 2
Synpcc7942_1686	Chromosome	1753022	1754047	+	1026	125	64	247	153	251	237	131	512	210	405	73	104	499	76	154	467	10	267	449	3	159	245	2	167	306	4	145	Thiosulphate-binding protein
Synpcc7942_1687	Chromosome	1754047	1754913	+	867	17	4	32	22	25	36	13	40	17	65	10	19	80	5	17	79	1	33	81	0	22	30	0	19	51	0	31	Sulfate ABC transporter, permease protein CysT
Synpcc7942_1688	Chromosome	1754913	1755773	+	861	32	9	52	47	37	37	34	58	38	56	10	13	53	9	19	86	1	22	48	0	25	45	0	17	55	1	38	Sulfate ABC transporter, permease protein CysW
Synpcc7942_1689	Chromosome	1755915	1756877	+	963	907	1074	2446	1380	5189	2499	1029	8841	1759	1137	17	487	703	32	518	2929	7	547	1650	34	779	1327	45	575	1590	47	924	Rhodanese-like
Synpcc7942_1690	Chromosome	1756898	1757137	+	240	90	27	206	153	90	193	118	104	160	109	25	42	93	29	58	311	7	50	207	5	67	119	7	52	216	4	84	hypothetical protein
Synpcc7942_1691	Chromosome	1757155	1758315	+	1161	258	80	483	448	233	481	324	273	462	209	75	102	236	66	142	644	22	138	457	6	228	275	7	164	426	3	308	hypothetical protein
Synpcc7942_1692	Chromosome	1758418	1759329	-	912	210	27	294	227	49	336	209	62	389	613	458	131	534	423	183	708	55	499	257	6	200	133	7	162	175	11	151	mrr restriction system protein
Synpcc7942_1693	Chromosome	1759418	1759819	-	402	94	8	107	148	25	113	103	23	150	52	29	25	86	13	52	106	10	46	43	0	92	40	2	100	47	3	82	response regulator receiver domain protein (CheY-like)
Synpcc7942_1694	Chromosome	1759930	1762506	+	2577	658	82	1899	1154	209	1904	1005	266	2243	791	154	396	1119	151	569	798	47	255	1045	1	1058	806	7	748	995	7	1319	DNA topoisomerase IV subunit A
Synpcc7942_1695	Chromosome	1762639	1763637	+	999	1160	67	3905	1730	117	3937	1463	132	3783	649	135	247	883	165	307	621	14	216	1853	14	1039	1082	13	965	1449	8	1031	hypothetical protein
Synpcc7942_1696	Chromosome	1763712	1764452	-	741	1779	248	1105	3081	549	1235	2245	432	1652	701	1200	378	821	951	455	974	322	1057	327	2	317	332	9	300	345	6	452	hypothetical protein
Synpcc7942_1697	Chromosome	1764611	1764892	-	282	194	19	175	338	24	201	203	27	252	90	117	38	112	132	49	124	43	127	50	22	83	47	20	60	55	32	82	Zn-finger, CDGSH type
Synpcc7942_1698	Chromosome	1765087	1765428	+	342	686	179	377	1052	223	329	628	423	638	728	1620	259	698	1330	335	1137	598	1231	317	49	781	210	40	808	209	52	622	putative transcriptional regulator
Synpcc7942_1699	Chromosome	1765464	1766852	-	1389	663	89	911	1095	173	1092	1082	197	1177	408	313	208	517	392	276	708	118	433	416	27	258	287	29	243	389	31	363	MATE efflux family protein
Synpcc7942_1700	Chromosome	1766905	1767849	-	945	157	14	532	269	33	662	199	54	651	130	33	52	177	32	78	119	10	65	240	0	106	245	0	92	249	2	103	GDP-fucose synthetase NAD dependent epimerase/dehydratase
Synpcc7942_1701	Chromosome	1767953	1768489	+	537	778	44	947	1502	107	1103	1135	97	1299	1362	830	711	1581	675	866	1238	191	1632	729	326	855	520	369	814	619	362	903	hypothetical protein
Synpcc7942_1702	Chromosome	1768545	1768682	+	138	234	69	191	380	84	181	282	124	224	242	104	78	274	88	111	204	41	267	78	7	125	63	5	100	66	4	103	hypothetical protein
Synpcc7942_1703	Chromosome	1768940	1772017	-	3078	2756	809	3170	4639	1122	2902	4080	1309	4304	3467	6611	1285	4049	4774	1833	3694	1292	2442	2599	168	2646	2023	146	2284	2245	130	3120	putative alpha-mannosidase
Synpcc7942_1704	Chromosome	1772024	1772833	+	810	375	54	411	565	90	386	603	103	453	374	603	158	546	551	223	539	145	240	394	3	313	282	10	217	336	5	298	hypothetical protein
Synpcc7942_1705	Chromosome	1772946	1773065	+	120	7484	705	9418	5744	599	5063	5803	808	5295	31664	6550	18140	40580	4323	22606	28113	1283	29623	18802	360	8453	12842	301	7734	11969	422	9774	photosystem II reaction center I protein PsbI
Synpcc7942_1706	Chromosome	1773234	1775426	+	2193	1301	74	3364	1755	148	3007	1554	185	3864	1708	204	707	2288	218	1091	1684	60	691	2010	18	2454	1469	29	2065	1876	24	3035	hypothetical protein
Synpcc7942_1707	Chromosome	1775633	1776064	+	432	112	7	256	165	19	284	169	26	300	450	73	240	535	102	328	579	8	200	485	3	331	293	1	377	468	2	347	cell division protein Ftn6 hypothetical protein
Synpcc7942_1708	Chromosome	1776199	1778226	+	2028	426	65	949	585	97	775	600	125	1011	1008	233	422	1162	255	556	1156	74	658	750	11	573	444	12	537	508	8	649	oligopeptidase A. Metallo peptidase. MEROPS family M03A
Synpcc7942_1709	Chromosome	1778348	1779889	-	1542	257	24	375	365	52	438	371	83	481	338	87	216	466	94	274	540	26	267	363	7	439	299	12	393	371	9	495	Small GTP-binding protein domain
Synpcc7942_1710	Chromosome	1780048	1780278	+	231	1708	129	2476	1759	104	2617	1238	112	2421	3096	8882	1420	3298	6808	1588	3599	1312	4009	1545	4	1689	891	17	2269	1157	9	1491	DNA-directed RNA polymerase subunit omega
Synpcc7942_1711	Chromosome	1780275	1780847	+	573	654	99	1299	1037	126	1556	915	159	1767	1349	897	553	1335	990	593	1418	152	1184	582	7	383	407	10	420	448	5	531	hypothetical protein
Synpcc7942_1712	Chromosome	1780853	1781218	+	366	34	4	71	67	23	95	52	29	96	50	8	12	71	13	19	84	14	31	35	4	19	20	7	21	26	3	17	hypothetical protein
Synpcc7942_1713	Chromosome	1781317	1782219	+	903	889	159	2047	1567	445	2198	1482	552	2118	480	250	224	494	272	312	426	56	196	491	5	364	452	5	244	775	4	541	probable hydrocarbon oxygenase MocD
Synpcc7942_1714	Chromosome	1782216	1783232	+	1017	393	58	679	521	148	1015	505	246	725	242	63	111	332	72	133	199	22	95	174	3	135	135	3	165	162	3	242	hypothetical protein
Synpcc7942_1715	Chromosome	1783250	1783903	-	654	663	151	1694	945	298	1944	721	304	2029	356	156	117	478	188	219	366	43	196	664	3	397	564	1	272	730	2	483	uracil phosphoribosyltransferase
Synpcc7942_1716	Chromosome	1783939	1787655	-	3717	6638	650	5248	10443	933	4485	9907	1612	7814	16232	15708	4958	18250	11666	6129	16014	7734	16050	9015	155	7784	6510	164	5707	7151	114	6588	diguanylate cyclase/phosphodiesterase with PAS/PAC sensor(s)
Synpcc7942_1717	Chromosome	1787724	1789025	-	1302	1222	39	1775	1604	47	1615	1552	71	2082	912	177	471	1263	166	635	1080	47	632	2145	11	1519	1603	15	1301	1870	12	1432	glycolate oxidase subunit (Fe-S) protein
Synpcc7942_1718	Chromosome	1789028	1790305	-	1278	249	38	433	312	70	405	378	65	470	391	193	228	622	207	269	554	50	234	1228	16	519	974	17	439	1059	18	607	glycolate oxidase subunit GlcE
Synpcc7942_1719	Chromosome	1790369	1791796	-	1428	2929	399	7022	5079	664	6993	3989	595	6059	1984	2283	729	2355	1677	1079	1844	370	1498	3842	111	2116	2844	91	1758	3864	122	3135	isocitrate dehydrogenase
Synpcc7942_1720	Chromosome	1791952	1792392	+	441	373	20	331	451	37	301	429	34	363	948	592	320	1068	562	377	1246	128	1927	294	26	210	163	45	156	203	21	189	hypothetical protein
Synpcc7942_1721	Chromosome	1793212	1793916	-	705	7243	1613	8566	14575	4232	9675	10822	4791	11543	1965	2053	1002	2377	5408	1280	2894	816	2994	1987	25	2718	1523	37	2290	1881	39	2636	PBS lyase HEAT-like repeat
Synpcc7942_1722	Chromosome	1794143	1795228	-	1086	414	177	651	550	350	511	450	409	556	976	336	410	955	368	518	1268	84	605	446	12	272	326	19	251	393	13	277	Thiosulphate-binding protein
Synpcc7942_1723	Chromosome	1795482	1797032	+	1551	656	150	757	952	200	813	963	290	1061	407	211	164	505	182	214	441	77	372	462	11	269	335	18	243	446	13	292	carotene isomerase
Synpcc7942_1724	Chromosome	1797078	1797386	-	309	4681	318	1652	6908	442	1466	6790	477	3035	3611	4339	2234	3476	2369	2233	4326	515	8262	7522	223	6595	5486	216	5897	8638	202	3947	hypothetical protein
Synpcc7942_1725	Chromosome	1797616	1799067	+	1452	2926	223	1921	4697	520	1935	4176	494	2741	1507	1270	524	1673	1008	794	1727	136	1181	1962	6	1257	1628	4	933	2154	7	1129	transcriptional regulator, GntR family
Synpcc7942_1726	Chromosome	1799119	1799610	-	492	102	19	387	159	36	442	191	38	481	122	20	54	158	437	66	217	8	99	100	1	79	76	1	94	64	3	99	lipoprotein signal peptidase
Synpcc7942_1727	Chromosome	1799638	1800219	-	582	47	10	111	95	11	184	72	6	213	239	42	119	299	48	169	273	12	102	108	0	104	97	7	80	110	6	149	BioY protein
Synpcc7942_1728	Chromosome	1800372	1800887	+	516	13	6	39	53	22	34	37	25	33	90	90	75	117	95	105	153	40	171	27	3	25	26	3	33	41	0	45	hypothetical protein
Synpcc7942_1729	Chromosome	1800893	1802005	+	1113	115	29	128	162	33	118	170	52	201	504	216	242	638	203	272	615	75	591	147	5	95	96	4	105	126	2	101	potassium-transporting ATPase D chain
Synpcc7942_1730	Chromosome	1802050	1802640	+	591	775	112	1065	1434	170	1166	1123	168	1198	550	119	293	751	137	427	701	31	292	493	7	653	461	6	490	543	8	650	hypothetical protein
Synpcc7942_1731	Chromosome	1802686	1803171	-	486	179	48	173	298	141	213	211	108	277	214	40	48	257	27	109	258	7	146	101	4	70	55	4	67	60	1	85	hypothetical protein
Synpcc7942_1732	Chromosome	1803168	1803578	-	411	405	125	384	889	332	461	677	326	637	363	139	167	425	120	194	406	31	346	250	11	333	184	12	314	206	2	260	hypothetical protein
Synpcc7942_1733	Chromosome	1803575	1804219	-	645	3029	233	2241	3979	366	2032	3023	378	2681	2052	1405	1398	2448	1275	1745	3004	408	2661	1819	263	3608	1107	306	3438	1627	291	3005	transcriptional regulator
Synpcc7942_1734	Chromosome	1804395	1804757	+	363	6476	469	5403	8097	714	5382	5401	545	6102	3885	5417	2717	4779	4423	3831	6583	1337	5174	3291	308	10978	2012	381	8930	2825	392	8714	ferredoxin-thioredoxin reductase catalytic chain
Synpcc7942_1735	Chromosome	1804805	1806244	+	1440	10976	1445	10652	15884	3378	9866	12506	1991	11582	5056	3815	2392	6161	3113	3802	5161	1008	4774	3967	48	4690	2866	63	5558	4166	36	4748	cysteine desulfurase activator complex subunit SufB
Synpcc7942_1736	Chromosome	1806290	1807075	+	786	4205	397	4556	6681	993	4316	4890	707	5244	2116	431	713	2567	414	1263	1430	128	1080	3815	10	1883	1115	12	1202	1592	4	2039	Iron-regulated ABC transporter ATPase subunit SufC
Synpcc7942_1737	Chromosome	1807075	1808403	+	1329	6297	659	7230	9545	1268	6775	8290	1083	7431	3647	447	1379	4825	316	2042	2317	182	1126	3184	14	3417	2110	15	2162	2876	20	3927	Iron-regulated ABC transporter permease protein SufD
Synpcc7942_1738	Chromosome	1808413	1809672	+	1260	8288	676	7590	11239	1436	6268	9611	2013	7260	5955	571	1848	8115	453	2897	3736	132	817	3724	12	5300	2246	14	2929	3063	11	4042	cysteine desulfurase
Synpcc7942_1739	Chromosome	1809717	1810142	+	426	3509	217	2201	4442	333	1808	3969	425	2078	1681	105	434	2036	82	684	908	17	186	812	7	1806	525	8	1022	584	5	1224	transcriptional regulator, MerR family
Synpcc7942_1740	Chromosome	1810183	1811088	-	906	507	69	770	773	75	589	849	150	846	628	25	382	809	22	515	801	6	226	504	7	251	375	6	244	397	2	300	UDP-N-acetylmuramate dehydrogenase
Synpcc7942_1741	Chromosome	1811099	1812535	-	1437	1325	203	3805	2463	308	3870	2415	369	4327	1954	363	1208	2767	297	1744	1943	69	1083	2278	85	770	1723	56	662	2374	61	1063	UDP-N-acetylmuramate--L-alanine ligase
Synpcc7942_1742	Chromosome	1812814	1813833	+	1020	71814	11637	174188	130272	25685	186123	115628	23923	164552	11450	1797	4509	13734	1884	7107	9344	192	3445	23059	37	12029	20228	41	9505	26111	41	15379	glyceraldehyde-3-phosphate dehydrogenase
Synpcc7942_1743	Chromosome	1814092	1815276	+	1185	6571	969	9926	10910	1951	10321	9195	2189	11301	2743	835	1428	3779	811	2018	2948	80	2553	4680	36	2782	3717	51	2458	4641	48	3510	NAD(P)H-quinone oxidoreductase subunit H
Synpcc7942_1744	Chromosome	1815423	1815833	+	411	375	16	611	577	38	697	544	87	644	165	33	75	183	41	69	198	2	75	231	1	130	118	2	124	198	2	176	hypothetical protein
Synpcc7942_1745	Chromosome	1815848	1816393	-	546	462	111	246	588	187	287	438	201	404	641	777	180	685	363	223	604	59	622	150	8	949	85	9	997	147	14	761	hypothetical protein
Synpcc7942_1746	Chromosome	1816600	1817562	-	963	29060	7421	14667	44215	12334	13669	28840	11890	20747	72183	180660	23087	81156	119981	27640	81824	35892	104525	12460	7623	36835	9364	7465	27176	11154	5295	24844	group2 RNA polymerase sigma factor SigB
Synpcc7942_1747	Chromosome	1817778	1818962	-	1185	2593	299	1860	3805	414	1920	3229	471	2627	1196	3006	459	1491	2394	619	1427	1270	1586	678	6	543	575	27	432	662	12	442	hypothetical protein
Synpcc7942_1748	Chromosome	1818990	1819751	-	762	413	27	518	727	58	586	723	55	818	495	166	156	637	174	252	732	34	338	193	0	76	112	2	67	157	4	113	hypothetical protein
Synpcc7942_1749	Chromosome	1819754	1820146	-	393	2809	194	2746	5480	324	3323	4498	792	4430	1858	2825	1271	2678	2696	1532	2779	601	2920	1018	3	913	975	4	852	1174	4	1014	ferredoxin
Synpcc7942_1750	Chromosome	1820146	1820532	-	387	6260	393	6313	10561	759	7420	8440	1176	8670	3736	9522	2497	5610	37856	3220	4666	1618	4747	2200	11	2447	2282	16	2135	2834	10	2369	conserved hypothetical protein YCF35
Synpcc7942_1751	Chromosome	1820575	1820778	-	204	5213	358	4367	8465	750	5135	6580	1001	6233	3112	8884	1884	4424	7735	2536	4131	2180	5426	1697	20	2268	1718	15	2037	1912	13	2039	hypothetical protein
Synpcc7942_1752	Chromosome	1821018	1821770	-	753	893	75	1291	1326	182	1443	1275	181	1770	1008	1003	640	1286	1020	785	1545	153	1286	1104	11	1186	952	14	1143	1049	6	1140	Armadillo:PBS lyase HEAT-like repeat
Synpcc7942_1753	Chromosome	1821890	1822354	-	465	144	446	227	239	294	232	190	369	271	286	802	125	368	510	200	429	985	295	176	465	204	157	318	185	206	582	191	hypothetical protein
Synpcc7942_1754	Chromosome	1822345	1822497	-	153	105	13	172	147	19	199	128	35	180	167	62	69	187	48	121	180	14	118	108	3	119	109	5	102	143	2	157	hypothetical protein
Synpcc7942_1755	Chromosome	1822494	1824227	-	1734	808	120	1725	1331	261	1722	1107	248	1801	511	73	343	737	67	471	674	27	200	791	9	1144	652	11	873	884	7	1501	hypothetical protein
Synpcc7942_1756	Chromosome	1824236	1824511	-	276	71	1	46	104	0	41	75	1	66	78	31	42	94	27	51	177	11	139	28	2	44	24	2	56	14	1	30	hypothetical protein
Synpcc7942_1757	Chromosome	1824648	1824935	+	288	7445	692	4242	10901	956	3733	7138	836	6686	16780	1684	7215	19465	1140	8999	19448	1534	26269	3116	4213	7114	2929	4889	5402	2380	3019	3537	hypothetical protein
Synpcc7942_1758	Chromosome	1825182	1826267	-	1086	1811	218	1604	2879	596	1622	2129	341	2471	1806	2230	693	2168	1738	923	2019	807	1637	937	121	1603	545	94	1211	776	82	1396	hypothetical protein
Synpcc7942_1759	Chromosome	1826249	1826452	-	204	505	211	474	846	314	484	691	260	671	434	680	204	536	579	287	492	11877	660	222	221	596	208	209	505	222	252	639	CAB/ELIP/HLIP-related protein
Synpcc7942_1760	Chromosome	1826528	1827619	+	1092	413	85	707	701	191	711	600	233	826	263	199	133	397	162	184	257	55	114	579	4	373	535	10	328	644	8	499	L-alanine dehydrogenase
Synpcc7942_1761	Chromosome	1827800	1829530	+	1731	1620	250	4035	2493	439	4126	2342	614	4270	1499	1520	762	2643	1334	1144	1651	204	802	1997	8	927	1640	22	902	2157	19	1452	hypothetical protein
Synpcc7942_1762	Chromosome	1829577	1831028	+	1452	1702	438	2737	2917	892	2904	2341	1292	3085	1451	1811	694	1857	1639	1070	1984	538	1234	1717	55	1294	1326	65	1096	1833	59	1735	hypothetical protein
Synpcc7942_1763	Chromosome	1831028	1831846	+	819	424	73	900	715	118	833	552	200	939	438	57	218	600	65	235	493	14	124	457	4	304	280	5	282	373	3	357	inositol monophosphate family protein
Synpcc7942_1764	Chromosome	1831862	1832230	+	369	275	64	448	434	91	409	442	137	491	310	73	151	406	67	219	279	22	77	429	6	161	220	12	152	221	6	239	hypothetical protein
Synpcc7942_1765	Chromosome	1832303	1832806	-	504	241	20	266	488	57	316	318	46	391	254	44	95	307	55	128	398	35	188	178	1	168	134	1	151	176	2	160	hypothetical protein
Synpcc7942_1766	Chromosome	1832998	1834029	-	1032	3514	233	3290	6311	563	3366	5379	623	4343	1139	130	426	1567	121	553	1335	27	801	1416	19	1397	981	15	1177	1170	19	1420	cytochrome d ubiquinol oxidase, subunit II
Synpcc7942_1767	Chromosome	1834078	1835490	-	1413	2629	367	2402	4141	896	2639	3695	973	3083	1005	158	338	1485	142	443	1294	42	890	1382	102	877	1090	69	646	1373	60	1208	cytochrome oxidase d subunit I
Synpcc7942_1768	Chromosome	1835596	1836408	+	813	141	26	250	202	43	246	197	50	245	478	131	227	528	139	278	738	29	518	197	6	137	153	18	143	191	11	179	hypothetical protein
Synpcc7942_1769	Chromosome	1836408	1836794	+	387	146	31	176	296	65	194	222	68	196	362	71	159	462	69	226	471	46	430	166	13	142	125	11	90	132	18	164	hypothetical protein
Synpcc7942_1770	Chromosome	1836751	1837047	-	297	30	4	69	38	3	66	46	9	82	54	18	21	69	15	37	46	4	24	62	0	14	38	0	16	78	0	37	hypothetical protein
Synpcc7942_1771	Chromosome	1837162	1838652	+	1491	3102	567	5275	4861	1101	5241	4694	1217	6092	3480	1405	1701	3947	1286	2098	2959	177	2580	3203	14	2499	2713	10	2050	3076	8	2834	signal recognition particle subunit FFH/SRP54 (srp54)
Synpcc7942_1772	Chromosome	1838756	1839004	+	249	8287	1505	14114	13454	2607	15790	11475	2126	19356	10627	1708	3834	11194	1713	5282	10285	152	8404	7558	16	5803	5324	19	4998	6458	22	6106	30S ribosomal protein S16
Synpcc7942_1773	Chromosome	1839008	1839325	+	318	1653	65	3396	2453	106	3971	1833	71	4422	2555	212	782	2933	197	1283	2670	38	1428	1544	4	705	647	10	643	838	3	851	hypothetical protein
Synpcc7942_1774	Chromosome	1839385	1839558	+	174	5594	537	9484	8357	738	8408	6372	536	10256	8566	4290	2851	9491	4208	3949	8336	557	5540	6107	13	7300	4837	28	6379	5287	14	5624	30S ribosomal protein S21
Synpcc7942_1775	Chromosome	1839685	1840650	+	966	416	28	656	703	53	671	594	47	950	572	145	265	643	143	331	631	13	375	497	5	332	293	6	315	332	5	285	phosphate starvation-induced protein
Synpcc7942_1776	Chromosome	1840742	1840999	+	258	1324	127	1171	1996	174	1218	1718	218	1712	5264	3885	2343	6453	3384	2887	6381	1195	7229	3366	94	3946	2937	127	3402	3223	71	2620	hypothetical protein
Synpcc7942_1777	Chromosome	1841045	1841998	+	954	624	77	511	869	92	481	776	175	826	3974	781	1392	4477	785	1770	4691	330	3515	1559	35	996	888	36	972	1076	34	715	hypothetical protein
Synpcc7942_1778	Chromosome	1842010	1843869	-	1860	6250	936	4920	10783	2433	5673	8644	4154	7534	338	398	216	378	464	343	377	42	241	379	8	1412	271	12	813	333	6	1760	hypothetical protein
Synpcc7942_1779	Chromosome	1843941	1845686	+	1746	393	100	584	848	202	550	702	269	876	106	117	103	159	101	149	135	41	95	56	19	228	50	18	179	73	19	315	DNA repair protein RecN
Synpcc7942_1780	Chromosome	1845760	1847385	+	1626	530	67	514	785	108	471	760	185	782	564	374	255	705	344	317	684	71	401	419	2	363	265	11	342	322	4	406	DNA mismatch repair protein
Synpcc7942_1781	Chromosome	1847468	1847743	-	276	1160	145	2627	1966	276	3068	2100	493	2834	518	40	138	709	71	244	342	5	202	738	5	401	681	12	330	836	8	620	hypothetical protein
Synpcc7942_1782	Chromosome	1847829	1849121	-	1293	19149	1552	31333	35882	3862	33624	29604	4420	38840	8761	14030	3784	13128	13002	5317	6804	823	12741	13999	33	18077	9953	44	16885	13279	23	20221	threonine synthase
Synpcc7942_1783	Chromosome	1849303	1852170	+	2868	1442	196	1297	2239	438	1256	1982	642	1546	1305	678	571	1668	493	851	1798	276	775	885	10	931	620	11	655	795	14	1060	hypothetical protein
Synpcc7942_1784	Chromosome	1852529	1853311	+	783	7457	1374	3631	7785	1864	2390	6079	2352	4626	39063	14489	26029	51892	11940	28481	52098	5589	36051	9183	1381	13512	8429	1484	10829	10248	1337	8343	RNA polymerase sigma factor SigF
Synpcc7942_1785	Chromosome	1853308	1853718	-	411	149	49	303	263	144	367	208	112	390	90	31	26	97	61	41	125	23	89	120	1	60	129	0	68	148	3	75	hypothetical protein
Synpcc7942_1786	Chromosome	1853723	1854250	-	528	616	155	1052	1172	391	1116	1018	296	1268	334	487	156	399	422	220	408	147	326	576	2	229	560	4	164	606	2	410	conserved hypothetical protein YCF51
Synpcc7942_1787	Chromosome	1854247	1854729	-	483	506	62	845	739	94	974	563	74	983	527	660	201	609	623	297	698	182	546	567	5	303	434	4	351	521	3	391	SUF system FeS assembly protein
Synpcc7942_1788	Chromosome	1855204	1859910	+	4707	1797	288	1647	2761	622	1492	2221	829	2096	3044	632	2097	5117	490	2563	3987	500	2238	5527	36	2938	4405	49	2467	5356	55	3201	hypothetical protein
Synpcc7942_1789	Chromosome	1860032	1861012	+	981	1215	255	1058	2130	632	1090	1216	531	1502	979	1406	1435	1351	1050	1546	2573	825	1318	584	85	2851	536	74	2798	577	72	2154	Heat shock protein DnaJ-like
Synpcc7942_1790	Chromosome	1861019	1861810	+	792	351	43	426	562	73	440	490	87	482	247	54	90	277	63	115	544	34	138	163	3	123	95	4	118	116	3	108	DNA adenine methylase
Synpcc7942_1791	Chromosome	1861831	1863066	-	1236	989	325	582	1552	723	590	917	695	1040	422	328	151	460	291	238	894	200	758	149	36	253	150	49	258	129	57	277	hypothetical protein
Synpcc7942_1792	Chromosome	1863290	1864270	+	981	5260	546	7872	8820	1056	8350	6950	935	9809	4489	3059	2279	5872	2913	3025	6188	416	5668	6066	9	2719	5312	20	2683	6624	13	2663	delta-aminolevulinic acid dehydratase
Synpcc7942_1793	Chromosome	1864440	1864763	+	324	612	22	1440	758	42	1636	604	32	1755	523	447	218	693	442	343	613	46	402	445	5	166	343	5	182	430	3	187	thioredoxin
Synpcc7942_1794	Chromosome	1864768	1865946	+	1179	529	76	1429	912	116	1674	815	124	1922	327	139	89	422	156	134	412	17	202	408	5	107	313	4	101	377	2	250	succinyldiaminopimelate transaminase
Synpcc7942_1795	Chromosome	1865979	1866443	-	465	536	79	643	821	210	801	574	170	985	409	596	188	476	511	268	422	78	497	372	16	305	254	25	286	293	18	295	SsrA-binding protein
Synpcc7942_1796	Chromosome	1866456	1866749	-	294	438	65	516	597	117	516	548	123	610	396	201	348	504	676	403	614	40	359	299	28	321	252	32	329	334	14	390	hypothetical protein
Synpcc7942_1797	Chromosome	1866873	1867376	+	504	539	47	1331	919	77	1024	963	101	1093	1071	50	619	1422	62	924	663	9	110	1986	4	2189	1077	2	1381	1412	2	1809	hypothetical protein
Synpcc7942_1798	Chromosome	1867864	1868490	+	627	260	26	332	442	49	303	441	63	377	1486	1374	390	1815	1511	470	1635	513	2217	965	3	429	694	7	434	736	8	298	hypothetical protein
Synpcc7942_1799	Chromosome	1868940	1869971	+	1032	47	7	47	57	1	50	46	3	92	442	63	203	511	58	223	478	11	257	427	0	158	279	1	191	319	0	120	Hydrogenase expression/formation protein HypE
Synpcc7942_1800	Chromosome	1869943	1870455	+	513	11025	3638	6638	19987	10251	7290	10043	10225	8766	3551	2544	1544	5515	1748	2103	7197	2131	3683	4689	231	3962	3525	273	2720	4631	189	3609	hypothetical protein
Synpcc7942_1801	Chromosome	1870692	1871408	+	717	261	126	162	470	302	192	230	373	276	135	46	65	167	42	56	223	72	131	114	5	94	104	3	73	119	6	99	hypothetical protein
Synpcc7942_1802	Chromosome	1871523	1873145	-	1623	267	26	593	425	73	476	468	87	732	578	241	250	829	228	392	804	97	335	602	15	461	396	13	405	484	15	613	response regulator receiver domain protein (CheY-like)
Synpcc7942_1803	Chromosome	1873351	1873782	-	432	3399	501	3640	5034	539	3184	4283	615	4886	5171	18708	1600	5716	15670	2312	7139	17819	5421	3281	1191	3245	2190	1176	2414	2321	3084	2587	putative ferric uptake regulator, FUR family
Synpcc7942_1804	Chromosome	1873843	1874397	-	555	606	106	741	1096	202	796	985	179	1112	657	119	334	903	112	427	1024	21	512	348	10	289	260	14	342	319	12	284	hypothetical protein
Synpcc7942_1805	Chromosome	1874474	1875253	-	780	36	6	39	64	8	54	75	14	70	94	28	58	132	22	59	182	7	84	78	3	47	42	8	46	38	9	49	HetI protein-like
Synpcc7942_1806	Chromosome	1875268	1875741	+	474	572	27	876	960	111	964	712	107	1106	496	162	346	781	163	537	618	63	474	524	3	585	380	0	388	452	4	514	bacterioferritin comigratory protein
Synpcc7942_1807	Chromosome	1875797	1876243	+	447	163	37	253	260	39	267	235	66	285	190	30	114	285	32	163	283	11	114	175	0	136	85	0	99	130	1	152	mutator MutT-like
Synpcc7942_1808	Chromosome	1876216	1876959	-	744	128	17	176	260	32	155	172	49	222	251	48	137	277	57	160	341	14	284	130	9	151	82	3	163	86	3	143	pantothenate kinase
Synpcc7942_1809	Chromosome	1877025	1878740	+	1716	29743	6707	18899	51852	15226	21317	39070	21422	27367	4732	18620	2973	6911	16700	4087	6128	3343	7140	5344	33	7840	4747	40	6541	5723	23	7258	flavoprotein
Synpcc7942_1810	Chromosome	1878956	1880710	+	1755	18917	933	14752	33149	1706	14451	30673	2819	19656	4138	2061	2120	5229	1790	2713	4365	306	3897	3901	15	4522	3406	22	3341	3676	14	4527	flavoprotein
Synpcc7942_1811	Chromosome	1880981	1884094	+	3114	12366	308	9025	18595	474	7001	15579	1047	8816	8403	4391	3444	10069	4364	4151	6956	1390	4353	16282	1967	12124	11422	2259	10042	11839	1410	8454	diguanylate cyclase (GGDEF domain) with PAS/PAC sensor
Synpcc7942_1812	Chromosome	1884096	1884374	-	279	847	85	696	1164	208	703	875	217	926	1403	248	657	1678	220	810	2447	118	1644	635	7	627	522	15	682	617	7	585	hypothetical protein
Synpcc7942_1813	Chromosome	1884434	1886350	-	1917	34874	1548	27315	57253	3664	29321	40608	4030	36438	36882	9120	26407	38891	6490	26008	59856	2278	29384	10084	106	55700	10580	104	53281	9304	102	26222	heat shock protein 90
Synpcc7942_1814	Chromosome	1886477	1887205	-	729	262	16	293	375	12	244	380	39	359	204	31	101	311	20	151	210	11	40	173	0	143	79	0	131	115	2	211	cyclic nucleotide-binding domain (cNMP-BD) protein
Synpcc7942_1815	Chromosome	1887216	1888451	-	1236	476	44	638	826	70	581	748	164	793	400	73	219	572	62	278	521	32	168	395	4	383	322	2	358	319	1	552	response regulator receiver domain protein (CheY-like)
Synpcc7942_1816	Chromosome	1888444	1891377	-	2934	1957	193	2369	3280	434	2373	3275	829	2968	1260	394	666	1652	370	863	1406	106	670	1546	38	1512	1214	45	1213	1454	27	1775	periplasmic sensor hybrid histidine kinase
Synpcc7942_1817	Chromosome	1891423	1891788	-	366	499	22	939	846	18	1196	724	31	1372	456	146	285	582	151	340	662	32	414	659	10	674	489	11	856	631	7	746	response regulator receiver domain protein (CheY-like)
Synpcc7942_1818	Chromosome	1891891	1892208	-	318	84	3	60	163	11	79	131	9	90	220	54	69	301	65	104	298	19	114	159	5	123	106	4	114	129	0	145	hypothetical protein
Synpcc7942_1819	Chromosome	1892346	1892930	+	585	106	15	314	123	10	377	128	31	334	71	41	25	89	41	53	75	18	34	102	0	30	82	3	48	98	1	54	hypothetical protein
Synpcc7942_1820	Chromosome	1893007	1893735	-	729	179490	50908	114017	342969	155784	134090	231217	118779	179594	80491	187929	42183	91942	124746	50144	127899	81640	153516	16630	857	66734	16356	868	57267	20525	659	50016	hypothetical protein
Synpcc7942_1821	Chromosome	1893904	1894263	+	360	8981	1586	3956	16899	4339	3758	7948	4324	6691	21433	27753	11077	24193	19176	13419	33031	20918	27794	2575	23479	27450	1651	18255	22310	1949	16615	19108	hypothetical protein
Synpcc7942_1822	Chromosome	1894291	1894503	+	213	15240	4034	6308	24319	5249	5719	11440	3352	8653	8375	12368	6354	9179	10160	5998	12248	13511	15544	638	8629	9959	392	5774	8432	543	5509	6195	hypothetical protein
Synpcc7942_1823	Chromosome	1894500	1895159	-	660	1453	67	2358	2625	165	2942	1895	163	3233	1666	270	805	2021	252	947	1707	122	1457	1526	54	2105	1171	45	1990	1450	44	1746	PBS lyase HEAT-like repeat
Synpcc7942_1824	Chromosome	1895166	1895630	-	465	1924	151	2061	3735	314	2199	3022	415	3335	3633	914	1658	4670	545	2123	3675	501	3945	3748	719	5736	2937	763	4670	3620	607	4843	CBS
Synpcc7942_1825	Chromosome	1895707	1896225	+	519	239	28	606	440	62	705	341	47	761	297	28	184	487	29	292	377	44	154	330	9	241	252	3	227	340	13	375	CDP-diacylglycerol--glycerol-3-phosphate 3-phosphatidyltransferase
Synpcc7942_1826	Chromosome	1896222	1897163	-	942	223	10	565	369	20	677	322	26	757	150	79	70	168	93	95	181	32	45	265	5	136	219	4	124	305	0	148	mRNA-binding protein
Synpcc7942_1827	Chromosome	1897287	1897913	+	627	1534	294	2566	2692	519	2501	2315	376	3169	3502	1295	1767	5158	1228	2411	4547	683	6209	2022	76	1738	1772	81	1364	2119	33	1816	hypothetical protein
Synpcc7942_1828	Chromosome	1897914	1898171	+	258	367	32	462	645	52	479	575	51	590	726	311	360	1114	246	539	979	103	956	440	25	604	455	34	528	448	17	652	hypothetical protein
Synpcc7942_1829	Chromosome	1898205	1898975	+	771	1242	115	1991	1938	170	1911	1773	245	2324	1050	589	703	1470	544	971	1433	270	1121	1207	57	1477	1114	53	1265	1430	47	1465	1-(5-phosphoribosyl)-5-[(5- phosphoribosylamino)methylideneamino] imidazole-4-carboxamide isomerase
Synpcc7942_1830	Chromosome	1899227	1899550	-	324	52695	3670	57395	82853	5824	53183	55481	5330	57455	51884	47702	28203	56598	31204	31329	61973	39096	64825	44557	542	43351	37354	596	35482	38876	567	24121	thioredoxin
Synpcc7942_1831	Chromosome	1899856	1901019	-	1164	12458	4603	20208	21643	7999	21961	16661	10083	22776	4909	3972	2115	6505	3447	2765	6371	530	4142	10149	42	5303	7738	72	4797	10744	62	7698	inositol-5-monophosphate dehydrogenase
Synpcc7942_1832	Chromosome	1901152	1901601	-	450	1265	70	4766	2102	77	6802	1806	77	5870	1026	363	433	1382	359	686	973	44	309	1498	13	1141	1043	21	891	1352	13	1528	hypothetical protein
Synpcc7942_1833	Chromosome	1901772	1902530	+	759	507	70	557	769	103	557	569	122	948	301	261	188	470	257	232	356	56	298	597	9	711	545	3	641	701	10	677	hypothetical protein
Synpcc7942_1834	Chromosome	1902530	1902988	+	459	228	8	353	371	10	426	311	19	539	172	76	68	274	81	121	154	8	78	486	2	243	369	0	261	452	2	396	hypothetical protein
Synpcc7942_1835	Chromosome	1903031	1903657	+	627	259	15	378	376	37	440	328	43	571	227	73	122	304	68	183	273	34	161	317	3	265	228	4	197	274	5	262	hypothetical protein
Synpcc7942_1836	Chromosome	1903658	1903990	-	333	4522	1354	3167	7471	2455	3109	5809	2941	4680	2363	8044	1519	3210	5742	1723	3633	4470	5402	2018	583	4016	1807	511	3437	2192	490	2967	hypothetical protein
Synpcc7942_1837	Chromosome	1904030	1904374	-	345	1520	219	1814	2744	433	2289	2082	431	2616	2734	5699	1158	3264	5143	1399	3133	10458	3184	1014	4	702	714	12	704	879	5	677	hypothetical protein
Synpcc7942_1838	Chromosome	1904431	1905957	-	1527	849	473	543	1078	539	513	1036	863	675	11353	36886	5446	14530	36236	6286	10336	12088	14467	5153	45	1630	3915	70	1705	4618	23	1304	light-independent protochlorophyllide reductase subunit B
Synpcc7942_1839	Chromosome	1906094	1906834	-	741	209	57	210	351	72	264	246	101	305	351	1932	215	385	5826	1073	358	582	546	69	16	100	75	20	90	72	24	98	hypothetical protein
Synpcc7942_1840	Chromosome	1906920	1907426	-	507	482	142	1216	882	361	1445	628	231	1683	184	93	103	229	121	127	244	31	248	94	1	110	68	2	101	110	10	150	hypothetical protein
Synpcc7942_1841	Chromosome	1907478	1908845	-	1368	504	67	575	786	192	520	664	165	695	1031	1242	530	1248	1258	687	1211	410	1158	457	65	616	398	65	555	473	53	566	UDP-N-acetylmuramoyl-tripeptide--D-alanyl-D- alanine ligase
Synpcc7942_1842	Chromosome	1908945	1910213	+	1269	1370	1936	1158	2192	3168	1075	1777	3775	1765	1830	1840	825	1995	1699	1083	2166	1764	2390	1087	2023	3148	1598	1803	2942	1754	1900	2585	Transposase, IS605 OrfB
Synpcc7942_1843	Chromosome	1910225	1911034	-	810	668	98	1168	955	131	1271	862	154	1232	239	88	113	308	62	150	317	34	100	267	13	182	205	19	159	234	9	209	hypothetical protein
Synpcc7942_1844	Chromosome	1911034	1911558	-	525	401	34	636	563	56	851	489	115	818	404	322	231	525	281	257	599	53	433	393	3	401	264	5	447	273	4	388	7-cyano-7-deazaguanine reductase
Synpcc7942_1845	Chromosome	1911652	1911879	+	228	9202	1118	2724	8157	1748	1607	4546	1144	2704	9167	53613	4674	6681	25734	4522	4477	2241	16905	9397	316	38338	6764	325	35044	8801	306	29247	hypothetical protein
Synpcc7942_1846	Chromosome	1911978	1913807	-	1830	50910	14618	40923	101218	42939	45064	71518	60738	55603	18464	4517	5603	24192	3879	8608	21850	1587	7933	25909	37	22729	16187	79	18085	21824	64	25096	hypothetical protein
Synpcc7942_1847	Chromosome	1913856	1914755	-	900	2771	295	4010	5663	670	4480	4232	608	5315	3858	5330	1108	4256	29820	1428	4977	1201	2764	2400	36	1199	1499	51	1099	1970	47	1511	dihydrodipicolinate synthase
Synpcc7942_1848	Chromosome	1914772	1915836	-	1065	5094	370	8201	8843	676	8730	8098	675	9749	12790	1869	3520	13790	2408	4727	13419	580	5915	6924	28	3531	4045	38	3383	4851	21	3762	aspartate-semialdehyde dehydrogenase
Synpcc7942_1849	Chromosome	1916620	1917816	+	1197	7049	410	5141	9364	883	3675	8002	1094	8612	317656	995	137570	394371	847	169308	304444	1313	208986	684	210	749	521	186	751	503	163	506	RNA polymerase sigma factor SigC
Synpcc7942_1850	Chromosome	1917870	1919099	-	1230	113	9	162	134	19	137	135	20	181	76	88	51	107	69	78	143	27	61	176	6	114	121	2	106	141	5	121	precorrin-6Y C5,15-methyltransferase (decarboxylating)
Synpcc7942_1851	Chromosome	1919364	1920827	+	1464	5866	585	10316	8503	970	8521	7220	1490	9829	4761	1153	1995	5885	1222	2647	4921	98	3024	10738	88	6188	7763	67	6064	8015	80	4988	Ferredoxin--nitrite reductase
Synpcc7942_1852	Chromosome	1920852	1921481	+	630	2239	60	3953	3884	128	3595	3142	261	4707	2763	286	1165	3103	252	1458	2234	40	909	5705	30	4385	3632	45	3891	3791	35	3754	precorrin-8X methylmutase
Synpcc7942_1853	Chromosome	1921478	1922182	+	705	1398	41	2946	1972	84	2675	1964	140	3410	1615	105	485	1973	138	668	1201	22	449	2638	2	1352	1681	1	1140	1735	2	1204	cobalt-factor II C20-methyltransferase / precorrin-2 C20-methyltransferase
Synpcc7942_1854	Chromosome	1922179	1923879	+	1701	1725	78	4147	2689	122	3580	2420	255	4521	1963	73	414	2280	72	633	1221	6	309	3206	2	1074	2018	1	913	2405	2	1137	precorrin-3 methyltransferase
Synpcc7942_1855	Chromosome	1923883	1925253	+	1371	467	44	1476	821	49	1390	595	64	1776	620	150	136	693	143	188	465	44	163	911	22	427	640	14	338	704	24	464	cobyrinic acid a,c-diamide synthase
Synpcc7942_1856	Chromosome	1925324	1925830	+	507	197	8	308	335	14	321	277	25	351	170	32	55	202	32	92	159	8	51	146	15	191	116	10	143	118	15	184	tRNA-adenosine deaminase
Synpcc7942_1857	Chromosome	1925835	1926701	-	867	276	15	656	418	42	589	384	52	565	415	104	237	507	75	292	527	35	238	526	4	242	384	12	252	452	6	300	3-hydroxyacid dehydrogenase
Synpcc7942_1858	Chromosome	1926893	1927609	+	717	11952	761	25616	17381	955	26228	14455	924	27664	10959	4263	6212	15435	4215	7882	10313	467	5325	45577	46	13648	33832	42	13237	38675	30	15210	Heme oxygenase (decyclizing)
Synpcc7942_1859	Chromosome	1927733	1930486	+	2754	3502	140	4927	4724	220	3912	4828	424	5629	6512	3736	2138	7441	3177	2828	7115	989	4860	7824	18	5244	5097	28	4076	5555	26	4636	diguanylate cyclase/phosphodiesterase with PAS/PAC sensor(s)
Synpcc7942_1860	Chromosome	1930475	1931182	-	708	1225	225	1530	1868	424	1653	1539	418	2266	1023	1169	494	1437	1191	716	1323	321	1104	929	20	728	659	17	667	800	12	655	two component transcriptional regulator, LuxR family
Synpcc7942_1861	Chromosome	1931340	1932605	-	1266	181	42	503	301	78	468	250	107	494	160	51	104	252	39	135	137	10	89	172	1	199	227	5	119	256	6	306	periplasmic binding protein of ABC transporter for natural amino acids
Synpcc7942_1862	Chromosome	1932765	1933688	+	924	5451	1031	9149	7567	1988	9049	5561	2217	9200	4092	2844	1681	6177	2435	2492	4887	463	1985	5657	59	2613	3809	68	2163	4826	73	2802	hypothetical protein
Synpcc7942_1863	Chromosome	1933701	1934582	+	882	608	53	981	955	165	1055	913	182	1157	431	57	160	602	47	246	646	29	144	693	3	321	529	12	236	612	11	444	modification methylase, HemK family
Synpcc7942_1864	Chromosome	1934588	1935175	+	588	518	75	682	842	114	709	866	182	875	535	354	282	680	285	394	737	42	529	442	25	483	393	20	419	532	34	534	hypothetical protein
Synpcc7942_1865	Chromosome	1935472	1936392	+	921	495	63	525	714	90	502	676	101	668	800	427	297	823	374	374	1096	285	1375	233	74	448	209	74	362	255	61	397	inorganic polyphosphate/ATP-NAD kinase
Synpcc7942_1866	Chromosome	1936389	1936799	-	411	517	63	985	785	103	1129	621	110	1236	532	397	289	569	325	367	504	124	532	651	52	1293	534	52	1290	606	53	1396	hypothetical protein
Synpcc7942_1867	Chromosome	1936937	1937818	+	882	111	13	211	169	12	273	138	11	334	68	22	34	115	27	60	78	3	71	38	4	46	23	1	48	30	6	46	Deoxyribodipyrimidine photo-lyase family protein
Synpcc7942_1868	Chromosome	1937822	1938253	+	432	109	27	164	185	50	166	135	49	206	16	2	10	23	6	11	13	0	7	10	1	27	10	0	16	13	0	29	hypothetical protein
Synpcc7942_1869	Chromosome	1938280	1941534	-	3255	5848	2433	4406	10247	6623	4806	7436	9108	5697	1936	584	847	3129	550	1244	4466	278	1228	2070	59	4085	1476	54	3013	1828	48	4576	probable cation efflux system protein
Synpcc7942_1870	Chromosome	1941531	1942814	-	1284	1435	556	1217	2671	1755	1285	1804	1984	1662	519	301	235	803	273	266	1625	202	878	446	36	564	358	43	412	468	37	659	Secretion protein HlyD
Synpcc7942_1871	Chromosome	1943308	1943841	+	534	1421	116	1386	2204	202	1328	1562	205	1336	2516	574	1708	2983	556	1732	2628	132	1366	1869	56	1096	1329	43	1053	1190	46	859	hypothetical protein
Synpcc7942_1872	Chromosome	1943951	1945399	+	1449	915	53	895	1404	91	757	1151	147	929	1049	275	361	1328	230	405	1193	71	720	1229	31	619	729	27	639	748	27	521	histidine kinase
Synpcc7942_1873	Chromosome	1945396	1946076	+	681	2154	588	1888	3612	1055	1662	2521	1591	2352	1797	1153	579	2163	906	794	1860	493	1934	1504	11	1655	1016	27	1276	1133	12	1093	two component transcriptional regulator, winged helix family
Synpcc7942_1874	Chromosome	1946154	1946624	-	471	525	60	723	538	66	936	480	117	984	344	98	160	349	113	213	402	16	207	289	3	261	179	8	233	278	1	228	RNA methyltransferase TrmH, group 2
Synpcc7942_1875	Chromosome	1946701	1948101	-	1401	1224	183	1669	1837	350	1696	1705	326	2092	1015	1305	530	1359	1095	692	1076	459	733	922	12	725	801	13	569	960	8	891	hypothetical protein
Synpcc7942_1876	Chromosome	1948203	1948583	-	381	420	39	1366	409	43	1245	494	40	1421	729	130	407	1363	110	615	877	28	211	731	6	360	567	8	410	721	6	505	hypothetical protein
Synpcc7942_1877	Chromosome	1948660	1950663	-	2004	874	106	1028	1432	294	993	1374	388	1278	742	137	285	972	135	390	915	65	289	775	10	649	574	7	512	685	4	835	Transglutaminase-like
Synpcc7942_1878	Chromosome	1950660	1951652	-	993	427	75	503	731	131	617	688	183	802	456	358	212	653	330	270	578	74	287	403	6	281	286	9	204	283	21	359	hypothetical protein
Synpcc7942_1879	Chromosome	1951649	1952587	-	939	812	129	1403	1256	369	1512	1052	248	1733	762	784	370	987	759	489	1075	183	734	598	2	435	450	7	373	554	3	384	MoxR protein-like
Synpcc7942_1880	Chromosome	1952819	1953025	+	207	596	43	1591	997	65	1939	972	102	2142	2030	192	896	2734	193	1327	2139	31	735	683	4	468	440	3	358	494	2	509	hypothetical protein
Synpcc7942_1881	Chromosome	1953074	1954726	-	1653	548	40	1515	878	78	1674	902	138	1543	713	114	327	1043	121	394	742	19	281	1935	7	585	1324	12	470	1715	8	944	L-aspartate oxidase
Synpcc7942_1882	Chromosome	1954814	1955224	-	411	9116	2265	21935	15318	5966	22823	12833	5876	23514	14222	11278	7101	20384	10661	10366	16039	1495	8968	19829	517	13992	17861	437	9885	22078	410	14349	photosystem II complex extrinsic protein precursor PsuB
Synpcc7942_1883	Chromosome	1955407	1956126	-	720	470	45	1218	827	64	1303	643	58	1417	622	223	402	863	193	545	910	45	659	752	21	549	482	15	511	659	16	592	conserved hypothetical protein YCF53
Synpcc7942_1884	Chromosome	1956126	1956647	-	522	232	36	420	227	51	405	305	84	428	269	193	204	389	146	243	399	74	234	241	31	239	176	18	250	232	45	283	RfaE bifunctional protein, domain II
Synpcc7942_1885	Chromosome	1956644	1957411	-	768	317	45	1615	563	72	2011	472	89	1933	210	75	108	251	87	140	200	17	97	540	7	273	462	3	262	546	1	397	HAD-superfamily hydrolase subfamily IA, variant 3
Synpcc7942_1886	Chromosome	1957417	1959471	+	2055	1237	67	1917	1868	112	2026	1667	144	2300	737	324	389	966	281	542	784	80	421	734	3	601	637	4	471	705	5	806	exonuclease RecJ
Synpcc7942_1887	Chromosome	1959524	1960816	+	1293	869	27	1395	1316	30	1371	1251	46	1456	530	96	148	600	73	187	481	14	155	670	5	395	421	3	361	462	5	364	probable mannosyltransferase
Synpcc7942_1888	Chromosome	1960851	1961891	+	1041	1378	42	2850	2113	52	2919	1833	100	3037	1238	260	362	1512	283	501	1109	48	469	2438	13	1338	1565	18	1142	1714	17	1161	hypothetical protein
Synpcc7942_1889	Chromosome	1961987	1963582	-	1596	4102	585	6450	6933	1263	6735	5695	1964	6375	3366	417	1149	4462	414	1616	3981	100	1264	6994	24	2860	4953	50	1987	6363	46	2998	hypothetical protein
Synpcc7942_1890	Chromosome	1963748	1964254	+	507	2633	449	1972	4435	705	1979	3198	649	2396	10298	37157	5410	12790	43123	5990	9445	7744	16655	1745	511	2754	1313	641	2131	1600	399	2091	hypothetical protein
Synpcc7942_1891	Chromosome	1964412	1964972	+	561	4438	231	7718	6648	342	9090	4980	277	8120	4755	7008	1815	4879	7514	2106	5286	1895	5656	4689	1287	4872	3269	1250	4543	3641	1160	3437	hypothetical protein
Synpcc7942_1892	Chromosome	1964969	1965778	+	810	888	178	1758	1408	419	2090	1252	697	2162	1540	341	290	1546	431	475	1247	83	752	1151	27	319	560	48	373	670	45	469	Rhodanese-like
Synpcc7942_1893	Chromosome	1965754	1966530	-	777	158	30	208	229	34	181	221	63	255	309	125	290	458	161	332	560	40	398	190	19	218	134	11	167	170	11	243	ATPase
Synpcc7942_1894	Chromosome	1966520	1967599	-	1080	262	84	521	416	162	492	448	220	521	227	65	136	349	75	186	246	23	163	401	20	287	318	10	275	433	14	400	integral membrane protein of the ABC-type Nat permease for neutral amino acids
Synpcc7942_1895	Chromosome	1967770	1968582	+	813	3303	298	5474	5600	550	5923	5195	750	6739	4227	1807	2609	5936	1563	3396	5744	350	2224	1629	9	2616	1407	15	1804	1798	9	2144	hypothetical protein
Synpcc7942_1896	Chromosome	1968654	1969898	-	1245	410	37	1361	766	92	1414	646	94	1793	269	32	151	336	22	198	303	16	127	242	6	129	217	20	128	318	4	235	bifunctional ornithine acetyltransferase/N-acetylglutamate synthase protein
Synpcc7942_1897	Chromosome	1969931	1970821	-	891	370	107	515	707	343	518	541	258	728	248	367	87	276	171	124	299	75	214	194	7	148	166	10	159	187	9	189	putative transcripton factor DevT-like
Synpcc7942_1898	Chromosome	1970822	1972228	-	1407	6214	1367	6608	10290	3339	6390	7095	2026	8724	3769	15716	2133	4561	15757	2474	3929	4453	5773	4193	80	6382	4018	109	5482	4659	73	5665	isopropylmalate isomerase large subunit
Synpcc7942_1899	Chromosome	1972290	1972778	-	489	156	8	202	206	9	209	167	9	262	156	72	112	232	37	114	175	16	161	184	4	157	153	3	156	206	4	160	hypothetical protein
Synpcc7942_1900	Chromosome	1972832	1973413	+	582	589	28	1851	884	41	1853	766	38	1850	590	275	264	656	227	349	736	53	468	802	0	889	626	6	745	651	1	719	deoxycytidine triphosphate deaminase
Synpcc7942_1901	Chromosome	1973458	1975839	-	2382	4167	120	6656	6712	150	6414	5651	390	6977	1872	126	461	2268	157	700	1522	15	607	3663	4	1966	2386	7	1547	2950	14	2121	putative glycosyltransferase
Synpcc7942_1902	Chromosome	1975932	1976978	-	1047	5109	180	5144	7625	270	3659	6815	601	5088	2963	128	1108	3583	105	1438	3083	19	842	4472	18	5519	2383	15	4537	2800	20	4693	putative glycosyltransferase
Synpcc7942_1903	Chromosome	1976983	1978113	-	1131	6783	171	8960	9930	189	7464	9095	297	8656	5649	326	2055	6466	242	2858	5161	135	1320	8097	17	7059	4894	9	5883	5210	8	6554	hypothetical protein
Synpcc7942_1904	Chromosome	1978129	1979454	-	1326	13402	911	19020	20098	1503	17966	16086	2271	22084	20103	2521	7422	21095	1972	8999	19483	975	5072	17893	235	15228	10841	235	13245	13031	151	10419	hemolysin secretion protein-like
Synpcc7942_1905	Chromosome	1979496	1982498	-	3003	18103	1093	29740	27762	1758	26735	26450	3904	33150	16192	2381	5904	20258	2008	9018	12096	429	3784	26285	67	27656	17075	62	20747	20611	56	27421	cyclic nucleotide-binding domain (cNMP-BD) protein
Synpcc7942_1906	Chromosome	1982513	1983253	-	741	1703	158	3538	2943	269	4255	2530	245	4574	2804	1559	1142	3106	1551	1402	3310	249	2274	2648	5	2527	1866	15	2309	2310	12	2022	hypothetical protein
Synpcc7942_1907	Chromosome	1983417	1984493	-	1077	19618	1411	40239	31603	2265	44576	30139	2987	40800	20637	13820	7260	27370	13125	10450	19087	2836	11398	34601	61	12467	25531	67	10346	30855	74	10615	Mg-protoporphyrin IX monomethyl ester (oxidative) cyclase
Synpcc7942_1908	Chromosome	1984647	1985081	-	435	1758	225	2230	2881	320	2426	2640	600	2449	1021	1190	498	1382	1101	657	1051	168	635	1687	29	1223	1214	19	892	1448	17	1154	hypothetical protein
Synpcc7942_1909	Chromosome	1985142	1985738	-	597	453	94	640	819	216	607	729	194	652	281	78	108	330	91	146	382	88	216	442	5	232	345	11	169	450	1	292	hypothetical protein
Synpcc7942_1910	Chromosome	1985741	1986379	-	639	250	47	378	436	92	473	400	227	544	265	28	92	358	51	113	347	11	115	306	1	180	190	1	166	244	4	268	aromatic acid decarboxylase
Synpcc7942_1911	Chromosome	1986376	1988613	-	2238	6249	1537	8410	11100	3645	9376	9666	4826	11288	6914	9970	2735	8015	1741	3376	7741	134	5377	6125	11	3511	4584	30	3236	5528	23	4848	Cold shock protein
Synpcc7942_1912	Chromosome	1988931	1989605	-	675	1078	113	1242	1540	113	1237	1341	99	1417	808	2457	465	1074	1549	585	1121	350	653	856	6	995	578	12	804	618	15	865	phosphate uptake regulator, PhoU
Synpcc7942_1913	Chromosome	1989975	1990358	+	384	350	25	664	448	22	714	377	31	657	769	255	355	1114	266	445	784	24	256	1581	2	789	961	4	734	1441	3	840	hypothetical protein
Synpcc7942_1914	Chromosome	1990394	1990852	+	459	1479	209	1310	2063	319	1357	1481	297	1750	8095	8803	3326	10693	8341	3779	9422	1447	6291	3867	9	2314	2244	16	1905	2942	14	1517	hypothetical protein
Synpcc7942_1915	Chromosome	1991020	1991412	-	393	860	167	1442	1289	280	1555	1137	519	1893	942	323	597	1029	264	766	1113	35	953	817	8	918	592	14	908	738	13	885	chorismate mutase
Synpcc7942_1916	Chromosome	1991469	1992281	-	813	3198	903	3404	5086	1611	3608	3866	1370	4464	408	379	280	665	376	355	470	45	425	786	12	704	741	12	575	939	8	805	signal peptide peptidase A. Serine peptidase. MEROPS family S49
Synpcc7942_1917	Chromosome	1992369	1993463	+	1095	497	94	841	656	146	776	703	136	918	231	276	128	345	224	161	398	49	268	283	9	183	275	7	157	311	4	240	permease of the drug/metabolite transporter
Synpcc7942_1918	Chromosome	1993521	1994600	+	1080	482	144	839	833	299	835	649	446	869	342	81	108	383	69	142	443	23	268	295	3	170	223	4	169	254	1	244	UDP-glucose:tetrahydrobiopterin glucosyltransferase
Synpcc7942_1919	Chromosome	1994565	1995326	-	762	373	59	1282	559	65	1434	443	100	1308	735	260	311	879	258	447	1035	44	544	769	7	633	393	14	598	520	7	667	transcriptional regulator, XRE family
Synpcc7942_1920	Chromosome	1995596	1998193	-	2598	5849	625	9310	8641	1177	8172	8269	2013	11313	5775	1527	2355	6083	1201	3034	5260	356	3725	5916	29	5964	4497	30	4605	5235	39	6802	leucyl-tRNA synthetase
Synpcc7942_1921	Chromosome	1998203	1998655	+	453	29	4	84	46	5	102	38	8	89	30	29	18	48	24	23	59	8	9	24	1	45	23	1	41	38	1	29	hypothetical protein
Synpcc7942_1922	Chromosome	1998656	1999156	-	501	3510	635	3068	5489	1015	3115	3650	902	4692	5455	43449	3427	6926	7198	3726	8046	6718	11310	2430	76	5181	1989	98	4487	2667	74	4133	putative transmembrane transcriptional regulator
Synpcc7942_1923	Chromosome	1999240	1999896	-	657	3217	548	2391	5773	2102	2664	2898	1178	3654	2508	1066	1246	3914	4780	1588	3665	797	4579	2443	41	5060	2443	69	3920	3012	40	4175	RNA polymerase sigma factor RpoE
Synpcc7942_1924	Chromosome	2000205	2000732	-	528	650	70	790	1089	165	710	804	178	830	492	72	303	737	52	493	453	14	109	402	0	411	248	3	250	342	0	441	hypothetical protein
Synpcc7942_1925	Chromosome	2000732	2001583	-	852	278	62	496	549	131	510	470	111	597	326	53	156	446	37	242	242	8	92	255	1	197	267	4	115	351	0	304	probable peptidase
Synpcc7942_1926	Chromosome	2001647	2001940	-	294	107	12	200	170	19	219	133	15	265	262	116	152	310	99	183	290	22	132	164	0	146	95	2	128	134	0	129	hypothetical protein
Synpcc7942_1927	Chromosome	2001982	2002824	+	843	576	53	1814	903	93	1925	743	123	1930	314	210	178	414	254	275	415	89	321	789	7	434	514	7	343	647	4	456	diaminopimelate epimerase
Synpcc7942_1928	Chromosome	2002837	2003079	+	243	642	143	615	1096	306	639	707	268	927	1049	1628	700	1160	1316	791	1543	704	1818	458	22	924	395	27	946	460	30	889	hypothetical protein
Synpcc7942_1929	Chromosome	2003133	2004293	+	1161	1672	550	1991	3707	2062	2209	2371	1151	3014	1284	760	504	1362	635	566	1927	1008	1891	964	36	2586	723	49	805	886	26	1078	cysteine desulfurase
Synpcc7942_1930	Chromosome	2004305	2005048	+	744	1315	268	1670	2546	669	1696	2085	658	2031	1266	844	585	1594	815	718	1578	408	1994	1047	83	1210	725	93	814	902	53	1283	hypothetical protein
Synpcc7942_1931	Chromosome	2005055	2005825	+	771	758	149	809	1386	338	691	1224	326	1062	911	332	327	1093	308	491	903	201	1151	602	13	819	509	11	716	613	11	889	probable serine/threonine protein phosphatase
Synpcc7942_1932	Chromosome	2006047	2006580	+	534	412	81	1298	685	173	1501	603	177	1419	303	443	157	360	335	232	363	167	347	516	4	295	468	14	315	592	9	414	hypothetical protein
Synpcc7942_1933	Chromosome	2006589	2007635	+	1047	332	187	623	580	379	657	477	482	804	350	215	221	539	224	280	573	157	396	533	39	472	464	48	416	582	35	753	isopentenyl pyrophosphate isomerase
Synpcc7942_1934	Chromosome	2007641	2008990	+	1350	303	47	310	440	75	254	385	131	359	339	269	193	460	185	255	545	75	1508	396	5	493	337	14	443	396	26	609	D-alanyl-D-alanine carboxypeptidase/D-alanyl-D-alanine-endopeptidase
Synpcc7942_1935	Chromosome	2009232	2010020	-	789	159	21	257	279	53	273	271	39	259	165	84	83	230	66	113	230	21	84	251	0	130	171	2	124	229	1	196	type 4 prepilin peptidase 1. Aspartic peptidase. MEROPS family A24A
Synpcc7942_1936	Chromosome	2010026	2010268	-	243	210	37	305	383	77	365	363	107	464	308	155	192	430	160	258	364	50	209	320	14	190	222	9	201	270	14	334	hypothetical protein
Synpcc7942_1937	Chromosome	2010387	2011127	-	741	3263	698	3588	5591	1504	3802	4280	1685	4434	1342	4212	679	1937	2287	917	1450	856	1055	1604	8	1714	1121	10	1121	1537	6	1784	peptide methionine sulfoxide reductase
Synpcc7942_1938	Chromosome	2011214	2012275	-	1062	61	7	116	75	15	120	77	13	117	26	23	16	26	23	31	53	5	12	55	3	48	55	1	44	65	1	60	multidrug-efflux transporter
Synpcc7942_1939	Chromosome	2012363	2013364	+	1002	19	4	20	25	4	7	25	13	12	2	4	1	19	1	4	6	6	3	13	0	27	5	2	13	14	1	28	glyceraldehyde-3-phosphate dehydrogenase
Synpcc7942_1940	Chromosome	2013361	2014620	+	1260	40	13	54	48	28	68	84	27	71	57	43	26	97	49	50	77	13	51	69	2	51	54	1	40	50	0	60	putative membrane transporter
Synpcc7942_1941	Chromosome	2014681	2015577	+	897	86	7	181	111	17	182	122	31	190	149	32	59	173	26	90	142	2	111	126	0	55	100	0	70	124	0	63	hypothetical protein
Synpcc7942_1942	Chromosome	2015645	2016097	+	453	772	31	2347	1198	56	2377	931	77	2649	1037	627	641	1709	641	974	993	129	361	796	12	580	456	14	402	601	16	553	bacterioferritin comigratory protein-like
Synpcc7942_1943	Chromosome	2016143	2018038	-	1896	1052	149	1889	1698	370	1812	1674	447	1931	840	426	480	1277	389	653	926	103	463	1352	22	1218	1065	17	905	1252	18	1502	cell division protein Ftn2-like
Synpcc7942_1944	Chromosome	2018389	2019417	+	1029	6476	764	12437	10595	1209	12879	8572	995	13841	3758	1625	2359	5186	1544	3008	4449	289	3025	6911	16	4614	5159	21	4589	6588	37	5149	Pyruvate dehydrogenase (lipoamide)
Synpcc7942_1945	Chromosome	2019498	2021429	-	1932	1141	110	1363	1727	186	1374	1605	431	1811	568	1204	256	856	1035	358	626	320	450	771	6	462	559	12	365	732	7	615	excinuclease ABC subunit C
Synpcc7942_1946	Chromosome	2021493	2021972	-	480	95	21	64	142	37	73	131	44	98	302	437	227	501	478	280	472	171	589	179	11	99	149	9	82	165	8	60	hypothetical protein
Synpcc7942_1947	Chromosome	2022089	2023540	-	1452	1666	127	1873	3041	286	1945	2574	319	2663	1423	2734	493	1834	2159	686	2036	567	1307	1261	20	701	938	14	540	1049	18	1073	hypothetical protein
Synpcc7942_1948	Chromosome	2023694	2023939	+	246	1223	97	1725	2275	152	1980	1696	201	2314	1092	202	393	1523	231	593	1169	21	579	938	19	607	659	21	463	730	20	565	hypothetical protein
Synpcc7942_1949	Chromosome	2024003	2024311	+	309	3250	340	2915	5563	549	2882	4169	760	4605	14287	5132	5221	15898	4325	6360	17330	1203	11879	2907	25	1423	1798	31	953	2027	11	981	hypothetical protein
Synpcc7942_1950	Chromosome	2024388	2024639	+	252	1403	182	1361	2404	360	1366	2085	586	2138	8954	2049	2990	9079	1749	3724	11690	460	6839	1494	2	626	1028	7	523	1107	4	473	hypothetical protein
Synpcc7942_1951	Chromosome	2024828	2025190	+	363	344	64	547	520	128	590	435	121	762	1755	657	488	1772	721	652	2170	152	1053	454	15	423	326	17	370	338	8	365	hypothetical protein
Synpcc7942_R0002	Chromosome	2025281	2025365	+	85	428	108	269	411	140	160	413	137	275	406	244	209	401	175	205	531	47	339	362	3	861	463	5	730	480	3	724	tRNA-Ser
Synpcc7942_1952	Chromosome	2025399	2025740	+	342	513	72	469	773	122	430	552	213	624	725	232	180	710	243	275	1330	25	549	698	4	784	400	2	766	500	5	670	hypothetical protein
Synpcc7942_1953	Chromosome	2025793	2026179	-	387	511	52	724	678	111	675	516	159	912	383	61	183	442	60	219	366	13	126	335	10	444	215	9	344	220	2	455	6-pyruvoyl tetrahydrobiopterin synthase
Synpcc7942_1954	Chromosome	2026183	2027877	-	1695	1436	188	3874	2240	288	3779	2205	409	4872	1277	499	430	1506	442	609	1394	137	727	1233	6	726	952	10	608	1333	9	1094	CTP synthetase
Synpcc7942_1955	Chromosome	2027929	2028072	+	144	229	32	349	273	48	273	274	88	311	290	114	216	466	93	250	289	19	94	249	2	275	213	0	181	257	0	333	hypothetical protein
Synpcc7942_1956	Chromosome	2028196	2029113	+	918	4313	716	5202	7615	1641	5366	5810	1290	6983	3767	2776	1988	4548	2295	2449	4818	505	5822	3078	6	2427	2693	15	2505	3335	13	2744	acetyl-CoA carboxylase subunit beta
Synpcc7942_1957	Chromosome	2029234	2029671	-	438	410	60	504	773	148	604	571	193	693	290	283	229	384	225	285	557	142	774	160	104	242	176	103	218	208	124	243	cyclic nucleotide-binding domain (cNMP-BD) protein
Synpcc7942_1958	Chromosome	2029762	2030133	-	372	1534	496	1108	3260	1012	1097	2786	1473	1644	1575	1583	1296	2426	1486	1746	2326	598	3748	497	37	895	608	51	659	648	54	745	hypothetical protein
Synpcc7942_1959	Chromosome	2030322	2032142	+	1821	2303	570	5114	3973	1203	5454	3387	1777	5536	1490	640	680	2075	564	941	1538	168	1045	3399	124	1517	2574	86	1385	3224	95	2278	prolyl-tRNA synthetase
Synpcc7942_1960	Chromosome	2032190	2032696	-	507	258	15	316	323	33	370	310	22	577	418	259	287	670	250	382	568	72	257	56	0	37	69	3	37	58	1	37	hypothetical protein
Synpcc7942_1961	Chromosome	2032854	2033402	+	549	216	24	345	325	44	349	285	68	378	159	76	114	259	76	169	256	11	115	211	4	187	185	1	159	244	5	210	ferripyochelin binding protein
Synpcc7942_1962	Chromosome	2033449	2033571	+	123	17791	8980	16807	16654	7702	12380	19519	9415	12487	8187	1636	6157	11944	1122	7753	9448	431	5939	6857	2117	18661	8815	1825	15485	9166	2583	16122	photosystem II PsbY protein
Synpcc7942_1963	Chromosome	2033871	2034767	-	897	435	27	532	571	63	454	590	89	680	629	429	287	736	542	331	850	67	700	566	4	442	340	7	376	386	5	499	hypothetical protein
Synpcc7942_1964	Chromosome	2034764	2035696	-	933	617	78	947	1000	253	1018	894	226	1301	662	254	370	884	210	505	871	110	503	947	16	1489	956	22	1157	1197	19	1581	prenyltransferase
Synpcc7942_1965	Chromosome	2035730	2037379	+	1650	1246	87	2749	1882	143	2606	1821	216	2489	816	403	342	1149	379	521	818	57	464	1466	8	1094	1184	2	855	1425	10	1224	exopolyphosphatase
Synpcc7942_1966	Chromosome	2037413	2037670	+	258	494	27	639	721	40	505	570	58	628	627	130	400	854	104	492	434	11	223	626	0	787	406	1	546	501	3	682	hypothetical protein
Synpcc7942_1967	Chromosome	2037772	2038638	+	867	325	47	931	525	67	963	465	85	941	306	105	134	453	124	150	283	10	192	416	3	237	282	10	204	399	1	266	undecaprenyl pyrophosphate phosphatase
Synpcc7942_1968	Chromosome	2038685	2040043	+	1359	1034	200	998	1368	264	933	1340	351	1280	1228	2096	429	1324	1659	638	1444	764	1484	727	283	1092	568	252	776	671	228	996	hypothetical protein
Synpcc7942_1969	Chromosome	2040474	2040851	+	378	86458	9076	151705	143414	16219	158084	92147	13264	156194	38195	13820	8809	41088	12347	12641	32353	6724	22617	31872	1871	129334	21967	1774	97693	25986	1567	92724	Transcriptional regulator AbrB
Synpcc7942_1970	Chromosome	2041038	2041484	-	447	93	42	71	77	73	51	92	112	82	36	399	19	48	31	21	36	4	26	10	1	16	13	1	23	7	1	13	N-acyl-L-amino acid amidohydrolase
Synpcc7942_1971	Chromosome	2041481	2042239	-	759	449	168	432	520	160	473	566	177	596	522	720	205	545	518	249	829	205	1093	191	2	197	202	3	237	206	13	235	Peptidase M20D, amidohydrolase
[truncated: 713 more rows]
